# Supplementary material for: Emergence of valley selectivity in monolayer tin(ii) sulphide
Source: Nanoscale Adv. 2019 Nov 11;1(12):4863–9. doi: 10.1039/c9na00555b (PMC9417898; doi:10.1039/c9na00555b)
Supplement: NA-001-C9NA00555B-s001 [file NA-001-C9NA00555B-s001.win]

num_bands       = 64
num_wann        = 12

#p only
dis_froz_max = 2.5
dis_froz_min = -5.5

dis_win_max = 16.5
dis_win_min = -16.0
dis_conv_tol = 1.0E-9
conv_tol = 1.0d-9

dis_num_iter     = 20000
num_iter         = 0
num_print_cycles = 10

wannier_plot= true
wannier_plot_format= xcrysden
fermi_surface_plot = true

geninterp = true
geninterp_alsofirstder = true

write_hr = true
write_hr_diag = true
search_shells = 10000
write_tb = true
write_xyz = .true.
translate_home_cell = .true.
wannier_plot_supercell= 1
bands_plot      = .true.
use_ws_distance = .true.
bands_num_points = 50

Begin Unit_Cell_Cart
Angstrom
   4.088990470   0.000000000   0.000000000
   0.000000000   4.217821029   0.000000000
   0.000000000   0.000000000  16.432652473
End Unit_Cell_Cart

begin atoms_cart
Angstrom
Sn       3.066742853   2.554357737   4.284232025
Sn       1.022247618   0.445566568   1.432045589
S        1.022247618   0.170133900   4.000922065
S        3.066742853   2.278447092   1.715452879
End atoms_cart

begin kpoint_path
X 0.5 0.0 0.0  G 0.0 0.0 0.0
G 0.0 0.0 0.0  Y 0.0 0.5 0.0
end kpoint_path

mp_grid : 17 17 1

begin projections
Sn:l=1
S:l=1
end projections

begin kpoints
  0.00000000  0.00000000  0.00000000  3.460208e-03 
  0.00000000  0.05882353  0.00000000  3.460208e-03 
  0.00000000  0.11764706  0.00000000  3.460208e-03 
  0.00000000  0.17647059  0.00000000  3.460208e-03 
  0.00000000  0.23529412  0.00000000  3.460208e-03 
  0.00000000  0.29411765  0.00000000  3.460208e-03 
  0.00000000  0.35294118  0.00000000  3.460208e-03 
  0.00000000  0.41176471  0.00000000  3.460208e-03 
  0.00000000  0.47058824  0.00000000  3.460208e-03 
  0.00000000  0.52941176  0.00000000  3.460208e-03 
  0.00000000  0.58823529  0.00000000  3.460208e-03 
  0.00000000  0.64705882  0.00000000  3.460208e-03 
  0.00000000  0.70588235  0.00000000  3.460208e-03 
  0.00000000  0.76470588  0.00000000  3.460208e-03 
  0.00000000  0.82352941  0.00000000  3.460208e-03 
  0.00000000  0.88235294  0.00000000  3.460208e-03 
  0.00000000  0.94117647  0.00000000  3.460208e-03 
  0.05882353  0.00000000  0.00000000  3.460208e-03 
  0.05882353  0.05882353  0.00000000  3.460208e-03 
  0.05882353  0.11764706  0.00000000  3.460208e-03 
  0.05882353  0.17647059  0.00000000  3.460208e-03 
  0.05882353  0.23529412  0.00000000  3.460208e-03 
  0.05882353  0.29411765  0.00000000  3.460208e-03 
  0.05882353  0.35294118  0.00000000  3.460208e-03 
  0.05882353  0.41176471  0.00000000  3.460208e-03 
  0.05882353  0.47058824  0.00000000  3.460208e-03 
  0.05882353  0.52941176  0.00000000  3.460208e-03 
  0.05882353  0.58823529  0.00000000  3.460208e-03 
  0.05882353  0.64705882  0.00000000  3.460208e-03 
  0.05882353  0.70588235  0.00000000  3.460208e-03 
  0.05882353  0.76470588  0.00000000  3.460208e-03 
  0.05882353  0.82352941  0.00000000  3.460208e-03 
  0.05882353  0.88235294  0.00000000  3.460208e-03 
  0.05882353  0.94117647  0.00000000  3.460208e-03 
  0.11764706  0.00000000  0.00000000  3.460208e-03 
  0.11764706  0.05882353  0.00000000  3.460208e-03 
  0.11764706  0.11764706  0.00000000  3.460208e-03 
  0.11764706  0.17647059  0.00000000  3.460208e-03 
  0.11764706  0.23529412  0.00000000  3.460208e-03 
  0.11764706  0.29411765  0.00000000  3.460208e-03 
  0.11764706  0.35294118  0.00000000  3.460208e-03 
  0.11764706  0.41176471  0.00000000  3.460208e-03 
  0.11764706  0.47058824  0.00000000  3.460208e-03 
  0.11764706  0.52941176  0.00000000  3.460208e-03 
  0.11764706  0.58823529  0.00000000  3.460208e-03 
  0.11764706  0.64705882  0.00000000  3.460208e-03 
  0.11764706  0.70588235  0.00000000  3.460208e-03 
  0.11764706  0.76470588  0.00000000  3.460208e-03 
  0.11764706  0.82352941  0.00000000  3.460208e-03 
  0.11764706  0.88235294  0.00000000  3.460208e-03 
  0.11764706  0.94117647  0.00000000  3.460208e-03 
  0.17647059  0.00000000  0.00000000  3.460208e-03 
  0.17647059  0.05882353  0.00000000  3.460208e-03 
  0.17647059  0.11764706  0.00000000  3.460208e-03 
  0.17647059  0.17647059  0.00000000  3.460208e-03 
  0.17647059  0.23529412  0.00000000  3.460208e-03 
  0.17647059  0.29411765  0.00000000  3.460208e-03 
  0.17647059  0.35294118  0.00000000  3.460208e-03 
  0.17647059  0.41176471  0.00000000  3.460208e-03 
  0.17647059  0.47058824  0.00000000  3.460208e-03 
  0.17647059  0.52941176  0.00000000  3.460208e-03 
  0.17647059  0.58823529  0.00000000  3.460208e-03 
  0.17647059  0.64705882  0.00000000  3.460208e-03 
  0.17647059  0.70588235  0.00000000  3.460208e-03 
  0.17647059  0.76470588  0.00000000  3.460208e-03 
  0.17647059  0.82352941  0.00000000  3.460208e-03 
  0.17647059  0.88235294  0.00000000  3.460208e-03 
  0.17647059  0.94117647  0.00000000  3.460208e-03 
  0.23529412  0.00000000  0.00000000  3.460208e-03 
  0.23529412  0.05882353  0.00000000  3.460208e-03 
  0.23529412  0.11764706  0.00000000  3.460208e-03 
  0.23529412  0.17647059  0.00000000  3.460208e-03 
  0.23529412  0.23529412  0.00000000  3.460208e-03 
  0.23529412  0.29411765  0.00000000  3.460208e-03 
  0.23529412  0.35294118  0.00000000  3.460208e-03 
  0.23529412  0.41176471  0.00000000  3.460208e-03 
  0.23529412  0.47058824  0.00000000  3.460208e-03 
  0.23529412  0.52941176  0.00000000  3.460208e-03 
  0.23529412  0.58823529  0.00000000  3.460208e-03 
  0.23529412  0.64705882  0.00000000  3.460208e-03 
  0.23529412  0.70588235  0.00000000  3.460208e-03 
  0.23529412  0.76470588  0.00000000  3.460208e-03 
  0.23529412  0.82352941  0.00000000  3.460208e-03 
  0.23529412  0.88235294  0.00000000  3.460208e-03 
  0.23529412  0.94117647  0.00000000  3.460208e-03 
  0.29411765  0.00000000  0.00000000  3.460208e-03 
  0.29411765  0.05882353  0.00000000  3.460208e-03 
  0.29411765  0.11764706  0.00000000  3.460208e-03 
  0.29411765  0.17647059  0.00000000  3.460208e-03 
  0.29411765  0.23529412  0.00000000  3.460208e-03 
  0.29411765  0.29411765  0.00000000  3.460208e-03 
  0.29411765  0.35294118  0.00000000  3.460208e-03 
  0.29411765  0.41176471  0.00000000  3.460208e-03 
  0.29411765  0.47058824  0.00000000  3.460208e-03 
  0.29411765  0.52941176  0.00000000  3.460208e-03 
  0.29411765  0.58823529  0.00000000  3.460208e-03 
  0.29411765  0.64705882  0.00000000  3.460208e-03 
  0.29411765  0.70588235  0.00000000  3.460208e-03 
  0.29411765  0.76470588  0.00000000  3.460208e-03 
  0.29411765  0.82352941  0.00000000  3.460208e-03 
  0.29411765  0.88235294  0.00000000  3.460208e-03 
  0.29411765  0.94117647  0.00000000  3.460208e-03 
  0.35294118  0.00000000  0.00000000  3.460208e-03 
  0.35294118  0.05882353  0.00000000  3.460208e-03 
  0.35294118  0.11764706  0.00000000  3.460208e-03 
  0.35294118  0.17647059  0.00000000  3.460208e-03 
  0.35294118  0.23529412  0.00000000  3.460208e-03 
  0.35294118  0.29411765  0.00000000  3.460208e-03 
  0.35294118  0.35294118  0.00000000  3.460208e-03 
  0.35294118  0.41176471  0.00000000  3.460208e-03 
  0.35294118  0.47058824  0.00000000  3.460208e-03 
  0.35294118  0.52941176  0.00000000  3.460208e-03 
  0.35294118  0.58823529  0.00000000  3.460208e-03 
  0.35294118  0.64705882  0.00000000  3.460208e-03 
  0.35294118  0.70588235  0.00000000  3.460208e-03 
  0.35294118  0.76470588  0.00000000  3.460208e-03 
  0.35294118  0.82352941  0.00000000  3.460208e-03 
  0.35294118  0.88235294  0.00000000  3.460208e-03 
  0.35294118  0.94117647  0.00000000  3.460208e-03 
  0.41176471  0.00000000  0.00000000  3.460208e-03 
  0.41176471  0.05882353  0.00000000  3.460208e-03 
  0.41176471  0.11764706  0.00000000  3.460208e-03 
  0.41176471  0.17647059  0.00000000  3.460208e-03 
  0.41176471  0.23529412  0.00000000  3.460208e-03 
  0.41176471  0.29411765  0.00000000  3.460208e-03 
  0.41176471  0.35294118  0.00000000  3.460208e-03 
  0.41176471  0.41176471  0.00000000  3.460208e-03 
  0.41176471  0.47058824  0.00000000  3.460208e-03 
  0.41176471  0.52941176  0.00000000  3.460208e-03 
  0.41176471  0.58823529  0.00000000  3.460208e-03 
  0.41176471  0.64705882  0.00000000  3.460208e-03 
  0.41176471  0.70588235  0.00000000  3.460208e-03 
  0.41176471  0.76470588  0.00000000  3.460208e-03 
  0.41176471  0.82352941  0.00000000  3.460208e-03 
  0.41176471  0.88235294  0.00000000  3.460208e-03 
  0.41176471  0.94117647  0.00000000  3.460208e-03 
  0.47058824  0.00000000  0.00000000  3.460208e-03 
  0.47058824  0.05882353  0.00000000  3.460208e-03 
  0.47058824  0.11764706  0.00000000  3.460208e-03 
  0.47058824  0.17647059  0.00000000  3.460208e-03 
  0.47058824  0.23529412  0.00000000  3.460208e-03 
  0.47058824  0.29411765  0.00000000  3.460208e-03 
  0.47058824  0.35294118  0.00000000  3.460208e-03 
  0.47058824  0.41176471  0.00000000  3.460208e-03 
  0.47058824  0.47058824  0.00000000  3.460208e-03 
  0.47058824  0.52941176  0.00000000  3.460208e-03 
  0.47058824  0.58823529  0.00000000  3.460208e-03 
  0.47058824  0.64705882  0.00000000  3.460208e-03 
  0.47058824  0.70588235  0.00000000  3.460208e-03 
  0.47058824  0.76470588  0.00000000  3.460208e-03 
  0.47058824  0.82352941  0.00000000  3.460208e-03 
  0.47058824  0.88235294  0.00000000  3.460208e-03 
  0.47058824  0.94117647  0.00000000  3.460208e-03 
  0.52941176  0.00000000  0.00000000  3.460208e-03 
  0.52941176  0.05882353  0.00000000  3.460208e-03 
  0.52941176  0.11764706  0.00000000  3.460208e-03 
  0.52941176  0.17647059  0.00000000  3.460208e-03 
  0.52941176  0.23529412  0.00000000  3.460208e-03 
  0.52941176  0.29411765  0.00000000  3.460208e-03 
  0.52941176  0.35294118  0.00000000  3.460208e-03 
  0.52941176  0.41176471  0.00000000  3.460208e-03 
  0.52941176  0.47058824  0.00000000  3.460208e-03 
  0.52941176  0.52941176  0.00000000  3.460208e-03 
  0.52941176  0.58823529  0.00000000  3.460208e-03 
  0.52941176  0.64705882  0.00000000  3.460208e-03 
  0.52941176  0.70588235  0.00000000  3.460208e-03 
  0.52941176  0.76470588  0.00000000  3.460208e-03 
  0.52941176  0.82352941  0.00000000  3.460208e-03 
  0.52941176  0.88235294  0.00000000  3.460208e-03 
  0.52941176  0.94117647  0.00000000  3.460208e-03 
  0.58823529  0.00000000  0.00000000  3.460208e-03 
  0.58823529  0.05882353  0.00000000  3.460208e-03 
  0.58823529  0.11764706  0.00000000  3.460208e-03 
  0.58823529  0.17647059  0.00000000  3.460208e-03 
  0.58823529  0.23529412  0.00000000  3.460208e-03 
  0.58823529  0.29411765  0.00000000  3.460208e-03 
  0.58823529  0.35294118  0.00000000  3.460208e-03 
  0.58823529  0.41176471  0.00000000  3.460208e-03 
  0.58823529  0.47058824  0.00000000  3.460208e-03 
  0.58823529  0.52941176  0.00000000  3.460208e-03 
  0.58823529  0.58823529  0.00000000  3.460208e-03 
  0.58823529  0.64705882  0.00000000  3.460208e-03 
  0.58823529  0.70588235  0.00000000  3.460208e-03 
  0.58823529  0.76470588  0.00000000  3.460208e-03 
  0.58823529  0.82352941  0.00000000  3.460208e-03 
  0.58823529  0.88235294  0.00000000  3.460208e-03 
  0.58823529  0.94117647  0.00000000  3.460208e-03 
  0.64705882  0.00000000  0.00000000  3.460208e-03 
  0.64705882  0.05882353  0.00000000  3.460208e-03 
  0.64705882  0.11764706  0.00000000  3.460208e-03 
  0.64705882  0.17647059  0.00000000  3.460208e-03 
  0.64705882  0.23529412  0.00000000  3.460208e-03 
  0.64705882  0.29411765  0.00000000  3.460208e-03 
  0.64705882  0.35294118  0.00000000  3.460208e-03 
  0.64705882  0.41176471  0.00000000  3.460208e-03 
  0.64705882  0.47058824  0.00000000  3.460208e-03 
  0.64705882  0.52941176  0.00000000  3.460208e-03 
  0.64705882  0.58823529  0.00000000  3.460208e-03 
  0.64705882  0.64705882  0.00000000  3.460208e-03 
  0.64705882  0.70588235  0.00000000  3.460208e-03 
  0.64705882  0.76470588  0.00000000  3.460208e-03 
  0.64705882  0.82352941  0.00000000  3.460208e-03 
  0.64705882  0.88235294  0.00000000  3.460208e-03 
  0.64705882  0.94117647  0.00000000  3.460208e-03 
  0.70588235  0.00000000  0.00000000  3.460208e-03 
  0.70588235  0.05882353  0.00000000  3.460208e-03 
  0.70588235  0.11764706  0.00000000  3.460208e-03 
  0.70588235  0.17647059  0.00000000  3.460208e-03 
  0.70588235  0.23529412  0.00000000  3.460208e-03 
  0.70588235  0.29411765  0.00000000  3.460208e-03 
  0.70588235  0.35294118  0.00000000  3.460208e-03 
  0.70588235  0.41176471  0.00000000  3.460208e-03 
  0.70588235  0.47058824  0.00000000  3.460208e-03 
  0.70588235  0.52941176  0.00000000  3.460208e-03 
  0.70588235  0.58823529  0.00000000  3.460208e-03 
  0.70588235  0.64705882  0.00000000  3.460208e-03 
  0.70588235  0.70588235  0.00000000  3.460208e-03 
  0.70588235  0.76470588  0.00000000  3.460208e-03 
  0.70588235  0.82352941  0.00000000  3.460208e-03 
  0.70588235  0.88235294  0.00000000  3.460208e-03 
  0.70588235  0.94117647  0.00000000  3.460208e-03 
  0.76470588  0.00000000  0.00000000  3.460208e-03 
  0.76470588  0.05882353  0.00000000  3.460208e-03 
  0.76470588  0.11764706  0.00000000  3.460208e-03 
  0.76470588  0.17647059  0.00000000  3.460208e-03 
  0.76470588  0.23529412  0.00000000  3.460208e-03 
  0.76470588  0.29411765  0.00000000  3.460208e-03 
  0.76470588  0.35294118  0.00000000  3.460208e-03 
  0.76470588  0.41176471  0.00000000  3.460208e-03 
  0.76470588  0.47058824  0.00000000  3.460208e-03 
  0.76470588  0.52941176  0.00000000  3.460208e-03 
  0.76470588  0.58823529  0.00000000  3.460208e-03 
  0.76470588  0.64705882  0.00000000  3.460208e-03 
  0.76470588  0.70588235  0.00000000  3.460208e-03 
  0.76470588  0.76470588  0.00000000  3.460208e-03 
  0.76470588  0.82352941  0.00000000  3.460208e-03 
  0.76470588  0.88235294  0.00000000  3.460208e-03 
  0.76470588  0.94117647  0.00000000  3.460208e-03 
  0.82352941  0.00000000  0.00000000  3.460208e-03 
  0.82352941  0.05882353  0.00000000  3.460208e-03 
  0.82352941  0.11764706  0.00000000  3.460208e-03 
  0.82352941  0.17647059  0.00000000  3.460208e-03 
  0.82352941  0.23529412  0.00000000  3.460208e-03 
  0.82352941  0.29411765  0.00000000  3.460208e-03 
  0.82352941  0.35294118  0.00000000  3.460208e-03 
  0.82352941  0.41176471  0.00000000  3.460208e-03 
  0.82352941  0.47058824  0.00000000  3.460208e-03 
  0.82352941  0.52941176  0.00000000  3.460208e-03 
  0.82352941  0.58823529  0.00000000  3.460208e-03 
  0.82352941  0.64705882  0.00000000  3.460208e-03 
  0.82352941  0.70588235  0.00000000  3.460208e-03 
  0.82352941  0.76470588  0.00000000  3.460208e-03 
  0.82352941  0.82352941  0.00000000  3.460208e-03 
  0.82352941  0.88235294  0.00000000  3.460208e-03 
  0.82352941  0.94117647  0.00000000  3.460208e-03 
  0.88235294  0.00000000  0.00000000  3.460208e-03 
  0.88235294  0.05882353  0.00000000  3.460208e-03 
  0.88235294  0.11764706  0.00000000  3.460208e-03 
  0.88235294  0.17647059  0.00000000  3.460208e-03 
  0.88235294  0.23529412  0.00000000  3.460208e-03 
  0.88235294  0.29411765  0.00000000  3.460208e-03 
  0.88235294  0.35294118  0.00000000  3.460208e-03 
  0.88235294  0.41176471  0.00000000  3.460208e-03 
  0.88235294  0.47058824  0.00000000  3.460208e-03 
  0.88235294  0.52941176  0.00000000  3.460208e-03 
  0.88235294  0.58823529  0.00000000  3.460208e-03 
  0.88235294  0.64705882  0.00000000  3.460208e-03 
  0.88235294  0.70588235  0.00000000  3.460208e-03 
  0.88235294  0.76470588  0.00000000  3.460208e-03 
  0.88235294  0.82352941  0.00000000  3.460208e-03 
  0.88235294  0.88235294  0.00000000  3.460208e-03 
  0.88235294  0.94117647  0.00000000  3.460208e-03 
  0.94117647  0.00000000  0.00000000  3.460208e-03 
  0.94117647  0.05882353  0.00000000  3.460208e-03 
  0.94117647  0.11764706  0.00000000  3.460208e-03 
  0.94117647  0.17647059  0.00000000  3.460208e-03 
  0.94117647  0.23529412  0.00000000  3.460208e-03 
  0.94117647  0.29411765  0.00000000  3.460208e-03 
  0.94117647  0.35294118  0.00000000  3.460208e-03 
  0.94117647  0.41176471  0.00000000  3.460208e-03 
  0.94117647  0.47058824  0.00000000  3.460208e-03 
  0.94117647  0.52941176  0.00000000  3.460208e-03 
  0.94117647  0.58823529  0.00000000  3.460208e-03 
  0.94117647  0.64705882  0.00000000  3.460208e-03 
  0.94117647  0.70588235  0.00000000  3.460208e-03 
  0.94117647  0.76470588  0.00000000  3.460208e-03 
  0.94117647  0.82352941  0.00000000  3.460208e-03 
  0.94117647  0.88235294  0.00000000  3.460208e-03 
  0.94117647  0.94117647  0.00000000  3.460208e-03 
end kpoints
