# Supplementary material for: Emergence of valley selectivity in monolayer tin(ii) sulphide
Source: Nanoscale Adv. 2019 Nov 11;1(12):4863–9. doi: 10.1039/c9na00555b (PMC9417898; doi:10.1039/c9na00555b)
Supplement: NA-001-C9NA00555B-s002 [file NA-001-C9NA00555B-s002.xyz]

    16
 Wannier centres, written by Wannier90 on 6Jul2019 at 09:49:05 
X          3.06676913       2.61538579       4.86824805
X          3.06676912       2.44829977       4.25571630
X          3.06676913       2.54073157       4.23376702
X          1.02225637       0.50655536       0.84798551
X          1.02225637       0.33918266       1.46053142
X          1.02225637       0.43184830       1.48261951
X          1.02225637       0.18894535       3.90231132
X          1.02225638       0.10958947       3.96856217
X          1.02225636       0.13348148       3.95955071
X          3.06676913       2.29721503       1.81420693
X          3.06676912       2.21774381       1.74781054
X          3.06676913       2.24171317       1.75684185
Sn         3.06676943       2.55433832       4.28428345
Sn         1.02225648       0.44551925       1.43200178
S          1.02225648       0.17017497       4.00080222
S          3.06676943       2.27848509       1.71556511
