# Supplementary material for: Emergence of valley selectivity in monolayer tin(ii) sulphide
Source: Nanoscale Adv. 2019 Nov 11;1(12):4863–9. doi: 10.1039/c9na00555b (PMC9417898; doi:10.1039/c9na00555b)
Supplement: NA-001-C9NA00555B-s003 [file NA-001-C9NA00555B-s003.dat]

 written on  6Jul2019 at 09:49:31 
          12
         225
    1    1    1    1    1    1    1    1    1    1    1    1    1    1    1
    1    1    1    1    1    1    1    1    1    1    1    1    1    1    1
    1    1    1    1    1    1    1    1    1    1    1    1    1    1    1
    1    1    1    1    1    1    1    1    1    1    1    1    1    1    1
    1    1    1    1    1    1    1    1    1    1    1    1    1    1    1
    1    1    1    1    1    1    1    1    1    1    1    1    1    1    1
    1    1    1    1    1    1    1    1    1    1    1    1    1    1    1
    1    1    1    1    1    1    1    1    1    1    1    1    1    1    1
    1    1    1    1    1    1    1    1    1    1    1    1    1    1    1
    1    1    1    1    1    1    1    1    1    1    1    1    1    1    1
    1    1    1    1    1    1    1    1    1    1    1    1    1    1    1
    1    1    1    1    1    1    1    1    1    1    1    1    1    1    1
    1    1    1    1    1    1    1    1    1    1    1    1    1    1    1
    1    1    1    1    1    1    1    1    1    1    1    1    1    1    1
    1    1    1    1    1    1    1    1    1    1    1    1    1    1    1
   -7   -7    0    1    1   -0.000205    0.000000
   -7   -7    0    2    1    0.000002    0.000000
   -7   -7    0    3    1    0.000050    0.000000
   -7   -7    0    4    1   -0.000159   -0.000000
   -7   -7    0    5    1    0.000069   -0.000000
   -7   -7    0    6    1    0.000046    0.000000
   -7   -7    0    7    1   -0.000090    0.000000
   -7   -7    0    8    1    0.000179   -0.000000
   -7   -7    0    9    1   -0.000049    0.000000
   -7   -7    0   10    1   -0.000129    0.000000
   -7   -7    0   11    1    0.000204   -0.000000
   -7   -7    0   12    1    0.000088    0.000000
   -7   -7    0    1    2    0.000026    0.000000
   -7   -7    0    2    2    0.000384   -0.000000
   -7   -7    0    3    2   -0.000215    0.000000
   -7   -7    0    4    2    0.000285    0.000000
   -7   -7    0    5    2   -0.000228    0.000000
   -7   -7    0    6    2   -0.000077    0.000000
   -7   -7    0    7    2    0.000204    0.000000
   -7   -7    0    8    2   -0.000149    0.000000
   -7   -7    0    9    2   -0.000082   -0.000000
   -7   -7    0   10    2    0.000200    0.000000
   -7   -7    0   11    2   -0.000043   -0.000000
   -7   -7    0   12    2   -0.000107    0.000000
   -7   -7    0    1    3    0.000148   -0.000000
   -7   -7    0    2    3   -0.000168    0.000000
   -7   -7    0    3    3   -0.000113   -0.000000
   -7   -7    0    4    3    0.000344    0.000000
   -7   -7    0    5    3    0.000197    0.000000
   -7   -7    0    6    3    0.000039    0.000000
   -7   -7    0    7    3    0.000235   -0.000000
   -7   -7    0    8    3   -0.000124    0.000000
   -7   -7    0    9    3    0.000313    0.000000
   -7   -7    0   10    3    0.000110    0.000000
   -7   -7    0   11    3   -0.000266   -0.000000
   -7   -7    0   12    3   -0.000238   -0.000000
   -7   -7    0    1    4    0.000140    0.000000
   -7   -7    0    2    4    0.000000   -0.000000
   -7   -7    0    3    4   -0.000083   -0.000000
   -7   -7    0    4    4   -0.000205    0.000000
   -7   -7    0    5    4   -0.000001    0.000000
   -7   -7    0    6    4   -0.000050   -0.000000
   -7   -7    0    7    4   -0.000129    0.000000
   -7   -7    0    8    4   -0.000204   -0.000000
   -7   -7    0    9    4   -0.000088   -0.000000
   -7   -7    0   10    4    0.000006   -0.000000
   -7   -7    0   11    4   -0.000000    0.000000
   -7   -7    0   12    4    0.000164   -0.000000
   -7   -7    0    1    5    0.000000    0.000000
   -7   -7    0    2    5   -0.000153    0.000000
   -7   -7    0    3    5    0.000000   -0.000000
   -7   -7    0    4    5   -0.000026   -0.000000
   -7   -7    0    5    5    0.000383   -0.000000
   -7   -7    0    6    5   -0.000215    0.000000
   -7   -7    0    7    5   -0.000199    0.000000
   -7   -7    0    8    5   -0.000043   -0.000000
   -7   -7    0    9    5   -0.000108    0.000000
   -7   -7    0   10    5   -0.000000   -0.000000
   -7   -7    0   11    5    0.000046    0.000000
   -7   -7    0   12    5   -0.000000    0.000000
   -7   -7    0    1    6    0.000082    0.000000
   -7   -7    0    2    6   -0.000000   -0.000000
   -7   -7    0    3    6    0.000595   -0.000000
   -7   -7    0    4    6   -0.000148   -0.000000
   -7   -7    0    5    6   -0.000167    0.000000
   -7   -7    0    6    6   -0.000120    0.000000
   -7   -7    0    7    6   -0.000110    0.000000
   -7   -7    0    8    6   -0.000265   -0.000000
   -7   -7    0    9    6   -0.000239   -0.000000
   -7   -7    0   10    6   -0.000226    0.000000
   -7   -7    0   11    6   -0.000000   -0.000000
   -7   -7    0   12    6    0.000105    0.000000
   -7   -7    0    1    7    0.000006    0.000000
   -7   -7    0    2    7   -0.000000    0.000000
   -7   -7    0    3    7    0.000226    0.000000
   -7   -7    0    4    7   -0.000062   -0.000000
   -7   -7    0    5    7   -0.000040   -0.000000
   -7   -7    0    6    7    0.000081   -0.000000
   -7   -7    0    7    7   -0.000035   -0.000000
   -7   -7    0    8    7   -0.000088    0.000000
   -7   -7    0    9    7   -0.000034   -0.000000
   -7   -7    0   10    7   -0.000175   -0.000000
   -7   -7    0   11    7   -0.000000   -0.000000
   -7   -7    0   12    7    0.000048   -0.000000
   -7   -7    0    1    8   -0.000000    0.000000
   -7   -7    0    2    8    0.000046   -0.000000
   -7   -7    0    3    8    0.000000    0.000000
   -7   -7    0    4    8   -0.000082    0.000000
   -7   -7    0    5    8   -0.000013    0.000000
   -7   -7    0    6    8    0.000213   -0.000000
   -7   -7    0    7    8    0.000057   -0.000000
   -7   -7    0    8    8    0.000019    0.000000
   -7   -7    0    9    8    0.000180    0.000000
   -7   -7    0   10    8   -0.000000    0.000000
   -7   -7    0   11    8   -0.000197   -0.000000
   -7   -7    0   12    8    0.000000   -0.000000
   -7   -7    0    1    9   -0.000164   -0.000000
   -7   -7    0    2    9    0.000000   -0.000000
   -7   -7    0    3    9    0.000107    0.000000
   -7   -7    0    4    9    0.000042   -0.000000
   -7   -7    0    5    9    0.000099    0.000000
   -7   -7    0    6    9    0.000140    0.000000
   -7   -7    0    7    9    0.000057   -0.000000
   -7   -7    0    8    9    0.000342   -0.000000
   -7   -7    0    9    9    0.000151    0.000000
   -7   -7    0   10    9   -0.000049   -0.000000
   -7   -7    0   11    9    0.000000   -0.000000
   -7   -7    0   12    9   -0.000345   -0.000000
   -7   -7    0    1   10   -0.000062   -0.000000
   -7   -7    0    2   10    0.000040    0.000000
   -7   -7    0    3   10   -0.000081    0.000000
   -7   -7    0    4   10    0.000069    0.000000
   -7   -7    0    5   10    0.000094    0.000000
   -7   -7    0    6   10    0.000103    0.000000
   -7   -7    0    7   10   -0.000075    0.000000
   -7   -7    0    8   10    0.000144   -0.000000
   -7   -7    0    9   10   -0.000029    0.000000
   -7   -7    0   10   10   -0.000035    0.000000
   -7   -7    0   11   10    0.000089    0.000000
   -7   -7    0   12   10    0.000033    0.000000
   -7   -7    0    1   11    0.000082    0.000000
   -7   -7    0    2   11   -0.000013    0.000000
   -7   -7    0    3   11    0.000213    0.000000
   -7   -7    0    4   11    0.000008    0.000000
   -7   -7    0    5   11   -0.000059    0.000000
   -7   -7    0    6   11    0.000030   -0.000000
   -7   -7    0    7   11    0.000112    0.000000
   -7   -7    0    8   11   -0.000207    0.000000
   -7   -7    0    9   11    0.000007    0.000000
   -7   -7    0   10   11   -0.000057   -0.000000
   -7   -7    0   11   11    0.000019   -0.000000
   -7   -7    0   12   11    0.000179   -0.000000
   -7   -7    0    1   12   -0.000043   -0.000000
   -7   -7    0    2   12    0.000099   -0.000000
   -7   -7    0    3   12    0.000140    0.000000
   -7   -7    0    4   12    0.000185   -0.000000
   -7   -7    0    5   12   -0.000174   -0.000000
   -7   -7    0    6   12   -0.000035   -0.000000
   -7   -7    0    7   12    0.000297    0.000000
   -7   -7    0    8   12    0.000015   -0.000000
   -7   -7    0    9   12   -0.000206    0.000000
   -7   -7    0   10   12   -0.000057   -0.000000
   -7   -7    0   11   12    0.000341   -0.000000
   -7   -7    0   12   12    0.000151    0.000000
   -7   -6    0    1    1   -0.000043    0.000000
   -7   -6    0    2    1    0.000142   -0.000000
   -7   -6    0    3    1   -0.000005   -0.000000
   -7   -6    0    4    1   -0.000116   -0.000000
   -7   -6    0    5    1    0.000069   -0.000000
   -7   -6    0    6    1   -0.000139    0.000000
   -7   -6    0    7    1    0.000134    0.000000
   -7   -6    0    8    1   -0.000064    0.000000
   -7   -6    0    9    1    0.000115   -0.000000
   -7   -6    0   10    1   -0.000008    0.000000
   -7   -6    0   11    1    0.000099   -0.000000
   -7   -6    0   12    1    0.000007    0.000000
   -7   -6    0    1    2   -0.000149   -0.000000
   -7   -6    0    2    2   -0.000109    0.000000
   -7   -6    0    3    2    0.000254   -0.000000
   -7   -6    0    4    2   -0.000007   -0.000000
   -7   -6    0    5    2   -0.000056    0.000000
   -7   -6    0    6    2    0.000344   -0.000000
   -7   -6    0    7    2   -0.000094    0.000000
   -7   -6    0    8    2    0.000125   -0.000000
   -7   -6    0    9    2    0.000024   -0.000000
   -7   -6    0   10    2   -0.000163   -0.000000
   -7   -6    0   11    2    0.000130   -0.000000
   -7   -6    0   12    2    0.000085   -0.000000
   -7   -6    0    1    3   -0.000075   -0.000000
   -7   -6    0    2    3    0.000025    0.000000
   -7   -6    0    3    3    0.000159    0.000000
   -7   -6    0    4    3   -0.000076   -0.000000
   -7   -6    0    5    3    0.000071    0.000000
   -7   -6    0    6    3   -0.000348   -0.000000
   -7   -6    0    7    3   -0.000129    0.000000
   -7   -6    0    8    3    0.000054    0.000000
   -7   -6    0    9    3    0.000370   -0.000000
   -7   -6    0   10    3   -0.000055   -0.000000
   -7   -6    0   11    3   -0.000472    0.000000
   -7   -6    0   12    3   -0.000355    0.000000
   -7   -6    0    1    4    0.000319   -0.000000
   -7   -6    0    2    4   -0.000000   -0.000000
   -7   -6    0    3    4    0.000032   -0.000000
   -7   -6    0    4    4   -0.000042    0.000000
   -7   -6    0    5    4   -0.000141    0.000000
   -7   -6    0    6    4    0.000004   -0.000000
   -7   -6    0    7    4   -0.000008   -0.000000
   -7   -6    0    8    4   -0.000099   -0.000000
   -7   -6    0    9    4   -0.000007    0.000000
   -7   -6    0   10    4    0.000257   -0.000000
   -7   -6    0   11    4   -0.000000   -0.000000
   -7   -6    0   12    4   -0.000226    0.000000
   -7   -6    0    1    5   -0.000000    0.000000
   -7   -6    0    2    5   -0.000013    0.000000
   -7   -6    0    3    5    0.000000   -0.000000
   -7   -6    0    4    5    0.000149   -0.000000
   -7   -6    0    5    5   -0.000107   -0.000000
   -7   -6    0    6    5    0.000254    0.000000
   -7   -6    0    7    5    0.000162    0.000000
   -7   -6    0    8    5    0.000130    0.000000
   -7   -6    0    9    5    0.000084    0.000000
   -7   -6    0   10    5   -0.000000   -0.000000
   -7   -6    0   11    5   -0.000007    0.000000
   -7   -6    0   12    5   -0.000000    0.000000
   -7   -6    0    1    6    0.000295    0.000000
   -7   -6    0    2    6   -0.000000   -0.000000
   -7   -6    0    3    6    0.000182   -0.000000
   -7   -6    0    4    6    0.000075   -0.000000
   -7   -6    0    5    6    0.000024   -0.000000
   -7   -6    0    6    6    0.000153   -0.000000
   -7   -6    0    7    6    0.000055    0.000000
   -7   -6    0    8    6   -0.000472   -0.000000
   -7   -6    0    9    6   -0.000354    0.000000
   -7   -6    0   10    6    0.000245   -0.000000
   -7   -6    0   11    6   -0.000000    0.000000
   -7   -6    0   12    6    0.000132    0.000000
   -7   -6    0    1    7    0.000026    0.000000
   -7   -6    0    2    7    0.000000   -0.000000
   -7   -6    0    3    7    0.000123    0.000000
   -7   -6    0    4    7   -0.000058    0.000000
   -7   -6    0    5    7   -0.000098   -0.000000
   -7   -6    0    6    7   -0.000059   -0.000000
   -7   -6    0    7    7   -0.000018   -0.000000
   -7   -6    0    8    7   -0.000125    0.000000
   -7   -6    0    9    7    0.000005    0.000000
   -7   -6    0   10    7    0.000168   -0.000000
   -7   -6    0   11    7   -0.000000   -0.000000
   -7   -6    0   12    7   -0.000081   -0.000000
   -7   -6    0    1    8   -0.000000    0.000000
   -7   -6    0    2    8    0.000411   -0.000000
   -7   -6    0    3    8    0.000000    0.000000
   -7   -6    0    4    8    0.000309   -0.000000
   -7   -6    0    5    8   -0.000032   -0.000000
   -7   -6    0    6    8    0.000070    0.000000
   -7   -6    0    7    8    0.000315   -0.000000
   -7   -6    0    8    8   -0.000021   -0.000000
   -7   -6    0    9    8   -0.000167   -0.000000
   -7   -6    0   10    8   -0.000000    0.000000
   -7   -6    0   11    8    0.000206    0.000000
   -7   -6    0   12    8   -0.000000    0.000000
   -7   -6    0    1    9    0.000102    0.000000
   -7   -6    0    2    9    0.000000    0.000000
   -7   -6    0    3    9    0.000085    0.000000
   -7   -6    0    4    9    0.000047   -0.000000
   -7   -6    0    5    9    0.000007    0.000000
   -7   -6    0    6    9   -0.000052   -0.000000
   -7   -6    0    7    9    0.000010    0.000000
   -7   -6    0    8    9   -0.000280    0.000000
   -7   -6    0    9    9    0.000152   -0.000000
   -7   -6    0   10    9    0.000119    0.000000
   -7   -6    0   11    9   -0.000000   -0.000000
   -7   -6    0   12    9    0.000028   -0.000000
   -7   -6    0    1   10   -0.000058    0.000000
   -7   -6    0    2   10    0.000098    0.000000
   -7   -6    0    3   10    0.000059   -0.000000
   -7   -6    0    4   10    0.000021   -0.000000
   -7   -6    0    5   10   -0.000027   -0.000000
   -7   -6    0    6   10   -0.000140   -0.000000
   -7   -6    0    7   10    0.000163    0.000000
   -7   -6    0    8   10   -0.000253    0.000000
   -7   -6    0    9   10   -0.000094   -0.000000
   -7   -6    0   10   10   -0.000018   -0.000000
   -7   -6    0   11   10    0.000125   -0.000000
   -7   -6    0   12   10   -0.000006   -0.000000
   -7   -6    0    1   11   -0.000310   -0.000000
   -7   -6    0    2   11   -0.000032   -0.000000
   -7   -6    0    3   11    0.000070   -0.000000
   -7   -6    0    4   11    0.000027   -0.000000
   -7   -6    0    5   11   -0.000057   -0.000000
   -7   -6    0    6   11   -0.000214    0.000000
   -7   -6    0    7   11   -0.000142   -0.000000
   -7   -6    0    8   11   -0.000015    0.000000
   -7   -6    0    9   11   -0.000054   -0.000000
   -7   -6    0   10   11   -0.000316   -0.000000
   -7   -6    0   11   11   -0.000020    0.000000
   -7   -6    0   12   11   -0.000166   -0.000000
   -7   -6    0    1   12   -0.000047   -0.000000
   -7   -6    0    2   12    0.000008    0.000000
   -7   -6    0    3   12   -0.000051   -0.000000
   -7   -6    0    4   12   -0.000214   -0.000000
   -7   -6    0    5   12    0.000077    0.000000
   -7   -6    0    6   12   -0.000060   -0.000000
   -7   -6    0    7   12   -0.000330   -0.000000
   -7   -6    0    8   12   -0.000063   -0.000000
   -7   -6    0    9   12    0.000191    0.000000
   -7   -6    0   10   12   -0.000011    0.000000
   -7   -6    0   11   12   -0.000280   -0.000000
   -7   -6    0   12   12    0.000151   -0.000000
   -7   -5    0    1    1    0.000005    0.000000
   -7   -5    0    2    1   -0.000092   -0.000000
   -7   -5    0    3    1   -0.000064   -0.000000
   -7   -5    0    4    1    0.000366   -0.000000
   -7   -5    0    5    1    0.000070    0.000000
   -7   -5    0    6    1    0.000199   -0.000000
   -7   -5    0    7    1    0.000182    0.000000
   -7   -5    0    8    1   -0.000018    0.000000
   -7   -5    0    9    1    0.000005    0.000000
   -7   -5    0   10    1   -0.000096   -0.000000
   -7   -5    0   11    1    0.000213   -0.000000
   -7   -5    0   12    1   -0.000020    0.000000
   -7   -5    0    1    2    0.000043   -0.000000
   -7   -5    0    2    2   -0.000186    0.000000
   -7   -5    0    3    2    0.000003    0.000000
   -7   -5    0    4    2    0.000068    0.000000
   -7   -5    0    5    2    0.000325   -0.000000
   -7   -5    0    6    2    0.000029    0.000000
   -7   -5    0    7    2    0.000082   -0.000000
   -7   -5    0    8    2    0.000008    0.000000
   -7   -5    0    9    2   -0.000067    0.000000
   -7   -5    0   10    2    0.000130    0.000000
   -7   -5    0   11    2    0.000211   -0.000000
   -7   -5    0   12    2    0.000089    0.000000
   -7   -5    0    1    3   -0.000054   -0.000000
   -7   -5    0    2    3   -0.000118   -0.000000
   -7   -5    0    3    3    0.000359   -0.000000
   -7   -5    0    4    3   -0.000205   -0.000000
   -7   -5    0    5    3    0.000113    0.000000
   -7   -5    0    6    3    0.000014    0.000000
   -7   -5    0    7    3   -0.000062   -0.000000
   -7   -5    0    8    3   -0.000073   -0.000000
   -7   -5    0    9    3   -0.000097   -0.000000
   -7   -5    0   10    3   -0.000113    0.000000
   -7   -5    0   11    3   -0.000043    0.000000
   -7   -5    0   12    3   -0.000031    0.000000
   -7   -5    0    1    4    0.000152   -0.000000
   -7   -5    0    2    4   -0.000000    0.000000
   -7   -5    0    3    4   -0.000150    0.000000
   -7   -5    0    4    4    0.000005   -0.000000
   -7   -5    0    5    4    0.000092    0.000000
   -7   -5    0    6    4    0.000064    0.000000
   -7   -5    0    7    4   -0.000096    0.000000
   -7   -5    0    8    4   -0.000213    0.000000
   -7   -5    0    9    4    0.000020   -0.000000
   -7   -5    0   10    4   -0.000225   -0.000000
   -7   -5    0   11    4   -0.000000   -0.000000
   -7   -5    0   12    4    0.000276   -0.000000
   -7   -5    0    1    5    0.000000   -0.000000
   -7   -5    0    2    5    0.000143    0.000000
   -7   -5    0    3    5   -0.000000   -0.000000
   -7   -5    0    4    5   -0.000043   -0.000000
   -7   -5    0    5    5   -0.000184    0.000000
   -7   -5    0    6    5    0.000001    0.000000
   -7   -5    0    7    5   -0.000130    0.000000
   -7   -5    0    8    5    0.000210   -0.000000
   -7   -5    0    9    5    0.000089    0.000000
   -7   -5    0   10    5    0.000000   -0.000000
   -7   -5    0   11    5   -0.000152   -0.000000
   -7   -5    0   12    5    0.000000   -0.000000
   -7   -5    0    1    6   -0.000279   -0.000000
   -7   -5    0    2    6   -0.000000   -0.000000
   -7   -5    0    3    6   -0.000184    0.000000
   -7   -5    0    4    6    0.000052    0.000000
   -7   -5    0    5    6   -0.000117   -0.000000
   -7   -5    0    6    6    0.000354    0.000000
   -7   -5    0    7    6    0.000113    0.000000
   -7   -5    0    8    6   -0.000044    0.000000
   -7   -5    0    9    6   -0.000030    0.000000
   -7   -5    0   10    6   -0.000177   -0.000000
   -7   -5    0   11    6    0.000000   -0.000000
   -7   -5    0   12    6    0.000143   -0.000000
   -7   -5    0    1    7   -0.000056    0.000000
   -7   -5    0    2    7   -0.000000   -0.000000
   -7   -5    0    3    7   -0.000083   -0.000000
   -7   -5    0    4    7    0.000013    0.000000
   -7   -5    0    5    7   -0.000035    0.000000
   -7   -5    0    6    7    0.000087   -0.000000
   -7   -5    0    7    7   -0.000015    0.000000
   -7   -5    0    8    7   -0.000055   -0.000000
   -7   -5    0    9    7    0.000036    0.000000
   -7   -5    0   10    7   -0.000286    0.000000
   -7   -5    0   11    7   -0.000000   -0.000000
   -7   -5    0   12    7    0.000014    0.000000
   -7   -5    0    1    8   -0.000000   -0.000000
   -7   -5    0    2    8    0.000022   -0.000000
   -7   -5    0    3    8    0.000000    0.000000
   -7   -5    0    4    8   -0.000330    0.000000
   -7   -5    0    5    8   -0.000001    0.000000
   -7   -5    0    6    8   -0.000108   -0.000000
   -7   -5    0    7    8   -0.000244   -0.000000
   -7   -5    0    8    8   -0.000047   -0.000000
   -7   -5    0    9    8   -0.000030    0.000000
   -7   -5    0   10    8    0.000000    0.000000
   -7   -5    0   11    8    0.000232   -0.000000
   -7   -5    0   12    8    0.000000    0.000000
   -7   -5    0    1    9   -0.000164   -0.000000
   -7   -5    0    2    9    0.000000   -0.000000
   -7   -5    0    3    9    0.000121   -0.000000
   -7   -5    0    4    9   -0.000076    0.000000
   -7   -5    0    5    9    0.000173   -0.000000
   -7   -5    0    6    9   -0.000283    0.000000
   -7   -5    0    7    9   -0.000046   -0.000000
   -7   -5    0    8    9    0.000193   -0.000000
   -7   -5    0    9    9    0.000057    0.000000
   -7   -5    0   10    9   -0.000231   -0.000000
   -7   -5    0   11    9    0.000000    0.000000
   -7   -5    0   12    9   -0.000240    0.000000
   -7   -5    0    1   10    0.000013    0.000000
   -7   -5    0    2   10    0.000035   -0.000000
   -7   -5    0    3   10   -0.000086    0.000000
   -7   -5    0    4   10    0.000009    0.000000
   -7   -5    0    5   10    0.000253   -0.000000
   -7   -5    0    6   10    0.000241    0.000000
   -7   -5    0    7   10   -0.000038    0.000000
   -7   -5    0    8   10    0.000120    0.000000
   -7   -5    0    9   10   -0.000039    0.000000
   -7   -5    0   10   10   -0.000015   -0.000000
   -7   -5    0   11   10    0.000056   -0.000000
   -7   -5    0   12   10   -0.000036    0.000000
   -7   -5    0    1   11    0.000330    0.000000
   -7   -5    0    2   11   -0.000001    0.000000
   -7   -5    0    3   11   -0.000108   -0.000000
   -7   -5    0    4   11   -0.000053    0.000000
   -7   -5    0    5   11    0.000111    0.000000
   -7   -5    0    6   11    0.000026   -0.000000
   -7   -5    0    7   11    0.000013    0.000000
   -7   -5    0    8   11    0.000119   -0.000000
   -7   -5    0    9   11    0.000101    0.000000
   -7   -5    0   10   11    0.000245   -0.000000
   -7   -5    0   11   11   -0.000048   -0.000000
   -7   -5    0   12   11   -0.000031   -0.000000
   -7   -5    0    1   12    0.000077    0.000000
   -7   -5    0    2   12    0.000173    0.000000
   -7   -5    0    3   12   -0.000282    0.000000
   -7   -5    0    4   12    0.000154   -0.000000
   -7   -5    0    5   12    0.000065   -0.000000
   -7   -5    0    6   12    0.000325   -0.000000
   -7   -5    0    7   12    0.000194    0.000000
   -7   -5    0    8   12   -0.000131    0.000000
   -7   -5    0    9   12   -0.000374    0.000000
   -7   -5    0   10   12    0.000046    0.000000
   -7   -5    0   11   12    0.000193   -0.000000
   -7   -5    0   12   12    0.000057    0.000000
   -7   -4    0    1    1   -0.000018    0.000000
   -7   -4    0    2    1    0.000244    0.000000
   -7   -4    0    3    1    0.000020    0.000000
   -7   -4    0    4    1   -0.000027   -0.000000
   -7   -4    0    5    1    0.000044   -0.000000
   -7   -4    0    6    1   -0.000187    0.000000
   -7   -4    0    7    1   -0.000046    0.000000
   -7   -4    0    8    1   -0.000073    0.000000
   -7   -4    0    9    1    0.000060    0.000000
   -7   -4    0   10    1    0.000062    0.000000
   -7   -4    0   11    1   -0.000051    0.000000
   -7   -4    0   12    1   -0.000099   -0.000000
   -7   -4    0    1    2    0.000040   -0.000000
   -7   -4    0    2    2   -0.000048    0.000000
   -7   -4    0    3    2    0.000135   -0.000000
   -7   -4    0    4    2    0.000088   -0.000000
   -7   -4    0    5    2   -0.000131    0.000000
   -7   -4    0    6    2   -0.000055    0.000000
   -7   -4    0    7    2    0.000140    0.000000
   -7   -4    0    8    2   -0.000071   -0.000000
   -7   -4    0    9    2    0.000118    0.000000
   -7   -4    0   10    2   -0.000018    0.000000
   -7   -4    0   11    2    0.000137    0.000000
   -7   -4    0   12    2    0.000076    0.000000
   -7   -4    0    1    3   -0.000157   -0.000000
   -7   -4    0    2    3    0.000210    0.000000
   -7   -4    0    3    3    0.000138    0.000000
   -7   -4    0    4    3    0.000152    0.000000
   -7   -4    0    5    3    0.000297   -0.000000
   -7   -4    0    6    3    0.000008    0.000000
   -7   -4    0    7    3    0.000221   -0.000000
   -7   -4    0    8    3    0.000102    0.000000
   -7   -4    0    9    3   -0.000069    0.000000
   -7   -4    0   10    3   -0.000064   -0.000000
   -7   -4    0   11    3   -0.000181   -0.000000
   -7   -4    0   12    3   -0.000083    0.000000
   -7   -4    0    1    4   -0.000289    0.000000
   -7   -4    0    2    4   -0.000000    0.000000
   -7   -4    0    3    4    0.000162   -0.000000
   -7   -4    0    4    4   -0.000019    0.000000
   -7   -4    0    5    4   -0.000244    0.000000
   -7   -4    0    6    4   -0.000019   -0.000000
   -7   -4    0    7    4    0.000061    0.000000
   -7   -4    0    8    4    0.000052   -0.000000
   -7   -4    0    9    4    0.000098    0.000000
   -7   -4    0   10    4    0.000082   -0.000000
   -7   -4    0   11    4   -0.000000   -0.000000
   -7   -4    0   12    4   -0.000036    0.000000
   -7   -4    0    1    5    0.000000    0.000000
   -7   -4    0    2    5    0.000475   -0.000000
   -7   -4    0    3    5    0.000000    0.000000
   -7   -4    0    4    5   -0.000040   -0.000000
   -7   -4    0    5    5   -0.000047   -0.000000
   -7   -4    0    6    5    0.000134   -0.000000
   -7   -4    0    7    5    0.000019   -0.000000
   -7   -4    0    8    5    0.000136   -0.000000
   -7   -4    0    9    5    0.000076   -0.000000
   -7   -4    0   10    5    0.000000   -0.000000
   -7   -4    0   11    5   -0.000084    0.000000
   -7   -4    0   12    5   -0.000000    0.000000
   -7   -4    0    1    6   -0.000254   -0.000000
   -7   -4    0    2    6   -0.000000   -0.000000
   -7   -4    0    3    6   -0.000781   -0.000000
   -7   -4    0    4    6    0.000156    0.000000
   -7   -4    0    5    6    0.000210    0.000000
   -7   -4    0    6    6    0.000134    0.000000
   -7   -4    0    7    6    0.000064   -0.000000
   -7   -4    0    8    6   -0.000181    0.000000
   -7   -4    0    9    6   -0.000083    0.000000
   -7   -4    0   10    6   -0.000265    0.000000
   -7   -4    0   11    6    0.000000    0.000000
   -7   -4    0   12    6    0.000096    0.000000
   -7   -4    0    1    7   -0.000048    0.000000
   -7   -4    0    2    7   -0.000000   -0.000000
   -7   -4    0    3    7    0.000244    0.000000
   -7   -4    0    4    7    0.000050    0.000000
   -7   -4    0    5    7   -0.000138    0.000000
   -7   -4    0    6    7   -0.000038    0.000000
   -7   -4    0    7    7    0.000053    0.000000
   -7   -4    0    8    7   -0.000016    0.000000
   -7   -4    0    9    7    0.000076   -0.000000
   -7   -4    0   10    7    0.000110   -0.000000
   -7   -4    0   11    7   -0.000000    0.000000
   -7   -4    0   12    7    0.000083   -0.000000
   -7   -4    0    1    8    0.000000   -0.000000
   -7   -4    0    2    8   -0.000038   -0.000000
   -7   -4    0    3    8    0.000000   -0.000000
   -7   -4    0    4    8   -0.000133    0.000000
   -7   -4    0    5    8    0.000165    0.000000
   -7   -4    0    6    8    0.000023    0.000000
   -7   -4    0    7    8   -0.000028   -0.000000
   -7   -4    0    8    8    0.000251   -0.000000
   -7   -4    0    9    8    0.000017    0.000000
   -7   -4    0   10    8    0.000000   -0.000000
   -7   -4    0   11    8    0.000031   -0.000000
   -7   -4    0   12    8   -0.000000    0.000000
   -7   -4    0    1    9    0.000203    0.000000
   -7   -4    0    2    9   -0.000000    0.000000
   -7   -4    0    3    9    0.000392   -0.000000
   -7   -4    0    4    9    0.000020    0.000000
   -7   -4    0    5    9   -0.000037   -0.000000
   -7   -4    0    6    9   -0.000516   -0.000000
   -7   -4    0    7    9    0.000032    0.000000
   -7   -4    0    8    9   -0.000096    0.000000
   -7   -4    0    9    9   -0.000001   -0.000000
   -7   -4    0   10    9    0.000152   -0.000000
   -7   -4    0   11    9   -0.000000   -0.000000
   -7   -4    0   12    9    0.000019    0.000000
   -7   -4    0    1   10    0.000050   -0.000000
   -7   -4    0    2   10    0.000138   -0.000000
   -7   -4    0    3   10    0.000039   -0.000000
   -7   -4    0    4   10   -0.000043   -0.000000
   -7   -4    0    5   10   -0.000041    0.000000
   -7   -4    0    6   10   -0.000102   -0.000000
   -7   -4    0    7   10   -0.000113   -0.000000
   -7   -4    0    8   10   -0.000135    0.000000
   -7   -4    0    9   10    0.000061    0.000000
   -7   -4    0   10   10    0.000053   -0.000000
   -7   -4    0   11   10    0.000016    0.000000
   -7   -4    0   12   10   -0.000077    0.000000
   -7   -4    0    1   11    0.000133   -0.000000
   -7   -4    0    2   11    0.000165   -0.000000
   -7   -4    0    3   11    0.000022    0.000000
   -7   -4    0    4   11   -0.000104   -0.000000
   -7   -4    0    5   11    0.000004   -0.000000
   -7   -4    0    6   11   -0.000009    0.000000
   -7   -4    0    7   11   -0.000059   -0.000000
   -7   -4    0    8   11   -0.000171    0.000000
   -7   -4    0    9   11   -0.000176    0.000000
   -7   -4    0   10   11    0.000028    0.000000
   -7   -4    0   11   11    0.000251   -0.000000
   -7   -4    0   12   11    0.000017   -0.000000
   -7   -4    0    1   12   -0.000020    0.000000
   -7   -4    0    2   12   -0.000037    0.000000
   -7   -4    0    3   12   -0.000514    0.000000
   -7   -4    0    4   12   -0.000096   -0.000000
   -7   -4    0    5   12    0.000025   -0.000000
   -7   -4    0    6   12    0.000403   -0.000000
   -7   -4    0    7   12   -0.000012   -0.000000
   -7   -4    0    8   12   -0.000056   -0.000000
   -7   -4    0    9   12    0.000003   -0.000000
   -7   -4    0   10   12   -0.000033    0.000000
   -7   -4    0   11   12   -0.000096   -0.000000
   -7   -4    0   12   12   -0.000002   -0.000000
   -7   -3    0    1    1    0.000094    0.000000
   -7   -3    0    2    1   -0.000014    0.000000
   -7   -3    0    3    1   -0.000168    0.000000
   -7   -3    0    4    1    0.000064   -0.000000
   -7   -3    0    5    1    0.000170    0.000000
   -7   -3    0    6    1    0.000020   -0.000000
   -7   -3    0    7    1   -0.000037   -0.000000
   -7   -3    0    8    1   -0.000011    0.000000
   -7   -3    0    9    1   -0.000098    0.000000
   -7   -3    0   10    1   -0.000013    0.000000
   -7   -3    0   11    1    0.000200   -0.000000
   -7   -3    0   12    1    0.000147   -0.000000
   -7   -3    0    1    2    0.000134   -0.000000
   -7   -3    0    2    2   -0.000410    0.000000
   -7   -3    0    3    2    0.000096   -0.000000
   -7   -3    0    4    2   -0.000103    0.000000
   -7   -3    0    5    2   -0.000453   -0.000000
   -7   -3    0    6    2   -0.000040    0.000000
   -7   -3    0    7    2   -0.000037   -0.000000
   -7   -3    0    8    2    0.000273    0.000000
   -7   -3    0    9    2    0.000048   -0.000000
   -7   -3    0   10    2    0.000074   -0.000000
   -7   -3    0   11    2    0.000075   -0.000000
   -7   -3    0   12    2   -0.000237   -0.000000
   -7   -3    0    1    3   -0.000090    0.000000
   -7   -3    0    2    3   -0.000066   -0.000000
   -7   -3    0    3    3    0.000021    0.000000
   -7   -3    0    4    3   -0.000027   -0.000000
   -7   -3    0    5    3   -0.000049    0.000000
   -7   -3    0    6    3   -0.000232   -0.000000
   -7   -3    0    7    3    0.000111   -0.000000
   -7   -3    0    8    3   -0.000074   -0.000000
   -7   -3    0    9    3    0.000034    0.000000
   -7   -3    0   10    3    0.000003    0.000000
   -7   -3    0   11    3    0.000017    0.000000
   -7   -3    0   12    3   -0.000087    0.000000
   -7   -3    0    1    4    0.000059    0.000000
   -7   -3    0    2    4    0.000000   -0.000000
   -7   -3    0    3    4    0.000063    0.000000
   -7   -3    0    4    4    0.000095   -0.000000
   -7   -3    0    5    4    0.000014   -0.000000
   -7   -3    0    6    4    0.000168   -0.000000
   -7   -3    0    7    4   -0.000013    0.000000
   -7   -3    0    8    4   -0.000200    0.000000
   -7   -3    0    9    4   -0.000146   -0.000000
   -7   -3    0   10    4   -0.000174   -0.000000
   -7   -3    0   11    4    0.000000   -0.000000
   -7   -3    0   12    4   -0.000087    0.000000
   -7   -3    0    1    5    0.000000   -0.000000
   -7   -3    0    2    5    0.000180    0.000000
   -7   -3    0    3    5   -0.000000    0.000000
   -7   -3    0    4    5   -0.000134    0.000000
   -7   -3    0    5    5   -0.000412    0.000000
   -7   -3    0    6    5    0.000095   -0.000000
   -7   -3    0    7    5   -0.000074   -0.000000
   -7   -3    0    8    5    0.000075    0.000000
   -7   -3    0    9    5   -0.000237    0.000000
   -7   -3    0   10    5    0.000000    0.000000
   -7   -3    0   11    5    0.000123   -0.000000
   -7   -3    0   12    5   -0.000000   -0.000000
   -7   -3    0    1    6    0.000101   -0.000000
   -7   -3    0    2    6   -0.000000    0.000000
   -7   -3    0    3    6   -0.000237    0.000000
   -7   -3    0    4    6    0.000090   -0.000000
   -7   -3    0    5    6   -0.000067   -0.000000
   -7   -3    0    6    6    0.000020    0.000000
   -7   -3    0    7    6   -0.000002    0.000000
   -7   -3    0    8    6    0.000017   -0.000000
   -7   -3    0    9    6   -0.000087    0.000000
   -7   -3    0   10    6    0.000206    0.000000
   -7   -3    0   11    6    0.000000    0.000000
   -7   -3    0   12    6   -0.000156   -0.000000
   -7   -3    0    1    7    0.000163    0.000000
   -7   -3    0    2    7   -0.000000   -0.000000
   -7   -3    0    3    7    0.000281    0.000000
   -7   -3    0    4    7   -0.000115    0.000000
   -7   -3    0    5    7   -0.000020   -0.000000
   -7   -3    0    6    7    0.000173    0.000000
   -7   -3    0    7    7   -0.000045    0.000000
   -7   -3    0    8    7   -0.000100   -0.000000
   -7   -3    0    9    7   -0.000057   -0.000000
   -7   -3    0   10    7    0.000001    0.000000
   -7   -3    0   11    7   -0.000000    0.000000
   -7   -3    0   12    7   -0.000028    0.000000
   -7   -3    0    1    8   -0.000000   -0.000000
   -7   -3    0    2    8    0.000139    0.000000
   -7   -3    0    3    8    0.000000    0.000000
   -7   -3    0    4    8   -0.000150    0.000000
   -7   -3    0    5    8    0.000013   -0.000000
   -7   -3    0    6    8    0.000126   -0.000000
   -7   -3    0    7    8   -0.000094    0.000000
   -7   -3    0    8    8   -0.000020   -0.000000
   -7   -3    0    9    8   -0.000103    0.000000
   -7   -3    0   10    8   -0.000000   -0.000000
   -7   -3    0   11    8    0.000305   -0.000000
   -7   -3    0   12    8    0.000000   -0.000000
   -7   -3    0    1    9   -0.000427   -0.000000
   -7   -3    0    2    9    0.000000   -0.000000
   -7   -3    0    3    9    0.000115    0.000000
   -7   -3    0    4    9    0.000076    0.000000
   -7   -3    0    5    9    0.000146   -0.000000
   -7   -3    0    6    9   -0.000200    0.000000
   -7   -3    0    7    9    0.000138   -0.000000
   -7   -3    0    8    9    0.000080    0.000000
   -7   -3    0    9    9    0.000170   -0.000000
   -7   -3    0   10    9   -0.000206    0.000000
   -7   -3    0   11    9    0.000000   -0.000000
   -7   -3    0   12    9   -0.000307   -0.000000
   -7   -3    0    1   10   -0.000115    0.000000
   -7   -3    0    2   10    0.000020    0.000000
   -7   -3    0    3   10   -0.000172   -0.000000
   -7   -3    0    4   10   -0.000119    0.000000
   -7   -3    0    5   10    0.000217   -0.000000
   -7   -3    0    6   10    0.000120    0.000000
   -7   -3    0    7   10   -0.000119   -0.000000
   -7   -3    0    8   10   -0.000014    0.000000
   -7   -3    0    9   10   -0.000131   -0.000000
   -7   -3    0   10   10   -0.000045    0.000000
   -7   -3    0   11   10    0.000101    0.000000
   -7   -3    0   12   10    0.000057    0.000000
   -7   -3    0    1   11    0.000152    0.000000
   -7   -3    0    2   11    0.000013   -0.000000
   -7   -3    0    3   11    0.000125    0.000000
   -7   -3    0    4   11    0.000020    0.000000
   -7   -3    0    5   11   -0.000068    0.000000
   -7   -3    0    6   11    0.000076    0.000000
   -7   -3    0    7   11   -0.000099    0.000000
   -7   -3    0    8   11    0.000252   -0.000000
   -7   -3    0    9   11    0.000103    0.000000
   -7   -3    0   10   11    0.000095    0.000000
   -7   -3    0   11   11   -0.000021   -0.000000
   -7   -3    0   12   11   -0.000103    0.000000
   -7   -3    0    1   12   -0.000076   -0.000000
   -7   -3    0    2   12    0.000146   -0.000000
   -7   -3    0    3   12   -0.000198    0.000000
   -7   -3    0    4   12    0.000203   -0.000000
   -7   -3    0    5   12   -0.000035    0.000000
   -7   -3    0    6   12   -0.000071   -0.000000
   -7   -3    0    7   12   -0.000063    0.000000
   -7   -3    0    8   12    0.000053   -0.000000
   -7   -3    0    9   12   -0.000183    0.000000
   -7   -3    0   10   12   -0.000137   -0.000000
   -7   -3    0   11   12    0.000080   -0.000000
   -7   -3    0   12   12    0.000170   -0.000000
   -7   -2    0    1    1   -0.000054   -0.000000
   -7   -2    0    2    1    0.000136   -0.000000
   -7   -2    0    3    1   -0.000005    0.000000
   -7   -2    0    4    1    0.000074   -0.000000
   -7   -2    0    5    1   -0.000116    0.000000
   -7   -2    0    6    1   -0.000116    0.000000
   -7   -2    0    7    1   -0.000066    0.000000
   -7   -2    0    8    1    0.000072    0.000000
   -7   -2    0    9    1    0.000011    0.000000
   -7   -2    0   10    1   -0.000012   -0.000000
   -7   -2    0   11    1    0.000024    0.000000
   -7   -2    0   12    1   -0.000071   -0.000000
   -7   -2    0    1    2   -0.000224   -0.000000
   -7   -2    0    2    2   -0.000288   -0.000000
   -7   -2    0    3    2   -0.000155    0.000000
   -7   -2    0    4    2    0.000291    0.000000
   -7   -2    0    5    2   -0.000285   -0.000000
   -7   -2    0    6    2   -0.000315   -0.000000
   -7   -2    0    7    2    0.000221    0.000000
   -7   -2    0    8    2   -0.000013   -0.000000
   -7   -2    0    9    2    0.000042   -0.000000
   -7   -2    0   10    2   -0.000082    0.000000
   -7   -2    0   11    2    0.000115    0.000000
   -7   -2    0   12    2   -0.000038   -0.000000
   -7   -2    0    1    3   -0.000015    0.000000
   -7   -2    0    2    3   -0.000062   -0.000000
   -7   -2    0    3    3    0.000130   -0.000000
   -7   -2    0    4    3   -0.000037    0.000000
   -7   -2    0    5    3    0.000216   -0.000000
   -7   -2    0    6    3   -0.000369   -0.000000
   -7   -2    0    7    3    0.000028    0.000000
   -7   -2    0    8    3   -0.000166   -0.000000
   -7   -2    0    9    3    0.000345   -0.000000
   -7   -2    0   10    3    0.000025    0.000000
   -7   -2    0   11    3   -0.000192    0.000000
   -7   -2    0   12    3   -0.000292    0.000000
   -7   -2    0    1    4   -0.000239    0.000000
   -7   -2    0    2    4   -0.000000    0.000000
   -7   -2    0    3    4   -0.000093   -0.000000
   -7   -2    0    4    4   -0.000055    0.000000
   -7   -2    0    5    4   -0.000135   -0.000000
   -7   -2    0    6    4    0.000005    0.000000
   -7   -2    0    7    4   -0.000012   -0.000000
   -7   -2    0    8    4   -0.000023    0.000000
   -7   -2    0    9    4    0.000071    0.000000
   -7   -2    0   10    4    0.000162   -0.000000
   -7   -2    0   11    4   -0.000000   -0.000000
   -7   -2    0   12    4    0.000032   -0.000000
   -7   -2    0    1    5   -0.000000   -0.000000
   -7   -2    0    2    5   -0.000115   -0.000000
   -7   -2    0    3    5   -0.000000    0.000000
   -7   -2    0    4    5    0.000225   -0.000000
   -7   -2    0    5    5   -0.000289    0.000000
   -7   -2    0    6    5   -0.000156   -0.000000
   -7   -2    0    7    5    0.000082   -0.000000
   -7   -2    0    8    5    0.000114   -0.000000
   -7   -2    0    9    5   -0.000037    0.000000
   -7   -2    0   10    5   -0.000000   -0.000000
   -7   -2    0   11    5   -0.000104   -0.000000
   -7   -2    0   12    5   -0.000000    0.000000
   -7   -2    0    1    6   -0.000106    0.000000
   -7   -2    0    2    6   -0.000000    0.000000
   -7   -2    0    3    6   -0.000049   -0.000000
   -7   -2    0    4    6    0.000016    0.000000
   -7   -2    0    5    6   -0.000063   -0.000000
   -7   -2    0    6    6    0.000131    0.000000
   -7   -2    0    7    6   -0.000025   -0.000000
   -7   -2    0    8    6   -0.000192    0.000000
   -7   -2    0    9    6   -0.000292   -0.000000
   -7   -2    0   10    6   -0.000105   -0.000000
   -7   -2    0   11    6   -0.000000   -0.000000
   -7   -2    0   12    6    0.000144   -0.000000
   -7   -2    0    1    7    0.000035    0.000000
   -7   -2    0    2    7   -0.000000   -0.000000
   -7   -2    0    3    7    0.000108   -0.000000
   -7   -2    0    4    7    0.000097    0.000000
   -7   -2    0    5    7   -0.000166    0.000000
   -7   -2    0    6    7   -0.000087    0.000000
   -7   -2    0    7    7    0.000069   -0.000000
   -7   -2    0    8    7    0.000034    0.000000
   -7   -2    0    9    7    0.000052    0.000000
   -7   -2    0   10    7    0.000143   -0.000000
   -7   -2    0   11    7   -0.000000   -0.000000
   -7   -2    0   12    7   -0.000101    0.000000
   -7   -2    0    1    8   -0.000000    0.000000
   -7   -2    0    2    8    0.000283   -0.000000
   -7   -2    0    3    8    0.000000    0.000000
   -7   -2    0    4    8    0.000062   -0.000000
   -7   -2    0    5    8    0.000016    0.000000
   -7   -2    0    6    8    0.000101   -0.000000
   -7   -2    0    7    8    0.000005   -0.000000
   -7   -2    0    8    8    0.000225   -0.000000
   -7   -2    0    9    8    0.000157    0.000000
   -7   -2    0   10    8   -0.000000    0.000000
   -7   -2    0   11    8   -0.000042    0.000000
   -7   -2    0   12    8    0.000000   -0.000000
   -7   -2    0    1    9    0.000190   -0.000000
   -7   -2    0    2    9    0.000000    0.000000
   -7   -2    0    3    9    0.000172    0.000000
   -7   -2    0    4    9   -0.000018   -0.000000
   -7   -2    0    5    9    0.000110   -0.000000
   -7   -2    0    6    9   -0.000096   -0.000000
   -7   -2    0    7    9   -0.000106    0.000000
   -7   -2    0    8    9   -0.000057   -0.000000
   -7   -2    0    9    9    0.000187    0.000000
   -7   -2    0   10    9    0.000104    0.000000
   -7   -2    0   11    9    0.000000    0.000000
   -7   -2    0   12    9   -0.000149   -0.000000
   -7   -2    0    1   10    0.000097   -0.000000
   -7   -2    0    2   10    0.000166    0.000000
   -7   -2    0    3   10    0.000087   -0.000000
   -7   -2    0    4   10   -0.000061   -0.000000
   -7   -2    0    5   10    0.000086    0.000000
   -7   -2    0    6   10   -0.000085   -0.000000
   -7   -2    0    7   10   -0.000160    0.000000
   -7   -2    0    8   10    0.000045   -0.000000
   -7   -2    0    9   10    0.000111    0.000000
   -7   -2    0   10   10    0.000069   -0.000000
   -7   -2    0   11   10   -0.000034    0.000000
   -7   -2    0   12   10   -0.000053   -0.000000
   -7   -2    0    1   11   -0.000062   -0.000000
   -7   -2    0    2   11    0.000015    0.000000
   -7   -2    0    3   11    0.000101   -0.000000
   -7   -2    0    4   11    0.000099    0.000000
   -7   -2    0    5   11    0.000207   -0.000000
   -7   -2    0    6   11    0.000085    0.000000
   -7   -2    0    7   11    0.000130   -0.000000
   -7   -2    0    8   11    0.000221    0.000000
   -7   -2    0    9   11   -0.000075    0.000000
   -7   -2    0   10   11   -0.000005   -0.000000
   -7   -2    0   11   11    0.000225   -0.000000
   -7   -2    0   12   11    0.000157    0.000000
   -7   -2    0    1   12    0.000018    0.000000
   -7   -2    0    2   12    0.000110   -0.000000
   -7   -2    0    3   12   -0.000095    0.000000
   -7   -2    0    4   12   -0.000043   -0.000000
   -7   -2    0    5   12   -0.000022    0.000000
   -7   -2    0    6   12    0.000006    0.000000
   -7   -2    0    7   12    0.000064   -0.000000
   -7   -2    0    8   12    0.000006    0.000000
   -7   -2    0    9   12   -0.000168    0.000000
   -7   -2    0   10   12    0.000106   -0.000000
   -7   -2    0   11   12   -0.000057    0.000000
   -7   -2    0   12   12    0.000187   -0.000000
   -7   -1    0    1    1   -0.000050   -0.000000
   -7   -1    0    2    1   -0.000039    0.000000
   -7   -1    0    3    1   -0.000208    0.000000
   -7   -1    0    4    1    0.000285    0.000000
   -7   -1    0    5    1    0.000355    0.000000
   -7   -1    0    6    1    0.000110   -0.000000
   -7   -1    0    7    1   -0.000055   -0.000000
   -7   -1    0    8    1   -0.000058   -0.000000
   -7   -1    0    9    1    0.000043   -0.000000
   -7   -1    0   10    1   -0.000093   -0.000000
   -7   -1    0   11    1   -0.000115   -0.000000
   -7   -1    0   12    1    0.000139    0.000000
   -7   -1    0    1    2    0.000016   -0.000000
   -7   -1    0    2    2   -0.000217    0.000000
   -7   -1    0    3    2    0.000095   -0.000000
   -7   -1    0    4    2   -0.000177    0.000000
   -7   -1    0    5    2   -0.000158    0.000000
   -7   -1    0    6    2   -0.000012   -0.000000
   -7   -1    0    7    2   -0.000004    0.000000
   -7   -1    0    8    2    0.000163   -0.000000
   -7   -1    0    9    2   -0.000073   -0.000000
   -7   -1    0   10    2   -0.000028    0.000000
   -7   -1    0   11    2    0.000107    0.000000
   -7   -1    0   12    2    0.000030    0.000000
   -7   -1    0    1    3   -0.000065    0.000000
   -7   -1    0    2    3   -0.000177    0.000000
   -7   -1    0    3    3    0.000239    0.000000
   -7   -1    0    4    3   -0.000237   -0.000000
   -7   -1    0    5    3    0.000446   -0.000000
   -7   -1    0    6    3   -0.000311   -0.000000
   -7   -1    0    7    3   -0.000127    0.000000
   -7   -1    0    8    3    0.000008    0.000000
   -7   -1    0    9    3    0.000321   -0.000000
   -7   -1    0   10    3   -0.000018   -0.000000
   -7   -1    0   11    3    0.000126   -0.000000
   -7   -1    0   12    3   -0.000281    0.000000
   -7   -1    0    1    4    0.000140    0.000000
   -7   -1    0    2    4    0.000000    0.000000
   -7   -1    0    3    4   -0.000199    0.000000
   -7   -1    0    4    4   -0.000050    0.000000
   -7   -1    0    5    4    0.000040   -0.000000
   -7   -1    0    6    4    0.000207    0.000000
   -7   -1    0    7    4   -0.000093    0.000000
   -7   -1    0    8    4    0.000114    0.000000
   -7   -1    0    9    4   -0.000138   -0.000000
   -7   -1    0   10    4    0.000115    0.000000
   -7   -1    0   11    4    0.000000   -0.000000
   -7   -1    0   12    4    0.000002    0.000000
   -7   -1    0    1    5    0.000000    0.000000
   -7   -1    0    2    5    0.000149    0.000000
   -7   -1    0    3    5   -0.000000   -0.000000
   -7   -1    0    4    5   -0.000016   -0.000000
   -7   -1    0    5    5   -0.000216    0.000000
   -7   -1    0    6    5    0.000095   -0.000000
   -7   -1    0    7    5    0.000028   -0.000000
   -7   -1    0    8    5    0.000107    0.000000
   -7   -1    0    9    5    0.000029    0.000000
   -7   -1    0   10    5   -0.000000   -0.000000
   -7   -1    0   11    5    0.000011    0.000000
   -7   -1    0   12    5   -0.000000    0.000000
   -7   -1    0    1    6   -0.000230   -0.000000
   -7   -1    0    2    6   -0.000000    0.000000
   -7   -1    0    3    6   -0.000057    0.000000
   -7   -1    0    4    6    0.000066   -0.000000
   -7   -1    0    5    6   -0.000178   -0.000000
   -7   -1    0    6    6    0.000242    0.000000
   -7   -1    0    7    6    0.000017    0.000000
   -7   -1    0    8    6    0.000126   -0.000000
   -7   -1    0    9    6   -0.000280   -0.000000
   -7   -1    0   10    6   -0.000029   -0.000000
   -7   -1    0   11    6    0.000000    0.000000
   -7   -1    0   12    6    0.000073   -0.000000
   -7   -1    0    1    7    0.000213   -0.000000
   -7   -1    0    2    7    0.000000    0.000000
   -7   -1    0    3    7   -0.000060   -0.000000
   -7   -1    0    4    7   -0.000156   -0.000000
   -7   -1    0    5    7    0.000046    0.000000
   -7   -1    0    6    7    0.000069    0.000000
   -7   -1    0    7    7   -0.000090   -0.000000
   -7   -1    0    8    7    0.000266   -0.000000
   -7   -1    0    9    7   -0.000055   -0.000000
   -7   -1    0   10    7    0.000143    0.000000
   -7   -1    0   11    7    0.000000   -0.000000
   -7   -1    0   12    7    0.000007   -0.000000
   -7   -1    0    1    8   -0.000000   -0.000000
   -7   -1    0    2    8    0.000198   -0.000000
   -7   -1    0    3    8    0.000000    0.000000
   -7   -1    0    4    8   -0.000220    0.000000
   -7   -1    0    5    8    0.000061    0.000000
   -7   -1    0    6    8   -0.000072    0.000000
   -7   -1    0    7    8   -0.000283    0.000000
   -7   -1    0    8    8    0.000182   -0.000000
   -7   -1    0    9    8   -0.000094   -0.000000
   -7   -1    0   10    8   -0.000000    0.000000
   -7   -1    0   11    8   -0.000125   -0.000000
   -7   -1    0   12    8    0.000000   -0.000000
   -7   -1    0    1    9   -0.000147   -0.000000
   -7   -1    0    2    9    0.000000    0.000000
   -7   -1    0    3    9    0.000171    0.000000
   -7   -1    0    4    9    0.000130    0.000000
   -7   -1    0    5    9    0.000115   -0.000000
   -7   -1    0    6    9   -0.000009   -0.000000
   -7   -1    0    7    9    0.000154    0.000000
   -7   -1    0    8    9    0.000048    0.000000
   -7   -1    0    9    9   -0.000090   -0.000000
   -7   -1    0   10    9   -0.000139   -0.000000
   -7   -1    0   11    9   -0.000000   -0.000000
   -7   -1    0   12    9    0.000020   -0.000000
   -7   -1    0    1   10   -0.000156    0.000000
   -7   -1    0    2   10   -0.000046   -0.000000
   -7   -1    0    3   10   -0.000069   -0.000000
   -7   -1    0    4   10   -0.000074    0.000000
   -7   -1    0    5   10    0.000237    0.000000
   -7   -1    0    6   10    0.000082   -0.000000
   -7   -1    0    7   10   -0.000215   -0.000000
   -7   -1    0    8   10   -0.000067   -0.000000
   -7   -1    0    9   10   -0.000002   -0.000000
   -7   -1    0   10   10   -0.000090   -0.000000
   -7   -1    0   11   10   -0.000266   -0.000000
   -7   -1    0   12   10    0.000055   -0.000000
   -7   -1    0    1   11    0.000221    0.000000
   -7   -1    0    2   11    0.000061    0.000000
   -7   -1    0    3   11   -0.000072    0.000000
   -7   -1    0    4   11   -0.000006   -0.000000
   -7   -1    0    5   11    0.000068   -0.000000
   -7   -1    0    6   11   -0.000061   -0.000000
   -7   -1    0    7   11   -0.000012   -0.000000
   -7   -1    0    8   11    0.000296   -0.000000
   -7   -1    0    9   11    0.000026    0.000000
   -7   -1    0   10   11    0.000284   -0.000000
   -7   -1    0   11   11    0.000182   -0.000000
   -7   -1    0   12   11   -0.000094   -0.000000
   -7   -1    0    1   12   -0.000130    0.000000
   -7   -1    0    2   12    0.000115    0.000000
   -7   -1    0    3   12   -0.000010   -0.000000
   -7   -1    0    4   12    0.000097   -0.000000
   -7   -1    0    5   12   -0.000079   -0.000000
   -7   -1    0    6   12    0.000125   -0.000000
   -7   -1    0    7   12   -0.000091    0.000000
   -7   -1    0    8   12   -0.000096    0.000000
   -7   -1    0    9   12   -0.000007   -0.000000
   -7   -1    0   10   12   -0.000153   -0.000000
   -7   -1    0   11   12    0.000048    0.000000
   -7   -1    0   12   12   -0.000088   -0.000000
   -7    0    0    1    1    0.000088    0.000000
   -7    0    0    2    1    0.000162   -0.000000
   -7    0    0    3    1   -0.000035    0.000000
   -7    0    0    4    1    0.000285   -0.000000
   -7    0    0    5    1   -0.000176    0.000000
   -7    0    0    6    1    0.000238    0.000000
   -7    0    0    7    1   -0.000074    0.000000
   -7    0    0    8    1   -0.000006   -0.000000
   -7    0    0    9    1   -0.000098   -0.000000
   -7    0    0   10    1    0.000051   -0.000000
   -7    0    0   11    1   -0.000235   -0.000000
   -7    0    0   12    1   -0.000016    0.000000
   -7    0    0    1    2   -0.000162    0.000000
   -7    0    0    2    2   -0.000488    0.000000
   -7    0    0    3    2    0.000151   -0.000000
   -7    0    0    4    2    0.000357   -0.000000
   -7    0    0    5    2   -0.000159   -0.000000
   -7    0    0    6    2   -0.000447   -0.000000
   -7    0    0    7    2    0.000238    0.000000
   -7    0    0    8    2    0.000068    0.000000
   -7    0    0    9    2    0.000078   -0.000000
   -7    0    0   10    2   -0.000166    0.000000
   -7    0    0   11    2    0.000107    0.000000
   -7    0    0   12    2   -0.000029    0.000000
   -7    0    0    1    3   -0.000035    0.000000
   -7    0    0    2    3   -0.000151   -0.000000
   -7    0    0    3    3    0.000358   -0.000000
   -7    0    0    4    3   -0.000110   -0.000000
   -7    0    0    5    3    0.000011    0.000000
   -7    0    0    6    3   -0.000311    0.000000
   -7    0    0    7    3   -0.000082    0.000000
   -7    0    0    8    3    0.000060    0.000000
   -7    0    0    9    3    0.000123   -0.000000
   -7    0    0   10    3   -0.000021   -0.000000
   -7    0    0   11    3   -0.000051    0.000000
   -7    0    0   12    3   -0.000271   -0.000000
   -7    0    0    1    4   -0.000317    0.000000
   -7    0    0    2    4   -0.000000   -0.000000
   -7    0    0    3    4    0.000131   -0.000000
   -7    0    0    4    4    0.000088    0.000000
   -7    0    0    5    4   -0.000162    0.000000
   -7    0    0    6    4    0.000034    0.000000
   -7    0    0    7    4    0.000051   -0.000000
   -7    0    0    8    4    0.000235    0.000000
   -7    0    0    9    4    0.000017    0.000000
   -7    0    0   10    4    0.000155    0.000000
   -7    0    0   11    4    0.000000    0.000000
   -7    0    0   12    4    0.000198    0.000000
   -7    0    0    1    5   -0.000000   -0.000000
   -7    0    0    2    5    0.000001   -0.000000
   -7    0    0    3    5    0.000000    0.000000
   -7    0    0    4    5    0.000162   -0.000000
   -7    0    0    5    5   -0.000486   -0.000000
   -7    0    0    6    5    0.000151    0.000000
   -7    0    0    7    5    0.000166   -0.000000
   -7    0    0    8    5    0.000107    0.000000
   -7    0    0    9    5   -0.000028    0.000000
   -7    0    0   10    5   -0.000000    0.000000
   -7    0    0   11    5    0.000096   -0.000000
   -7    0    0   12    5   -0.000000    0.000000
   -7    0    0    1    6   -0.000243    0.000000
   -7    0    0    2    6   -0.000000   -0.000000
   -7    0    0    3    6   -0.000570   -0.000000
   -7    0    0    4    6    0.000034   -0.000000
   -7    0    0    5    6   -0.000151    0.000000
   -7    0    0    6    6    0.000360   -0.000000
   -7    0    0    7    6    0.000020    0.000000
   -7    0    0    8    6   -0.000051   -0.000000
   -7    0    0    9    6   -0.000270    0.000000
   -7    0    0   10    6   -0.000062   -0.000000
   -7    0    0   11    6    0.000000    0.000000
   -7    0    0   12    6    0.000330   -0.000000
   -7    0    0    1    7    0.000168   -0.000000
   -7    0    0    2    7   -0.000000    0.000000
   -7    0    0    3    7    0.000063    0.000000
   -7    0    0    4    7    0.000051    0.000000
   -7    0    0    5    7   -0.000166    0.000000
   -7    0    0    6    7    0.000020   -0.000000
   -7    0    0    7    7    0.000047   -0.000000
   -7    0    0    8    7    0.000164    0.000000
   -7    0    0    9    7   -0.000069    0.000000
   -7    0    0   10    7    0.000285   -0.000000
   -7    0    0   11    7   -0.000000   -0.000000
   -7    0    0   12    7    0.000174   -0.000000
   -7    0    0    1    8    0.000000   -0.000000
   -7    0    0    2    8    0.000217   -0.000000
   -7    0    0    3    8    0.000000   -0.000000
   -7    0    0    4    8   -0.000235   -0.000000
   -7    0    0    5    8    0.000107    0.000000
   -7    0    0    6    8    0.000051    0.000000
   -7    0    0    7    8   -0.000164   -0.000000
   -7    0    0    8    8    0.000157   -0.000000
   -7    0    0    9    8    0.000097   -0.000000
   -7    0    0   10    8    0.000000   -0.000000
   -7    0    0   11    8   -0.000018   -0.000000
   -7    0    0   12    8    0.000000   -0.000000
   -7    0    0    1    9    0.000114   -0.000000
   -7    0    0    2    9    0.000000   -0.000000
   -7    0    0    3    9    0.000012    0.000000
   -7    0    0    4    9    0.000017    0.000000
   -7    0    0    5    9    0.000028   -0.000000
   -7    0    0    6    9   -0.000270   -0.000000
   -7    0    0    7    9   -0.000069    0.000000
   -7    0    0    8    9   -0.000097    0.000000
   -7    0    0    9    9    0.000312   -0.000000
   -7    0    0   10    9    0.000086   -0.000000
   -7    0    0   11    9   -0.000000   -0.000000
   -7    0    0   12    9   -0.000195    0.000000
   -7    0    0    1   10    0.000051    0.000000
   -7    0    0    2   10    0.000166    0.000000
   -7    0    0    3   10   -0.000021   -0.000000
   -7    0    0    4   10   -0.000056    0.000000
   -7    0    0    5   10   -0.000004   -0.000000
   -7    0    0    6   10    0.000128   -0.000000
   -7    0    0    7   10   -0.000216    0.000000
   -7    0    0    8   10   -0.000011    0.000000
   -7    0    0    9   10    0.000089   -0.000000
   -7    0    0   10   10    0.000047   -0.000000
   -7    0    0   11   10   -0.000164   -0.000000
   -7    0    0   12   10    0.000069   -0.000000
   -7    0    0    1   11    0.000235   -0.000000
   -7    0    0    2   11    0.000107   -0.000000
   -7    0    0    3   11    0.000051    0.000000
   -7    0    0    4   11   -0.000058    0.000000
   -7    0    0    5   11    0.000165    0.000000
   -7    0    0    6   11   -0.000009   -0.000000
   -7    0    0    7   11   -0.000066    0.000000
   -7    0    0    8   11    0.000295    0.000000
   -7    0    0    9   11    0.000095   -0.000000
   -7    0    0   10   11    0.000164   -0.000000
   -7    0    0   11   11    0.000157    0.000000
   -7    0    0   12   11    0.000097   -0.000000
   -7    0    0    1   12   -0.000016    0.000000
   -7    0    0    2   12    0.000029   -0.000000
   -7    0    0    3   12   -0.000271   -0.000000
   -7    0    0    4   12   -0.000042    0.000000
   -7    0    0    5   12    0.000071   -0.000000
   -7    0    0    6   12    0.000325    0.000000
   -7    0    0    7   12    0.000003   -0.000000
   -7    0    0    8   12   -0.000025   -0.000000
   -7    0    0    9   12   -0.000007    0.000000
   -7    0    0   10   12    0.000069    0.000000
   -7    0    0   11   12   -0.000097   -0.000000
   -7    0    0   12   12    0.000313    0.000000
   -7    1    0    1    1   -0.000050    0.000000
   -7    1    0    2    1   -0.000016    0.000000
   -7    1    0    3    1   -0.000065   -0.000000
   -7    1    0    4    1    0.000073    0.000000
   -7    1    0    5    1    0.000290    0.000000
   -7    1    0    6    1    0.000036   -0.000000
   -7    1    0    7    1   -0.000061   -0.000000
   -7    1    0    8    1    0.000099    0.000000
   -7    1    0    9    1    0.000044    0.000000
   -7    1    0   10    1   -0.000156   -0.000000
   -7    1    0   11    1   -0.000221    0.000000
   -7    1    0   12    1   -0.000130    0.000000
   -7    1    0    1    2    0.000039   -0.000000
   -7    1    0    2    2   -0.000217    0.000000
   -7    1    0    3    2    0.000177   -0.000000
   -7    1    0    4    2   -0.000117    0.000000
   -7    1    0    5    2   -0.000285    0.000000
   -7    1    0    6    2   -0.000218    0.000000
   -7    1    0    7    2    0.000085   -0.000000
   -7    1    0    8    2    0.000207    0.000000
   -7    1    0    9    2    0.000022    0.000000
   -7    1    0   10    2    0.000046    0.000000
   -7    1    0   11    2    0.000061    0.000000
   -7    1    0   12    2   -0.000115   -0.000000
   -7    1    0    1    3   -0.000208   -0.000000
   -7    1    0    2    3   -0.000095   -0.000000
   -7    1    0    3    3    0.000239    0.000000
   -7    1    0    4    3    0.000118   -0.000000
   -7    1    0    5    3    0.000316    0.000000
   -7    1    0    6    3   -0.000369    0.000000
   -7    1    0    7    3    0.000084   -0.000000
   -7    1    0    8    3   -0.000086    0.000000
   -7    1    0    9    3    0.000004    0.000000
   -7    1    0   10    3   -0.000069    0.000000
   -7    1    0   11    3    0.000072    0.000000
   -7    1    0   12    3   -0.000010    0.000000
   -7    1    0    1    4   -0.000316   -0.000000
   -7    1    0    2    4   -0.000000    0.000000
   -7    1    0    3    4    0.000243    0.000000
   -7    1    0    4    4   -0.000050    0.000000
   -7    1    0    5    4    0.000016    0.000000
   -7    1    0    6    4    0.000066    0.000000
   -7    1    0    7    4   -0.000156    0.000000
   -7    1    0    8    4    0.000220    0.000000
   -7    1    0    9    4    0.000130   -0.000000
   -7    1    0   10    4    0.000168   -0.000000
   -7    1    0   11    4    0.000000   -0.000000
   -7    1    0   12    4   -0.000113   -0.000000
   -7    1    0    1    5   -0.000000   -0.000000
   -7    1    0    2    5    0.000001   -0.000000
   -7    1    0    3    5    0.000000   -0.000000
   -7    1    0    4    5   -0.000040   -0.000000
   -7    1    0    5    5   -0.000216    0.000000
   -7    1    0    6    5    0.000178   -0.000000
   -7    1    0    7    5   -0.000046    0.000000
   -7    1    0    8    5    0.000061    0.000000
   -7    1    0    9    5   -0.000115   -0.000000
   -7    1    0   10    5   -0.000000    0.000000
   -7    1    0   11    5    0.000218   -0.000000
   -7    1    0   12    5   -0.000000    0.000000
   -7    1    0    1    6   -0.000130   -0.000000
   -7    1    0    2    6   -0.000000    0.000000
   -7    1    0    3    6   -0.000570    0.000000
   -7    1    0    4    6    0.000207    0.000000
   -7    1    0    5    6   -0.000095   -0.000000
   -7    1    0    6    6    0.000242   -0.000000
   -7    1    0    7    6    0.000069    0.000000
   -7    1    0    8    6    0.000072    0.000000
   -7    1    0    9    6   -0.000009   -0.000000
   -7    1    0   10    6   -0.000063   -0.000000
   -7    1    0   11    6   -0.000000    0.000000
   -7    1    0   12    6    0.000015    0.000000
   -7    1    0    1    7    0.000155    0.000000
   -7    1    0    2    7   -0.000000   -0.000000
   -7    1    0    3    7    0.000062    0.000000
   -7    1    0    4    7   -0.000093   -0.000000
   -7    1    0    5    7   -0.000028   -0.000000
   -7    1    0    6    7    0.000017   -0.000000
   -7    1    0    7    7   -0.000090   -0.000000
   -7    1    0    8    7    0.000283    0.000000
   -7    1    0    9    7    0.000154    0.000000
   -7    1    0   10    7    0.000284    0.000000
   -7    1    0   11    7    0.000000   -0.000000
   -7    1    0   12    7   -0.000085   -0.000000
   -7    1    0    1    8    0.000000   -0.000000
   -7    1    0    2    8    0.000096   -0.000000
   -7    1    0    3    8   -0.000000    0.000000
   -7    1    0    4    8   -0.000114    0.000000
   -7    1    0    5    8    0.000107    0.000000
   -7    1    0    6    8   -0.000126   -0.000000
   -7    1    0    7    8   -0.000266   -0.000000
   -7    1    0    8    8    0.000182   -0.000000
   -7    1    0    9    8   -0.000048   -0.000000
   -7    1    0   10    8   -0.000000   -0.000000
   -7    1    0   11    8   -0.000018   -0.000000
   -7    1    0   12    8    0.000000    0.000000
   -7    1    0    1    9   -0.000199   -0.000000
   -7    1    0    2    9    0.000000   -0.000000
   -7    1    0    3    9    0.000327   -0.000000
   -7    1    0    4    9   -0.000138    0.000000
   -7    1    0    5    9   -0.000029   -0.000000
   -7    1    0    6    9   -0.000280   -0.000000
   -7    1    0    7    9   -0.000055   -0.000000
   -7    1    0    8    9    0.000094    0.000000
   -7    1    0    9    9   -0.000090   -0.000000
   -7    1    0   10    9   -0.000175   -0.000000
   -7    1    0   11    9   -0.000000   -0.000000
   -7    1    0   12    9   -0.000193   -0.000000
   -7    1    0    1   10   -0.000093    0.000000
   -7    1    0    2   10    0.000028   -0.000000
   -7    1    0    3   10   -0.000018    0.000000
   -7    1    0    4   10   -0.000065   -0.000000
   -7    1    0    5   10    0.000220    0.000000
   -7    1    0    6   10   -0.000028   -0.000000
   -7    1    0    7   10   -0.000159   -0.000000
   -7    1    0    8   10    0.000129   -0.000000
   -7    1    0    9   10   -0.000063   -0.000000
   -7    1    0   10   10   -0.000090   -0.000000
   -7    1    0   11   10   -0.000284    0.000000
   -7    1    0   12   10   -0.000153   -0.000000
   -7    1    0    1   11    0.000115    0.000000
   -7    1    0    2   11    0.000107    0.000000
   -7    1    0    3   11   -0.000126    0.000000
   -7    1    0    4   11    0.000072   -0.000000
   -7    1    0    5   11   -0.000013    0.000000
   -7    1    0    6   11    0.000166    0.000000
   -7    1    0    7   11    0.000045    0.000000
   -7    1    0    8   11    0.000221   -0.000000
   -7    1    0    9   11   -0.000006    0.000000
   -7    1    0   10   11    0.000266   -0.000000
   -7    1    0   11   11    0.000182    0.000000
   -7    1    0   12   11   -0.000048    0.000000
   -7    1    0    1   12    0.000139   -0.000000
   -7    1    0    2   12   -0.000030   -0.000000
   -7    1    0    3   12   -0.000281   -0.000000
   -7    1    0    4   12   -0.000013    0.000000
   -7    1    0    5   12   -0.000041    0.000000
   -7    1    0    6   12    0.000347   -0.000000
   -7    1    0    7   12   -0.000111    0.000000
   -7    1    0    8   12    0.000075    0.000000
   -7    1    0    9   12   -0.000168   -0.000000
   -7    1    0   10   12    0.000055    0.000000
   -7    1    0   11   12    0.000094    0.000000
   -7    1    0   12   12   -0.000088   -0.000000
   -7    2    0    1    1   -0.000054    0.000000
   -7    2    0    2    1    0.000224   -0.000000
   -7    2    0    3    1   -0.000015    0.000000
   -7    2    0    4    1    0.000065   -0.000000
   -7    2    0    5    1   -0.000102    0.000000
   -7    2    0    6    1    0.000027    0.000000
   -7    2    0    7    1   -0.000120    0.000000
   -7    2    0    8    1    0.000020   -0.000000
   -7    2    0    9    1   -0.000205   -0.000000
   -7    2    0   10    1    0.000097   -0.000000
   -7    2    0   11    1    0.000062   -0.000000
   -7    2    0   12    1    0.000018    0.000000
   -7    2    0    1    2   -0.000136    0.000000
   -7    2    0    2    2   -0.000288   -0.000000
   -7    2    0    3    2    0.000062    0.000000
   -7    2    0    4    2    0.000171   -0.000000
   -7    2    0    5    2   -0.000455   -0.000000
   -7    2    0    6    2    0.000050   -0.000000
   -7    2    0    7    2    0.000218    0.000000
   -7    2    0    8    2   -0.000067   -0.000000
   -7    2    0    9    2    0.000035   -0.000000
   -7    2    0   10    2   -0.000166   -0.000000
   -7    2    0   11    2    0.000015   -0.000000
   -7    2    0   12    2   -0.000110    0.000000
   -7    2    0    1    3   -0.000005   -0.000000
   -7    2    0    2    3    0.000155    0.000000
   -7    2    0    3    3    0.000130   -0.000000
   -7    2    0    4    3   -0.000020    0.000000
   -7    2    0    5    3    0.000040    0.000000
   -7    2    0    6    3   -0.000232    0.000000
   -7    2    0    7    3   -0.000121   -0.000000
   -7    2    0    8    3   -0.000076   -0.000000
   -7    2    0    9    3   -0.000071   -0.000000
   -7    2    0   10    3    0.000087   -0.000000
   -7    2    0   11    3   -0.000101    0.000000
   -7    2    0   12    3   -0.000095    0.000000
   -7    2    0    1    4    0.000139    0.000000
   -7    2    0    2    4    0.000000    0.000000
   -7    2    0    3    4    0.000229   -0.000000
   -7    2    0    4    4   -0.000055    0.000000
   -7    2    0    5    4   -0.000225    0.000000
   -7    2    0    6    4    0.000016   -0.000000
   -7    2    0    7    4    0.000097   -0.000000
   -7    2    0    8    4   -0.000062   -0.000000
   -7    2    0    9    4   -0.000018   -0.000000
   -7    2    0   10    4    0.000213    0.000000
   -7    2    0   11    4   -0.000000   -0.000000
   -7    2    0   12    4    0.000146    0.000000
   -7    2    0    1    5    0.000000    0.000000
   -7    2    0    2    5    0.000149   -0.000000
   -7    2    0    3    5    0.000000   -0.000000
   -7    2    0    4    5    0.000135   -0.000000
   -7    2    0    5    5   -0.000289   -0.000000
   -7    2    0    6    5    0.000063    0.000000
   -7    2    0    7    5    0.000166    0.000000
   -7    2    0    8    5    0.000016    0.000000
   -7    2    0    9    5   -0.000110    0.000000
   -7    2    0   10    5    0.000000   -0.000000
   -7    2    0   11    5    0.000198    0.000000
   -7    2    0   12    5   -0.000000    0.000000
   -7    2    0    1    6    0.000201   -0.000000
   -7    2    0    2    6    0.000000   -0.000000
   -7    2    0    3    6   -0.000056    0.000000
   -7    2    0    4    6    0.000005   -0.000000
   -7    2    0    5    6    0.000156   -0.000000
   -7    2    0    6    6    0.000131    0.000000
   -7    2    0    7    6   -0.000087    0.000000
   -7    2    0    8    6   -0.000101    0.000000
   -7    2    0    9    6   -0.000096    0.000000
   -7    2    0   10    6    0.000059    0.000000
   -7    2    0   11    6   -0.000000    0.000000
   -7    2    0   12    6    0.000171   -0.000000
   -7    2    0    1    7    0.000115   -0.000000
   -7    2    0    2    7   -0.000000   -0.000000
   -7    2    0    3    7    0.000030    0.000000
   -7    2    0    4    7   -0.000012    0.000000
   -7    2    0    5    7   -0.000082   -0.000000
   -7    2    0    6    7   -0.000025    0.000000
   -7    2    0    7    7    0.000069   -0.000000
   -7    2    0    8    7   -0.000005    0.000000
   -7    2    0    9    7   -0.000106   -0.000000
   -7    2    0   10    7    0.000144   -0.000000
   -7    2    0   11    7   -0.000000   -0.000000
   -7    2    0   12    7    0.000137    0.000000
   -7    2    0    1    8    0.000000   -0.000000
   -7    2    0    2    8    0.000011   -0.000000
   -7    2    0    3    8   -0.000000    0.000000
   -7    2    0    4    8    0.000023   -0.000000
   -7    2    0    5    8    0.000114   -0.000000
   -7    2    0    6    8    0.000192    0.000000
   -7    2    0    7    8   -0.000034    0.000000
   -7    2    0    8    8    0.000225    0.000000
   -7    2    0    9    8    0.000057   -0.000000
   -7    2    0   10    8    0.000000    0.000000
   -7    2    0   11    8   -0.000125    0.000000
   -7    2    0   12    8    0.000000   -0.000000
   -7    2    0    1    9   -0.000000    0.000000
   -7    2    0    2    9    0.000000    0.000000
   -7    2    0    3    9    0.000072    0.000000
   -7    2    0    4    9    0.000071    0.000000
   -7    2    0    5    9    0.000037   -0.000000
   -7    2    0    6    9   -0.000292    0.000000
   -7    2    0    7    9    0.000052    0.000000
   -7    2    0    8    9   -0.000157   -0.000000
   -7    2    0    9    9    0.000187   -0.000000
   -7    2    0   10    9   -0.000005    0.000000
   -7    2    0   11    9   -0.000000   -0.000000
   -7    2    0   12    9    0.000019    0.000000
   -7    2    0    1   10   -0.000012    0.000000
   -7    2    0    2   10    0.000082    0.000000
   -7    2    0    3   10    0.000025    0.000000
   -7    2    0    4   10   -0.000037    0.000000
   -7    2    0    5   10   -0.000036   -0.000000
   -7    2    0    6   10   -0.000111   -0.000000
   -7    2    0    7   10   -0.000120    0.000000
   -7    2    0    8   10   -0.000099    0.000000
   -7    2    0    9   10    0.000062    0.000000
   -7    2    0   10   10    0.000069   -0.000000
   -7    2    0   11   10    0.000005   -0.000000
   -7    2    0   12   10    0.000106    0.000000
   -7    2    0    1   11   -0.000024   -0.000000
   -7    2    0    2   11    0.000115   -0.000000
   -7    2    0    3   11    0.000192    0.000000
   -7    2    0    4   11   -0.000011    0.000000
   -7    2    0    5   11    0.000273   -0.000000
   -7    2    0    6   11    0.000074    0.000000
   -7    2    0    7   11   -0.000013   -0.000000
   -7    2    0    8   11    0.000252    0.000000
   -7    2    0    9   11   -0.000053   -0.000000
   -7    2    0   10   11    0.000034   -0.000000
   -7    2    0   11   11    0.000225   -0.000000
   -7    2    0   12   11    0.000057   -0.000000
   -7    2    0    1   12   -0.000071    0.000000
   -7    2    0    2   12    0.000038    0.000000
   -7    2    0    3   12   -0.000292   -0.000000
   -7    2    0    4   12    0.000098   -0.000000
   -7    2    0    5   12   -0.000047    0.000000
   -7    2    0    6   12    0.000034   -0.000000
   -7    2    0    7   12    0.000132    0.000000
   -7    2    0    8   12   -0.000103   -0.000000
   -7    2    0    9   12   -0.000183    0.000000
   -7    2    0   10   12   -0.000053   -0.000000
   -7    2    0   11   12   -0.000157   -0.000000
   -7    2    0   12   12    0.000187    0.000000
   -7    3    0    1    1    0.000094    0.000000
   -7    3    0    2    1   -0.000134   -0.000000
   -7    3    0    3    1   -0.000090    0.000000
   -7    3    0    4    1   -0.000026   -0.000000
   -7    3    0    5    1    0.000088    0.000000
   -7    3    0    6    1   -0.000151   -0.000000
   -7    3    0    7    1   -0.000043    0.000000
   -7    3    0    8    1   -0.000105    0.000000
   -7    3    0    9    1    0.000096   -0.000000
   -7    3    0   10    1   -0.000115   -0.000000
   -7    3    0   11    1   -0.000152    0.000000
   -7    3    0   12    1   -0.000076   -0.000000
   -7    3    0    1    2    0.000014    0.000000
   -7    3    0    2    2   -0.000410   -0.000000
   -7    3    0    3    2    0.000066   -0.000000
   -7    3    0    4    2    0.000044   -0.000000
   -7    3    0    5    2   -0.000132   -0.000000
   -7    3    0    6    2   -0.000297    0.000000
   -7    3    0    7    2   -0.000042    0.000000
   -7    3    0    8    2    0.000003   -0.000000
   -7    3    0    9    2   -0.000025   -0.000000
   -7    3    0   10    2   -0.000020   -0.000000
   -7    3    0   11    2    0.000013    0.000000
   -7    3    0   12    2   -0.000146   -0.000000
   -7    3    0    1    3   -0.000168   -0.000000
   -7    3    0    2    3   -0.000096    0.000000
   -7    3    0    3    3    0.000021    0.000000
   -7    3    0    4    3    0.000186    0.000000
   -7    3    0    5    3    0.000056    0.000000
   -7    3    0    6    3    0.000008   -0.000000
   -7    3    0    7    3    0.000101    0.000000
   -7    3    0    8    3    0.000008    0.000000
   -7    3    0    9    3    0.000403    0.000000
   -7    3    0   10    3   -0.000172    0.000000
   -7    3    0   11    3   -0.000125   -0.000000
   -7    3    0   12    3   -0.000198    0.000000
   -7    3    0    1    4   -0.000238    0.000000
   -7    3    0    2    4   -0.000000   -0.000000
   -7    3    0    3    4    0.000105   -0.000000
   -7    3    0    4    4    0.000095    0.000000
   -7    3    0    5    4    0.000134    0.000000
   -7    3    0    6    4    0.000090    0.000000
   -7    3    0    7    4   -0.000115    0.000000
   -7    3    0    8    4    0.000150    0.000000
   -7    3    0    9    4    0.000076   -0.000000
   -7    3    0   10    4    0.000035   -0.000000
   -7    3    0   11    4   -0.000000   -0.000000
   -7    3    0   12    4   -0.000190    0.000000
   -7    3    0    1    5    0.000000    0.000000
   -7    3    0    2    5   -0.000115    0.000000
   -7    3    0    3    5    0.000000   -0.000000
   -7    3    0    4    5   -0.000014   -0.000000
   -7    3    0    5    5   -0.000412    0.000000
   -7    3    0    6    5    0.000067   -0.000000
   -7    3    0    7    5    0.000020   -0.000000
   -7    3    0    8    5    0.000013   -0.000000
   -7    3    0    9    5   -0.000146    0.000000
   -7    3    0   10    5   -0.000000    0.000000
   -7    3    0   11    5    0.000283   -0.000000
   -7    3    0   12    5   -0.000000   -0.000000
   -7    3    0    1    6    0.000093    0.000000
   -7    3    0    2    6    0.000000    0.000000
   -7    3    0    3    6   -0.000048    0.000000
   -7    3    0    4    6    0.000168    0.000000
   -7    3    0    5    6   -0.000095   -0.000000
   -7    3    0    6    6    0.000020   -0.000000
   -7    3    0    7    6    0.000173   -0.000000
   -7    3    0    8    6   -0.000126   -0.000000
   -7    3    0    9    6   -0.000200    0.000000
   -7    3    0   10    6   -0.000109   -0.000000
   -7    3    0   11    6   -0.000000   -0.000000
   -7    3    0   12    6    0.000173   -0.000000
   -7    3    0    1    7    0.000162    0.000000
   -7    3    0    2    7   -0.000000   -0.000000
   -7    3    0    3    7    0.000105    0.000000
   -7    3    0    4    7   -0.000013    0.000000
   -7    3    0    5    7    0.000074    0.000000
   -7    3    0    6    7   -0.000002   -0.000000
   -7    3    0    7    7   -0.000045    0.000000
   -7    3    0    8    7    0.000094    0.000000
   -7    3    0    9    7    0.000138    0.000000
   -7    3    0   10    7    0.000142    0.000000
   -7    3    0   11    7   -0.000000    0.000000
   -7    3    0   12    7   -0.000104   -0.000000
   -7    3    0    1    8   -0.000000    0.000000
   -7    3    0    2    8   -0.000103    0.000000
   -7    3    0    3    8    0.000000   -0.000000
   -7    3    0    4    8    0.000200   -0.000000
   -7    3    0    5    8    0.000075    0.000000
   -7    3    0    6    8   -0.000017    0.000000
   -7    3    0    7    8    0.000100   -0.000000
   -7    3    0    8    8   -0.000020   -0.000000
   -7    3    0    9    8   -0.000080   -0.000000
   -7    3    0   10    8   -0.000000    0.000000
   -7    3    0   11    8   -0.000043   -0.000000
   -7    3    0   12    8   -0.000000    0.000000
   -7    3    0    1    9   -0.000033    0.000000
   -7    3    0    2    9    0.000000    0.000000
   -7    3    0    3    9    0.000144    0.000000
   -7    3    0    4    9   -0.000146    0.000000
   -7    3    0    5    9    0.000237    0.000000
   -7    3    0    6    9   -0.000087   -0.000000
   -7    3    0    7    9   -0.000057   -0.000000
   -7    3    0    8    9    0.000103    0.000000
   -7    3    0    9    9    0.000170    0.000000
   -7    3    0   10    9    0.000101    0.000000
   -7    3    0   11    9   -0.000000    0.000000
   -7    3    0   12    9   -0.000146   -0.000000
   -7    3    0    1   10   -0.000013    0.000000
   -7    3    0    2   10   -0.000074   -0.000000
   -7    3    0    3   10    0.000003   -0.000000
   -7    3    0    4   10   -0.000046   -0.000000
   -7    3    0    5   10    0.000140    0.000000
   -7    3    0    6   10   -0.000221    0.000000
   -7    3    0    7   10   -0.000113    0.000000
   -7    3    0    8   10   -0.000060    0.000000
   -7    3    0    9   10    0.000012   -0.000000
   -7    3    0   10   10   -0.000045   -0.000000
   -7    3    0   11   10   -0.000095   -0.000000
   -7    3    0   12   10   -0.000137    0.000000
   -7    3    0    1   11   -0.000200   -0.000000
   -7    3    0    2   11    0.000075   -0.000000
   -7    3    0    3   11   -0.000017   -0.000000
   -7    3    0    4   11   -0.000073   -0.000000
   -7    3    0    5   11   -0.000072    0.000000
   -7    3    0    6   11   -0.000103    0.000000
   -7    3    0    7   11   -0.000135   -0.000000
   -7    3    0    8   11   -0.000172    0.000000
   -7    3    0    9   11    0.000055    0.000000
   -7    3    0   10   11   -0.000101    0.000000
   -7    3    0   11   11   -0.000021    0.000000
   -7    3    0   12   11   -0.000080    0.000000
   -7    3    0    1   12    0.000147    0.000000
   -7    3    0    2   12    0.000237   -0.000000
   -7    3    0    3   12   -0.000087    0.000000
   -7    3    0    4   12   -0.000060   -0.000000
   -7    3    0    5   12   -0.000118   -0.000000
   -7    3    0    6   12   -0.000072    0.000000
   -7    3    0    7   12   -0.000061    0.000000
   -7    3    0    8   12    0.000176   -0.000000
   -7    3    0    9   12    0.000002   -0.000000
   -7    3    0   10   12    0.000057   -0.000000
   -7    3    0   11   12    0.000103    0.000000
   -7    3    0   12   12    0.000170   -0.000000
   -7    4    0    1    1   -0.000018   -0.000000
   -7    4    0    2    1   -0.000040   -0.000000
   -7    4    0    3    1   -0.000157    0.000000
   -7    4    0    4    1    0.000367   -0.000000
   -7    4    0    5    1    0.000069    0.000000
   -7    4    0    6    1    0.000208    0.000000
   -7    4    0    7    1    0.000009   -0.000000
   -7    4    0    8    1   -0.000053   -0.000000
   -7    4    0    9    1   -0.000155   -0.000000
   -7    4    0   10    1    0.000050   -0.000000
   -7    4    0   11    1   -0.000133   -0.000000
   -7    4    0   12    1   -0.000020    0.000000
   -7    4    0    1    2   -0.000244    0.000000
   -7    4    0    2    2   -0.000048    0.000000
   -7    4    0    3    2   -0.000210    0.000000
   -7    4    0    4    2    0.000070    0.000000
   -7    4    0    5    2    0.000323   -0.000000
   -7    4    0    6    2   -0.000115    0.000000
   -7    4    0    7    2    0.000254    0.000000
   -7    4    0    8    2    0.000110    0.000000
   -7    4    0    9    2   -0.000065    0.000000
   -7    4    0   10    2   -0.000138    0.000000
   -7    4    0   11    2    0.000165    0.000000
   -7    4    0   12    2    0.000037   -0.000000
   -7    4    0    1    3    0.000020    0.000000
   -7    4    0    2    3   -0.000135    0.000000
   -7    4    0    3    3    0.000138    0.000000
   -7    4    0    4    3   -0.000199   -0.000000
   -7    4    0    5    3   -0.000028    0.000000
   -7    4    0    6    3    0.000015   -0.000000
   -7    4    0    7    3   -0.000241   -0.000000
   -7    4    0    8    3   -0.000027   -0.000000
   -7    4    0    9    3    0.000325    0.000000
   -7    4    0   10    3    0.000039   -0.000000
   -7    4    0   11    3   -0.000022    0.000000
   -7    4    0   12    3   -0.000514    0.000000
   -7    4    0    1    4    0.000059    0.000000
   -7    4    0    2    4    0.000000   -0.000000
   -7    4    0    3    4   -0.000101    0.000000
   -7    4    0    4    4   -0.000019   -0.000000
   -7    4    0    5    4    0.000040   -0.000000
   -7    4    0    6    4    0.000156    0.000000
   -7    4    0    7    4    0.000050   -0.000000
   -7    4    0    8    4    0.000133   -0.000000
   -7    4    0    9    4    0.000020    0.000000
   -7    4    0   10    4    0.000163    0.000000
   -7    4    0   11    4   -0.000000    0.000000
   -7    4    0   12    4    0.000426   -0.000000
   -7    4    0    1    5    0.000000    0.000000
   -7    4    0    2    5    0.000182   -0.000000
   -7    4    0    3    5    0.000000   -0.000000
   -7    4    0    4    5    0.000244    0.000000
   -7    4    0    5    5   -0.000047    0.000000
   -7    4    0    6    5   -0.000210   -0.000000
   -7    4    0    7    5    0.000138   -0.000000
   -7    4    0    8    5    0.000165    0.000000
   -7    4    0    9    5    0.000037    0.000000
   -7    4    0   10    5   -0.000000   -0.000000
   -7    4    0   11    5    0.000140   -0.000000
   -7    4    0   12    5   -0.000000   -0.000000
   -7    4    0    1    6   -0.000064   -0.000000
   -7    4    0    2    6    0.000000   -0.000000
   -7    4    0    3    6   -0.000237   -0.000000
   -7    4    0    4    6   -0.000019   -0.000000
   -7    4    0    5    6   -0.000134   -0.000000
   -7    4    0    6    6    0.000134    0.000000
   -7    4    0    7    6   -0.000038    0.000000
   -7    4    0    8    6   -0.000023    0.000000
   -7    4    0    9    6   -0.000516   -0.000000
   -7    4    0   10    6   -0.000282    0.000000
   -7    4    0   11    6   -0.000000    0.000000
   -7    4    0   12    6    0.000115   -0.000000
   -7    4    0    1    7   -0.000174   -0.000000
   -7    4    0    2    7    0.000000    0.000000
   -7    4    0    3    7   -0.000206    0.000000
   -7    4    0    4    7    0.000061    0.000000
   -7    4    0    5    7   -0.000019   -0.000000
   -7    4    0    6    7    0.000064   -0.000000
   -7    4    0    7    7    0.000053    0.000000
   -7    4    0    8    7    0.000028   -0.000000
   -7    4    0    9    7    0.000032    0.000000
   -7    4    0   10    7    0.000000   -0.000000
   -7    4    0   11    7   -0.000000    0.000000
   -7    4    0   12    7    0.000205    0.000000
   -7    4    0    1    8    0.000000   -0.000000
   -7    4    0    2    8    0.000124    0.000000
   -7    4    0    3    8   -0.000000    0.000000
   -7    4    0    4    8   -0.000052    0.000000
   -7    4    0    5    8    0.000136   -0.000000
   -7    4    0    6    8    0.000181   -0.000000
   -7    4    0    7    8    0.000016    0.000000
   -7    4    0    8    8    0.000251   -0.000000
   -7    4    0    9    8    0.000096    0.000000
   -7    4    0   10    8   -0.000000   -0.000000
   -7    4    0   11    8    0.000304    0.000000
   -7    4    0   12    8   -0.000000   -0.000000
   -7    4    0    1    9    0.000089   -0.000000
   -7    4    0    2    9    0.000000   -0.000000
   -7    4    0    3    9   -0.000154    0.000000
   -7    4    0    4    9    0.000098   -0.000000
   -7    4    0    5    9   -0.000076    0.000000
   -7    4    0    6    9   -0.000083    0.000000
   -7    4    0    7    9    0.000076   -0.000000
   -7    4    0    8    9   -0.000017    0.000000
   -7    4    0    9    9   -0.000001   -0.000000
   -7    4    0   10    9    0.000029    0.000000
   -7    4    0   11    9   -0.000000    0.000000
   -7    4    0   12    9   -0.000308   -0.000000
   -7    4    0    1   10    0.000062   -0.000000
   -7    4    0    2   10    0.000018    0.000000
   -7    4    0    3   10   -0.000064   -0.000000
   -7    4    0    4   10    0.000181    0.000000
   -7    4    0    5   10    0.000083    0.000000
   -7    4    0    6   10    0.000063    0.000000
   -7    4    0    7   10   -0.000039    0.000000
   -7    4    0    8   10    0.000014   -0.000000
   -7    4    0    9   10   -0.000194    0.000000
   -7    4    0   10   10    0.000053    0.000000
   -7    4    0   11   10   -0.000028   -0.000000
   -7    4    0   12   10   -0.000033    0.000000
   -7    4    0    1   11    0.000051    0.000000
   -7    4    0    2   11    0.000137    0.000000
   -7    4    0    3   11    0.000181   -0.000000
   -7    4    0    4   11   -0.000018   -0.000000
   -7    4    0    5   11    0.000008    0.000000
   -7    4    0    6   11    0.000073    0.000000
   -7    4    0    7   11    0.000120   -0.000000
   -7    4    0    8   11    0.000119    0.000000
   -7    4    0    9   11    0.000131    0.000000
   -7    4    0   10   11   -0.000016    0.000000
   -7    4    0   11   11    0.000251   -0.000000
   -7    4    0   12   11    0.000096    0.000000
   -7    4    0    1   12   -0.000099   -0.000000
   -7    4    0    2   12   -0.000076   -0.000000
   -7    4    0    3   12   -0.000083    0.000000
   -7    4    0    4   12   -0.000004    0.000000
   -7    4    0    5   12    0.000066    0.000000
   -7    4    0    6   12   -0.000099   -0.000000
   -7    4    0    7   12    0.000040    0.000000
   -7    4    0    8   12   -0.000102    0.000000
   -7    4    0    9   12   -0.000375    0.000000
   -7    4    0   10   12   -0.000077   -0.000000
   -7    4    0   11   12   -0.000017   -0.000000
   -7    4    0   12   12   -0.000002    0.000000
   -7    5    0    1    1    0.000005    0.000000
   -7    5    0    2    1   -0.000043   -0.000000
   -7    5    0    3    1   -0.000054   -0.000000
   -7    5    0    4    1   -0.000115    0.000000
   -7    5    0    5    1   -0.000007   -0.000000
   -7    5    0    6    1    0.000076    0.000000
   -7    5    0    7    1    0.000022    0.000000
   -7    5    0    8    1    0.000026    0.000000
   -7    5    0    9    1    0.000215    0.000000
   -7    5    0   10    1    0.000013    0.000000
   -7    5    0   11    1   -0.000330    0.000000
   -7    5    0   12    1    0.000077   -0.000000
   -7    5    0    1    2    0.000092    0.000000
   -7    5    0    2    2   -0.000186   -0.000000
   -7    5    0    3    2    0.000118   -0.000000
   -7    5    0    4    2    0.000070    0.000000
   -7    5    0    5    2   -0.000056    0.000000
   -7    5    0    6    2   -0.000071   -0.000000
   -7    5    0    7    2   -0.000027    0.000000
   -7    5    0    8    2   -0.000057   -0.000000
   -7    5    0    9    2   -0.000077    0.000000
   -7    5    0   10    2   -0.000035    0.000000
   -7    5    0   11    2   -0.000001   -0.000000
   -7    5    0   12    2   -0.000173    0.000000
   -7    5    0    1    3   -0.000064   -0.000000
   -7    5    0    2    3   -0.000003    0.000000
   -7    5    0    3    3    0.000359   -0.000000
   -7    5    0    4    3    0.000139    0.000000
   -7    5    0    5    3   -0.000343   -0.000000
   -7    5    0    6    3   -0.000348    0.000000
   -7    5    0    7    3    0.000140    0.000000
   -7    5    0    8    3    0.000213    0.000000
   -7    5    0    9    3   -0.000058   -0.000000
   -7    5    0   10    3   -0.000086    0.000000
   -7    5    0   11    3    0.000108   -0.000000
   -7    5    0   12    3   -0.000282   -0.000000
   -7    5    0    1    4   -0.000288    0.000000
   -7    5    0    2    4    0.000000   -0.000000
   -7    5    0    3    4    0.000254   -0.000000
   -7    5    0    4    4    0.000005   -0.000000
   -7    5    0    5    4    0.000043    0.000000
   -7    5    0    6    4    0.000052   -0.000000
   -7    5    0    7    4    0.000013    0.000000
   -7    5    0    8    4    0.000330   -0.000000
   -7    5    0    9    4   -0.000076    0.000000
   -7    5    0   10    4   -0.000049    0.000000
   -7    5    0   11    4    0.000000    0.000000
   -7    5    0   12    4   -0.000203    0.000000
   -7    5    0    1    5   -0.000000   -0.000000
   -7    5    0    2    5    0.000476   -0.000000
   -7    5    0    3    5    0.000000    0.000000
   -7    5    0    4    5   -0.000092   -0.000000
   -7    5    0    5    5   -0.000184   -0.000000
   -7    5    0    6    5    0.000117   -0.000000
   -7    5    0    7    5    0.000035    0.000000
   -7    5    0    8    5   -0.000001    0.000000
   -7    5    0    9    5   -0.000173   -0.000000
   -7    5    0   10    5   -0.000000   -0.000000
   -7    5    0   11    5   -0.000037    0.000000
   -7    5    0   12    5    0.000000    0.000000
   -7    5    0    1    6   -0.000163    0.000000
   -7    5    0    2    6   -0.000000   -0.000000
   -7    5    0    3    6   -0.000782    0.000000
   -7    5    0    4    6    0.000064   -0.000000
   -7    5    0    5    6   -0.000001    0.000000
   -7    5    0    6    6    0.000354    0.000000
   -7    5    0    7    6    0.000087    0.000000
   -7    5    0    8    6    0.000108   -0.000000
   -7    5    0    9    6   -0.000283    0.000000
   -7    5    0   10    6   -0.000245   -0.000000
   -7    5    0   11    6   -0.000000    0.000000
   -7    5    0   12    6    0.000390    0.000000
   -7    5    0    1    7    0.000082    0.000000
   -7    5    0    2    7   -0.000000   -0.000000
   -7    5    0    3    7    0.000265   -0.000000
   -7    5    0    4    7   -0.000096    0.000000
   -7    5    0    5    7    0.000130   -0.000000
   -7    5    0    6    7    0.000113    0.000000
   -7    5    0    7    7   -0.000015    0.000000
   -7    5    0    8    7    0.000244   -0.000000
   -7    5    0    9    7   -0.000046    0.000000
   -7    5    0   10    7    0.000110    0.000000
   -7    5    0   11    7    0.000000    0.000000
   -7    5    0   12    7   -0.000151    0.000000
   -7    5    0    1    8    0.000000   -0.000000
   -7    5    0    2    8   -0.000085   -0.000000
   -7    5    0    3    8   -0.000000   -0.000000
   -7    5    0    4    8    0.000213    0.000000
   -7    5    0    5    8    0.000210    0.000000
   -7    5    0    6    8    0.000044    0.000000
   -7    5    0    7    8    0.000055   -0.000000
   -7    5    0    8    8   -0.000047   -0.000000
   -7    5    0    9    8   -0.000193   -0.000000
   -7    5    0   10    8   -0.000000    0.000000
   -7    5    0   11    8    0.000030   -0.000000
   -7    5    0   12    8    0.000000   -0.000000
   -7    5    0    1    9    0.000036    0.000000
   -7    5    0    2    9    0.000000    0.000000
   -7    5    0    3    9    0.000098   -0.000000
   -7    5    0    4    9    0.000020    0.000000
   -7    5    0    5    9   -0.000089   -0.000000
   -7    5    0    6    9   -0.000030    0.000000
   -7    5    0    7    9    0.000036    0.000000
   -7    5    0    8    9    0.000030    0.000000
   -7    5    0    9    9    0.000057    0.000000
   -7    5    0   10    9   -0.000083   -0.000000
   -7    5    0   11    9    0.000000   -0.000000
   -7    5    0   12    9    0.000020    0.000000
   -7    5    0    1   10   -0.000096   -0.000000
   -7    5    0    2   10   -0.000130   -0.000000
   -7    5    0    3   10   -0.000113    0.000000
   -7    5    0    4   10    0.000134   -0.000000
   -7    5    0    5   10   -0.000094    0.000000
   -7    5    0    6   10    0.000130   -0.000000
   -7    5    0    7   10    0.000164   -0.000000
   -7    5    0    8   10   -0.000142    0.000000
   -7    5    0    9   10    0.000331   -0.000000
   -7    5    0   10   10   -0.000015   -0.000000
   -7    5    0   11   10   -0.000245    0.000000
   -7    5    0   12   10    0.000046   -0.000000
   -7    5    0    1   11   -0.000213    0.000000
   -7    5    0    2   11    0.000211   -0.000000
   -7    5    0    3   11    0.000043    0.000000
   -7    5    0    4   11   -0.000064    0.000000
   -7    5    0    5   11    0.000125   -0.000000
   -7    5    0    6   11   -0.000054   -0.000000
   -7    5    0    7   11   -0.000253   -0.000000
   -7    5    0    8   11   -0.000015    0.000000
   -7    5    0    9   11    0.000063    0.000000
   -7    5    0   10   11   -0.000056   -0.000000
   -7    5    0   11   11   -0.000048   -0.000000
   -7    5    0   12   11   -0.000193   -0.000000
   -7    5    0    1   12   -0.000020    0.000000
   -7    5    0    2   12   -0.000089    0.000000
   -7    5    0    3   12   -0.000031   -0.000000
   -7    5    0    4   12   -0.000114   -0.000000
   -7    5    0    5   12   -0.000024   -0.000000
   -7    5    0    6   12    0.000369    0.000000
   -7    5    0    7   12    0.000094    0.000000
   -7    5    0    8   12    0.000053   -0.000000
   -7    5    0    9   12    0.000191   -0.000000
   -7    5    0   10   12   -0.000036    0.000000
   -7    5    0   11   12    0.000031    0.000000
   -7    5    0   12   12    0.000057   -0.000000
   -7    6    0    1    1   -0.000043    0.000000
   -7    6    0    2    1    0.000149   -0.000000
   -7    6    0    3    1   -0.000075   -0.000000
   -7    6    0    4    1   -0.000160   -0.000000
   -7    6    0    5    1    0.000285    0.000000
   -7    6    0    6    1   -0.000346    0.000000
   -7    6    0    7    1    0.000069    0.000000
   -7    6    0    8    1    0.000008   -0.000000
   -7    6    0    9    1   -0.000186   -0.000000
   -7    6    0   10    1   -0.000058   -0.000000
   -7    6    0   11    1    0.000310   -0.000000
   -7    6    0   12    1   -0.000047   -0.000000
   -7    6    0    1    2   -0.000142    0.000000
   -7    6    0    2    2   -0.000109    0.000000
   -7    6    0    3    2   -0.000025    0.000000
   -7    6    0    4    2    0.000069   -0.000000
   -7    6    0    5    2   -0.000229   -0.000000
   -7    6    0    6    2   -0.000196   -0.000000
   -7    6    0    7    2    0.000095   -0.000000
   -7    6    0    8    2   -0.000059    0.000000
   -7    6    0    9    2    0.000175    0.000000
   -7    6    0   10    2   -0.000098   -0.000000
   -7    6    0   11    2   -0.000032   -0.000000
   -7    6    0   12    2   -0.000008   -0.000000
   -7    6    0    1    3   -0.000005    0.000000
   -7    6    0    2    3   -0.000254   -0.000000
   -7    6    0    3    3    0.000159   -0.000000
   -7    6    0    4    3   -0.000046    0.000000
   -7    6    0    5    3    0.000078   -0.000000
   -7    6    0    6    3    0.000038   -0.000000
   -7    6    0    7    3   -0.000103   -0.000000
   -7    6    0    8    3   -0.000031    0.000000
   -7    6    0    9    3   -0.000033    0.000000
   -7    6    0   10    3    0.000059    0.000000
   -7    6    0   11    3   -0.000070    0.000000
   -7    6    0   12    3   -0.000051    0.000000
   -7    6    0    1    4    0.000152   -0.000000
   -7    6    0    2    4    0.000000   -0.000000
   -7    6    0    3    4    0.000279    0.000000
   -7    6    0    4    4   -0.000042   -0.000000
   -7    6    0    5    4   -0.000149   -0.000000
   -7    6    0    6    4    0.000075   -0.000000
   -7    6    0    7    4   -0.000058    0.000000
   -7    6    0    8    4   -0.000309    0.000000
   -7    6    0    9    4    0.000047    0.000000
   -7    6    0   10    4   -0.000056   -0.000000
   -7    6    0   11    4   -0.000000    0.000000
   -7    6    0   12    4    0.000163    0.000000
   -7    6    0    1    5   -0.000000    0.000000
   -7    6    0    2    5    0.000143    0.000000
   -7    6    0    3    5    0.000000    0.000000
   -7    6    0    4    5    0.000141    0.000000
   -7    6    0    5    5   -0.000107    0.000000
   -7    6    0    6    5   -0.000024    0.000000
   -7    6    0    7    5    0.000098    0.000000
   -7    6    0    8    5   -0.000032   -0.000000
   -7    6    0    9    5   -0.000007    0.000000
   -7    6    0   10    5   -0.000000   -0.000000
   -7    6    0   11    5    0.000022   -0.000000
   -7    6    0   12    5   -0.000000   -0.000000
   -7    6    0    1    6    0.000150    0.000000
   -7    6    0    2    6    0.000000    0.000000
   -7    6    0    3    6   -0.000185   -0.000000
   -7    6    0    4    6    0.000004   -0.000000
   -7    6    0    5    6   -0.000254   -0.000000
   -7    6    0    6    6    0.000153   -0.000000
   -7    6    0    7    6   -0.000059    0.000000
   -7    6    0    8    6   -0.000070   -0.000000
   -7    6    0    9    6   -0.000052    0.000000
   -7    6    0   10    6    0.000082   -0.000000
   -7    6    0   11    6   -0.000000   -0.000000
   -7    6    0   12    6    0.000120   -0.000000
   -7    6    0    1    7   -0.000226   -0.000000
   -7    6    0    2    7   -0.000000    0.000000
   -7    6    0    3    7    0.000176    0.000000
   -7    6    0    4    7   -0.000008   -0.000000
   -7    6    0    5    7   -0.000162   -0.000000
   -7    6    0    6    7    0.000055    0.000000
   -7    6    0    7    7   -0.000018    0.000000
   -7    6    0    8    7   -0.000315    0.000000
   -7    6    0    9    7    0.000010    0.000000
   -7    6    0   10    7   -0.000286    0.000000
   -7    6    0   11    7    0.000000    0.000000
   -7    6    0   12    7    0.000230    0.000000
   -7    6    0    1    8   -0.000000   -0.000000
   -7    6    0    2    8   -0.000152    0.000000
   -7    6    0    3    8    0.000000    0.000000
   -7    6    0    4    8    0.000099    0.000000
   -7    6    0    5    8    0.000130   -0.000000
   -7    6    0    6    8    0.000472   -0.000000
   -7    6    0    7    8    0.000125    0.000000
   -7    6    0    8    8   -0.000021   -0.000000
   -7    6    0    9    8    0.000280    0.000000
   -7    6    0   10    8   -0.000000   -0.000000
   -7    6    0   11    8    0.000232    0.000000
   -7    6    0   12    8   -0.000000   -0.000000
   -7    6    0    1    9   -0.000276   -0.000000
   -7    6    0    2    9   -0.000000   -0.000000
   -7    6    0    3    9    0.000145   -0.000000
   -7    6    0    4    9   -0.000007    0.000000
   -7    6    0    5    9   -0.000084    0.000000
   -7    6    0    6    9   -0.000354    0.000000
   -7    6    0    7    9    0.000005    0.000000
   -7    6    0    8    9    0.000167   -0.000000
   -7    6    0    9    9    0.000152   -0.000000
   -7    6    0   10    9   -0.000013    0.000000
   -7    6    0   11    9   -0.000000   -0.000000
   -7    6    0   12    9   -0.000239    0.000000
   -7    6    0    1   10   -0.000008   -0.000000
   -7    6    0    2   10    0.000163    0.000000
   -7    6    0    3   10   -0.000055    0.000000
   -7    6    0    4   10   -0.000090    0.000000
   -7    6    0    5   10    0.000204   -0.000000
   -7    6    0    6   10   -0.000236   -0.000000
   -7    6    0    7   10   -0.000075    0.000000
   -7    6    0    8   10    0.000112   -0.000000
   -7    6    0    9   10   -0.000297    0.000000
   -7    6    0   10   10   -0.000018   -0.000000
   -7    6    0   11   10    0.000316   -0.000000
   -7    6    0   12   10   -0.000011   -0.000000
   -7    6    0    1   11   -0.000099   -0.000000
   -7    6    0    2   11    0.000130   -0.000000
   -7    6    0    3   11    0.000472   -0.000000
   -7    6    0    4   11    0.000178    0.000000
   -7    6    0    5   11   -0.000150    0.000000
   -7    6    0    6   11    0.000123    0.000000
   -7    6    0    7   11    0.000143    0.000000
   -7    6    0    8   11   -0.000207   -0.000000
   -7    6    0    9   11   -0.000015    0.000000
   -7    6    0   10   11   -0.000125   -0.000000
   -7    6    0   11   11   -0.000020    0.000000
   -7    6    0   12   11    0.000280    0.000000
   -7    6    0    1   12    0.000007    0.000000
   -7    6    0    2   12   -0.000085   -0.000000
   -7    6    0    3   12   -0.000355   -0.000000
   -7    6    0    4   12    0.000048   -0.000000
   -7    6    0    5   12    0.000083   -0.000000
   -7    6    0    6   12    0.000313   -0.000000
   -7    6    0    7   12    0.000029    0.000000
   -7    6    0    8   12   -0.000007   -0.000000
   -7    6    0    9   12   -0.000206    0.000000
   -7    6    0   10   12   -0.000006    0.000000
   -7    6    0   11   12    0.000166   -0.000000
   -7    6    0   12   12    0.000151   -0.000000
   -7    7    0    1    1   -0.000205   -0.000000
   -7    7    0    2    1   -0.000026    0.000000
   -7    7    0    3    1    0.000148    0.000000
   -7    7    0    4    1    0.000276   -0.000000
   -7    7    0    5    1   -0.000165   -0.000000
   -7    7    0    6    1   -0.000035    0.000000
   -7    7    0    7    1    0.000129    0.000000
   -7    7    0    8    1    0.000047    0.000000
   -7    7    0    9    1    0.000144    0.000000
   -7    7    0   10    1   -0.000062    0.000000
   -7    7    0   11    1   -0.000082    0.000000
   -7    7    0   12    1   -0.000043   -0.000000
   -7    7    0    1    2   -0.000002   -0.000000
   -7    7    0    2    2    0.000384   -0.000000
   -7    7    0    3    2    0.000168   -0.000000
   -7    7    0    4    2   -0.000165    0.000000
   -7    7    0    5    2    0.000125    0.000000
   -7    7    0    6    2   -0.000001    0.000000
   -7    7    0    7    2   -0.000165    0.000000
   -7    7    0    8    2    0.000180    0.000000
   -7    7    0    9    2   -0.000154   -0.000000
   -7    7    0   10    2   -0.000040    0.000000
   -7    7    0   11    2   -0.000013    0.000000
   -7    7    0   12    2   -0.000099   -0.000000
   -7    7    0    1    3    0.000050   -0.000000
   -7    7    0    2    3    0.000215    0.000000
   -7    7    0    3    3   -0.000113   -0.000000
   -7    7    0    4    3    0.000035   -0.000000
   -7    7    0    5    3    0.000001   -0.000000
   -7    7    0    6    3    0.000227   -0.000000
   -7    7    0    7    3   -0.000114   -0.000000
   -7    7    0    8    3   -0.000048   -0.000000
   -7    7    0    9    3    0.000021    0.000000
   -7    7    0   10    3   -0.000081    0.000000
   -7    7    0   11    3   -0.000213   -0.000000
   -7    7    0   12    3    0.000140    0.000000
   -7    7    0    1    4    0.000318    0.000000
   -7    7    0    2    4   -0.000000    0.000000
   -7    7    0    3    4   -0.000295   -0.000000
   -7    7    0    4    4   -0.000205   -0.000000
   -7    7    0    5    4    0.000026    0.000000
   -7    7    0    6    4   -0.000148   -0.000000
   -7    7    0    7    4   -0.000062   -0.000000
   -7    7    0    8    4    0.000082   -0.000000
   -7    7    0    9    4    0.000042    0.000000
   -7    7    0   10    4    0.000025   -0.000000
   -7    7    0   11    4    0.000000    0.000000
   -7    7    0   12    4   -0.000102    0.000000
   -7    7    0    1    5   -0.000000    0.000000
   -7    7    0    2    5   -0.000013   -0.000000
   -7    7    0    3    5    0.000000    0.000000
   -7    7    0    4    5    0.000001    0.000000
   -7    7    0    5    5    0.000383   -0.000000
   -7    7    0    6    5    0.000167   -0.000000
   -7    7    0    7    5    0.000040    0.000000
   -7    7    0    8    5   -0.000013   -0.000000
   -7    7    0    9    5   -0.000099    0.000000
   -7    7    0   10    5    0.000000   -0.000000
   -7    7    0   11    5    0.000412    0.000000
   -7    7    0   12    5   -0.000000    0.000000
   -7    7    0    1    6   -0.000032    0.000000
   -7    7    0    2    6   -0.000000    0.000000
   -7    7    0    3    6    0.000181    0.000000
   -7    7    0    4    6   -0.000050   -0.000000
   -7    7    0    5    6    0.000215    0.000000
   -7    7    0    6    6   -0.000120   -0.000000
   -7    7    0    7    6    0.000081   -0.000000
   -7    7    0    8    6   -0.000213   -0.000000
   -7    7    0    9    6    0.000140   -0.000000
   -7    7    0   10    6   -0.000124   -0.000000
   -7    7    0   11    6   -0.000000    0.000000
   -7    7    0   12    6    0.000082    0.000000
   -7    7    0    1    7    0.000257    0.000000
   -7    7    0    2    7   -0.000000   -0.000000
   -7    7    0    3    7   -0.000244   -0.000000
   -7    7    0    4    7   -0.000129    0.000000
   -7    7    0    5    7    0.000199   -0.000000
   -7    7    0    6    7   -0.000110   -0.000000
   -7    7    0    7    7   -0.000035   -0.000000
   -7    7    0    8    7   -0.000057   -0.000000
   -7    7    0    9    7    0.000057   -0.000000
   -7    7    0   10    7    0.000168   -0.000000
   -7    7    0   11    7   -0.000000   -0.000000
   -7    7    0   12    7   -0.000117   -0.000000
   -7    7    0    1    8   -0.000000   -0.000000
   -7    7    0    2    8   -0.000007   -0.000000
   -7    7    0    3    8    0.000000    0.000000
   -7    7    0    4    8    0.000204    0.000000
   -7    7    0    5    8   -0.000043    0.000000
   -7    7    0    6    8    0.000265   -0.000000
   -7    7    0    7    8    0.000088    0.000000
   -7    7    0    8    8    0.000019    0.000000
   -7    7    0    9    8   -0.000342    0.000000
   -7    7    0   10    8   -0.000000   -0.000000
   -7    7    0   11    8    0.000205    0.000000
   -7    7    0   12    8    0.000000   -0.000000
   -7    7    0    1    9    0.000227    0.000000
   -7    7    0    2    9    0.000000    0.000000
   -7    7    0    3    9    0.000133    0.000000
   -7    7    0    4    9   -0.000088   -0.000000
   -7    7    0    5    9    0.000108   -0.000000
   -7    7    0    6    9   -0.000239   -0.000000
   -7    7    0    7    9   -0.000034   -0.000000
   -7    7    0    8    9   -0.000180   -0.000000
   -7    7    0    9    9    0.000151    0.000000
   -7    7    0   10    9    0.000082    0.000000
   -7    7    0   11    9    0.000000   -0.000000
   -7    7    0   12    9    0.000029   -0.000000
   -7    7    0    1   10   -0.000129   -0.000000
   -7    7    0    2   10   -0.000200   -0.000000
   -7    7    0    3   10    0.000110   -0.000000
   -7    7    0    4   10    0.000129   -0.000000
   -7    7    0    5   10   -0.000165    0.000000
   -7    7    0    6   10    0.000113    0.000000
   -7    7    0    7   10    0.000166    0.000000
   -7    7    0    8   10   -0.000038   -0.000000
   -7    7    0    9   10    0.000081   -0.000000
   -7    7    0   10   10   -0.000035    0.000000
   -7    7    0   11   10    0.000057   -0.000000
   -7    7    0   12   10   -0.000057    0.000000
   -7    7    0    1   11   -0.000204   -0.000000
   -7    7    0    2   11   -0.000043    0.000000
   -7    7    0    3   11    0.000266   -0.000000
   -7    7    0    4   11    0.000047   -0.000000
   -7    7    0    5   11    0.000179   -0.000000
   -7    7    0    6   11    0.000048    0.000000
   -7    7    0    7   11   -0.000037   -0.000000
   -7    7    0    8   11    0.000237   -0.000000
   -7    7    0    9   11    0.000065   -0.000000
   -7    7    0   10   11   -0.000089   -0.000000
   -7    7    0   11   11    0.000019    0.000000
   -7    7    0   12   11   -0.000341   -0.000000
   -7    7    0    1   12    0.000088    0.000000
   -7    7    0    2   12    0.000107   -0.000000
   -7    7    0    3   12   -0.000238   -0.000000
   -7    7    0    4   12   -0.000143   -0.000000
   -7    7    0    5   12    0.000154    0.000000
   -7    7    0    6   12    0.000019    0.000000
   -7    7    0    7   12   -0.000080   -0.000000
   -7    7    0    8   12   -0.000065   -0.000000
   -7    7    0    9   12   -0.000225   -0.000000
   -7    7    0   10   12    0.000033   -0.000000
   -7    7    0   11   12   -0.000179   -0.000000
   -7    7    0   12   12    0.000151    0.000000
   -6   -7    0    1    1   -0.000077   -0.000000
   -6   -7    0    2    1   -0.000031    0.000000
   -6   -7    0    3    1    0.000038    0.000000
   -6   -7    0    4    1   -0.000032   -0.000000
   -6   -7    0    5    1   -0.000003   -0.000000
   -6   -7    0    6    1    0.000179    0.000000
   -6   -7    0    7    1    0.000093   -0.000000
   -6   -7    0    8    1   -0.000022    0.000000
   -6   -7    0    9    1    0.000172   -0.000000
   -6   -7    0   10    1    0.000129    0.000000
   -6   -7    0   11    1   -0.000094    0.000000
   -6   -7    0   12    1    0.000192   -0.000000
   -6   -7    0    1    2   -0.000121   -0.000000
   -6   -7    0    2    2    0.000106   -0.000000
   -6   -7    0    3    2    0.000154   -0.000000
   -6   -7    0    4    2   -0.000202    0.000000
   -6   -7    0    5    2   -0.000037    0.000000
   -6   -7    0    6    2    0.000328   -0.000000
   -6   -7    0    7    2   -0.000036   -0.000000
   -6   -7    0    8    2    0.000222   -0.000000
   -6   -7    0    9    2   -0.000167    0.000000
   -6   -7    0   10    2   -0.000132    0.000000
   -6   -7    0   11    2    0.000019   -0.000000
   -6   -7    0   12    2   -0.000094    0.000000
   -6   -7    0    1    3   -0.000100   -0.000000
   -6   -7    0    2    3    0.000078   -0.000000
   -6   -7    0    3    3   -0.000162    0.000000
   -6   -7    0    4    3    0.000007   -0.000000
   -6   -7    0    5    3    0.000137   -0.000000
   -6   -7    0    6    3   -0.000324    0.000000
   -6   -7    0    7    3   -0.000110   -0.000000
   -6   -7    0    8    3    0.000189    0.000000
   -6   -7    0    9    3    0.000405   -0.000000
   -6   -7    0   10    3   -0.000084    0.000000
   -6   -7    0   11    3   -0.000019    0.000000
   -6   -7    0   12    3   -0.000192    0.000000
   -6   -7    0    1    4    0.000276   -0.000000
   -6   -7    0    2    4    0.000165   -0.000000
   -6   -7    0    3    4    0.000035    0.000000
   -6   -7    0    4    4   -0.000077   -0.000000
   -6   -7    0    5    4    0.000032   -0.000000
   -6   -7    0    6    4   -0.000039    0.000000
   -6   -7    0    7    4    0.000129    0.000000
   -6   -7    0    8    4    0.000093    0.000000
   -6   -7    0    9    4   -0.000192    0.000000
   -6   -7    0   10    4    0.000129    0.000000
   -6   -7    0   11    4   -0.000047   -0.000000
   -6   -7    0   12    4   -0.000143    0.000000
   -6   -7    0    1    5    0.000165   -0.000000
   -6   -7    0    2    5    0.000125    0.000000
   -6   -7    0    3    5   -0.000001    0.000000
   -6   -7    0    4    5    0.000121   -0.000000
   -6   -7    0    5    5    0.000106   -0.000000
   -6   -7    0    6    5    0.000152    0.000000
   -6   -7    0    7    5    0.000131    0.000000
   -6   -7    0    8    5    0.000019   -0.000000
   -6   -7    0    9    5   -0.000094   -0.000000
   -6   -7    0   10    5    0.000165   -0.000000
   -6   -7    0   11    5    0.000179    0.000000
   -6   -7    0   12    5   -0.000154   -0.000000
   -6   -7    0    1    6   -0.000035   -0.000000
   -6   -7    0    2    6    0.000001    0.000000
   -6   -7    0    3    6    0.000227    0.000000
   -6   -7    0    4    6    0.000100    0.000000
   -6   -7    0    5    6    0.000078    0.000000
   -6   -7    0    6    6   -0.000167   -0.000000
   -6   -7    0    7    6    0.000084    0.000000
   -6   -7    0    8    6   -0.000019    0.000000
   -6   -7    0    9    6   -0.000192    0.000000
   -6   -7    0   10    6    0.000113   -0.000000
   -6   -7    0   11    6   -0.000048   -0.000000
   -6   -7    0   12    6    0.000019    0.000000
   -6   -7    0    1    7    0.000129    0.000000
   -6   -7    0    2    7    0.000165    0.000000
   -6   -7    0    3    7   -0.000114   -0.000000
   -6   -7    0    4    7   -0.000156    0.000000
   -6   -7    0    5    7   -0.000015    0.000000
   -6   -7    0    6    7   -0.000073    0.000000
   -6   -7    0    7    7    0.000024    0.000000
   -6   -7    0    8    7    0.000091   -0.000000
   -6   -7    0    9    7   -0.000149    0.000000
   -6   -7    0   10    7    0.000166    0.000000
   -6   -7    0   11    7    0.000037   -0.000000
   -6   -7    0   12    7   -0.000080    0.000000
   -6   -7    0    1    8   -0.000047   -0.000000
   -6   -7    0    2    8    0.000180   -0.000000
   -6   -7    0    3    8    0.000048    0.000000
   -6   -7    0    4    8    0.000121    0.000000
   -6   -7    0    5    8    0.000059   -0.000000
   -6   -7    0    6    8   -0.000011   -0.000000
   -6   -7    0    7    8    0.000040    0.000000
   -6   -7    0    8    8    0.000085    0.000000
   -6   -7    0    9    8   -0.000116    0.000000
   -6   -7    0   10    8    0.000038    0.000000
   -6   -7    0   11    8    0.000237    0.000000
   -6   -7    0   12    8    0.000065    0.000000
   -6   -7    0    1    9    0.000144   -0.000000
   -6   -7    0    2    9    0.000154   -0.000000
   -6   -7    0    3    9    0.000021    0.000000
   -6   -7    0    4    9    0.000161    0.000000
   -6   -7    0    5    9   -0.000107    0.000000
   -6   -7    0    6    9   -0.000040    0.000000
   -6   -7    0    7    9    0.000189    0.000000
   -6   -7    0    8    9   -0.000334   -0.000000
   -6   -7    0    9    9    0.000118   -0.000000
   -6   -7    0   10    9    0.000081    0.000000
   -6   -7    0   11    9   -0.000065    0.000000
   -6   -7    0   12    9   -0.000225   -0.000000
   -6   -7    0    1   10   -0.000156    0.000000
   -6   -7    0    2   10    0.000015   -0.000000
   -6   -7    0    3   10    0.000073   -0.000000
   -6   -7    0    4   10    0.000062    0.000000
   -6   -7    0    5   10   -0.000119    0.000000
   -6   -7    0    6   10   -0.000058   -0.000000
   -6   -7    0    7   10    0.000136    0.000000
   -6   -7    0    8   10   -0.000193    0.000000
   -6   -7    0    9   10   -0.000025   -0.000000
   -6   -7    0   10   10    0.000024    0.000000
   -6   -7    0   11   10   -0.000091    0.000000
   -6   -7    0   12   10    0.000149   -0.000000
   -6   -7    0    1   11   -0.000121    0.000000
   -6   -7    0    2   11    0.000059   -0.000000
   -6   -7    0    3   11   -0.000011   -0.000000
   -6   -7    0    4   11   -0.000028   -0.000000
   -6   -7    0    5   11   -0.000005    0.000000
   -6   -7    0    6   11    0.000029   -0.000000
   -6   -7    0    7   11   -0.000161   -0.000000
   -6   -7    0    8   11    0.000404   -0.000000
   -6   -7    0    9   11   -0.000109   -0.000000
   -6   -7    0   10   11   -0.000040   -0.000000
   -6   -7    0   11   11    0.000086    0.000000
   -6   -7    0   12   11   -0.000115    0.000000
   -6   -7    0    1   12   -0.000162   -0.000000
   -6   -7    0    2   12   -0.000107    0.000000
   -6   -7    0    3   12   -0.000039    0.000000
   -6   -7    0    4   12   -0.000258   -0.000000
   -6   -7    0    5   12   -0.000250    0.000000
   -6   -7    0    6   12    0.000011   -0.000000
   -6   -7    0    7   12   -0.000401    0.000000
   -6   -7    0    8   12    0.000119    0.000000
   -6   -7    0    9   12   -0.000167   -0.000000
   -6   -7    0   10   12   -0.000189   -0.000000
   -6   -7    0   11   12   -0.000333   -0.000000
   -6   -7    0   12   12    0.000118    0.000000
   -6   -6    0    1    1    0.000188   -0.000000
   -6   -6    0    2    1    0.000192   -0.000000
   -6   -6    0    3    1    0.000068    0.000000
   -6   -6    0    4    1    0.000039   -0.000000
   -6   -6    0    5    1    0.000370    0.000000
   -6   -6    0    6    1    0.000460   -0.000000
   -6   -6    0    7    1   -0.000086    0.000000
   -6   -6    0    8    1    0.000076   -0.000000
   -6   -6    0    9    1   -0.000180    0.000000
   -6   -6    0   10    1    0.000040   -0.000000
   -6   -6    0   11    1    0.000080   -0.000000
   -6   -6    0   12    1   -0.000063   -0.000000
   -6   -6    0    1    2    0.000094    0.000000
   -6   -6    0    2    2   -0.000334    0.000000
   -6   -6    0    3    2   -0.000481    0.000000
   -6   -6    0    4    2    0.000310   -0.000000
   -6   -6    0    5    2    0.000054   -0.000000
   -6   -6    0    6    2   -0.000215   -0.000000
   -6   -6    0    7    2    0.000129    0.000000
   -6   -6    0    8    2   -0.000239    0.000000
   -6   -6    0    9    2   -0.000218   -0.000000
   -6   -6    0   10    2    0.000095    0.000000
   -6   -6    0   11    2    0.000204    0.000000
   -6   -6    0   12    2    0.000200    0.000000
   -6   -6    0    1    3    0.000016    0.000000
   -6   -6    0    2    3    0.000194    0.000000
   -6   -6    0    3    3   -0.000148    0.000000
   -6   -6    0    4    3    0.000271    0.000000
   -6   -6    0    5    3    0.000055   -0.000000
   -6   -6    0    6    3   -0.000257   -0.000000
   -6   -6    0    7    3    0.000176    0.000000
   -6   -6    0    8    3   -0.000262    0.000000
   -6   -6    0    9    3    0.000000    0.000000
   -6   -6    0   10    3   -0.000016    0.000000
   -6   -6    0   11    3    0.000173   -0.000000
   -6   -6    0   12    3   -0.000065   -0.000000
   -6   -6    0    1    4   -0.000160    0.000000
   -6   -6    0    2    4   -0.000069    0.000000
   -6   -6    0    3    4   -0.000046   -0.000000
   -6   -6    0    4    4    0.000188    0.000000
   -6   -6    0    5    4   -0.000192    0.000000
   -6   -6    0    6    4   -0.000068   -0.000000
   -6   -6    0    7    4    0.000040   -0.000000
   -6   -6    0    8    4   -0.000080    0.000000
   -6   -6    0    9    4    0.000063   -0.000000
   -6   -6    0   10    4   -0.000090    0.000000
   -6   -6    0   11    4   -0.000178    0.000000
   -6   -6    0   12    4    0.000048    0.000000
   -6   -6    0    1    5   -0.000285    0.000000
   -6   -6    0    2    5   -0.000229   -0.000000
   -6   -6    0    3    5   -0.000078    0.000000
   -6   -6    0    4    5   -0.000094    0.000000
   -6   -6    0    5    5   -0.000333    0.000000
   -6   -6    0    6    5   -0.000483   -0.000000
   -6   -6    0    7    5   -0.000094   -0.000000
   -6   -6    0    8    5    0.000205    0.000000
   -6   -6    0    9    5    0.000200   -0.000000
   -6   -6    0   10    5   -0.000204   -0.000000
   -6   -6    0   11    5   -0.000150   -0.000000
   -6   -6    0   12    5   -0.000083    0.000000
   -6   -6    0    1    6   -0.000346    0.000000
   -6   -6    0    2    6    0.000196   -0.000000
   -6   -6    0    3    6    0.000038   -0.000000
   -6   -6    0    4    6   -0.000016   -0.000000
   -6   -6    0    5    6    0.000195    0.000000
   -6   -6    0    6    6   -0.000152    0.000000
   -6   -6    0    7    6    0.000017   -0.000000
   -6   -6    0    8    6    0.000173   -0.000000
   -6   -6    0    9    6   -0.000065    0.000000
   -6   -6    0   10    6   -0.000236   -0.000000
   -6   -6    0   11    6   -0.000123   -0.000000
   -6   -6    0   12    6    0.000313   -0.000000
   -6   -6    0    1    7    0.000069   -0.000000
   -6   -6    0    2    7   -0.000095    0.000000
   -6   -6    0    3    7   -0.000103    0.000000
   -6   -6    0    4    7    0.000196    0.000000
   -6   -6    0    5    7   -0.000020   -0.000000
   -6   -6    0    6    7    0.000083    0.000000
   -6   -6    0    7    7    0.000081   -0.000000
   -6   -6    0    8    7    0.000076    0.000000
   -6   -6    0    9    7    0.000162    0.000000
   -6   -6    0   10    7   -0.000075   -0.000000
   -6   -6    0   11    7   -0.000143   -0.000000
   -6   -6    0   12    7    0.000029   -0.000000
   -6   -6    0    1    8   -0.000008   -0.000000
   -6   -6    0    2    8   -0.000059    0.000000
   -6   -6    0    3    8    0.000031   -0.000000
   -6   -6    0    4    8   -0.000204    0.000000
   -6   -6    0    5    8   -0.000048   -0.000000
   -6   -6    0    6    8   -0.000075    0.000000
   -6   -6    0    7    8   -0.000268    0.000000
   -6   -6    0    8    8    0.000088    0.000000
   -6   -6    0    9    8   -0.000009   -0.000000
   -6   -6    0   10    8   -0.000112    0.000000
   -6   -6    0   11    8   -0.000207   -0.000000
   -6   -6    0   12    8    0.000007   -0.000000
   -6   -6    0    1    9   -0.000186   -0.000000
   -6   -6    0    2    9   -0.000175   -0.000000
   -6   -6    0    3    9   -0.000033   -0.000000
   -6   -6    0    4    9    0.000054   -0.000000
   -6   -6    0    5    9    0.000105   -0.000000
   -6   -6    0    6    9   -0.000124   -0.000000
   -6   -6    0    7    9   -0.000162    0.000000
   -6   -6    0    8    9    0.000232   -0.000000
   -6   -6    0    9    9    0.000207   -0.000000
   -6   -6    0   10    9   -0.000297    0.000000
   -6   -6    0   11    9    0.000015   -0.000000
   -6   -6    0   12    9   -0.000206   -0.000000
   -6   -6    0    1   10    0.000195    0.000000
   -6   -6    0    2   10    0.000021   -0.000000
   -6   -6    0    3   10   -0.000083   -0.000000
   -6   -6    0    4   10   -0.000210    0.000000
   -6   -6    0    5   10    0.000357    0.000000
   -6   -6    0    6   10    0.000281    0.000000
   -6   -6    0    7   10   -0.000203    0.000000
   -6   -6    0    8   10    0.000386   -0.000000
   -6   -6    0    9   10    0.000099   -0.000000
   -6   -6    0   10   10    0.000080   -0.000000
   -6   -6    0   11   10   -0.000077   -0.000000
   -6   -6    0   12   10   -0.000162   -0.000000
   -6   -6    0    1   11    0.000204   -0.000000
   -6   -6    0    2   11   -0.000049    0.000000
   -6   -6    0    3   11   -0.000075    0.000000
   -6   -6    0    4   11    0.000031    0.000000
   -6   -6    0    5   11    0.000178   -0.000000
   -6   -6    0    6   11    0.000394   -0.000000
   -6   -6    0    7   11    0.000162   -0.000000
   -6   -6    0    8   11    0.000095    0.000000
   -6   -6    0    9   11    0.000131    0.000000
   -6   -6    0   10   11    0.000268   -0.000000
   -6   -6    0   11   11    0.000088   -0.000000
   -6   -6    0   12   11   -0.000010   -0.000000
   -6   -6    0    1   12   -0.000054    0.000000
   -6   -6    0    2   12    0.000105    0.000000
   -6   -6    0    3   12   -0.000124    0.000000
   -6   -6    0    4   12    0.000228   -0.000000
   -6   -6    0    5   12    0.000188   -0.000000
   -6   -6    0    6   12    0.000209   -0.000000
   -6   -6    0    7   12    0.000354    0.000000
   -6   -6    0    8   12    0.000006    0.000000
   -6   -6    0    9   12   -0.000106    0.000000
   -6   -6    0   10   12    0.000162   -0.000000
   -6   -6    0   11   12    0.000232    0.000000
   -6   -6    0   12   12    0.000208   -0.000000
   -6   -5    0    1    1   -0.000192    0.000000
   -6   -5    0    2    1    0.000068   -0.000000
   -6   -5    0    3    1    0.000340   -0.000000
   -6   -5    0    4    1   -0.000159   -0.000000
   -6   -5    0    5    1   -0.000245    0.000000
   -6   -5    0    6    1   -0.000190   -0.000000
   -6   -5    0    7    1   -0.000105    0.000000
   -6   -5    0    8    1    0.000070    0.000000
   -6   -5    0    9    1    0.000100    0.000000
   -6   -5    0   10    1   -0.000024   -0.000000
   -6   -5    0   11    1   -0.000028   -0.000000
   -6   -5    0   12    1    0.000090   -0.000000
   -6   -5    0    1    2   -0.000126   -0.000000
   -6   -5    0    2    2    0.000080    0.000000
   -6   -5    0    3    2   -0.000053    0.000000
   -6   -5    0    4    2    0.000036   -0.000000
   -6   -5    0    5    2   -0.000409   -0.000000
   -6   -5    0    6    2   -0.000233   -0.000000
   -6   -5    0    7    2   -0.000009   -0.000000
   -6   -5    0    8    2    0.000182   -0.000000
   -6   -5    0    9    2    0.000119   -0.000000
   -6   -5    0   10    2   -0.000083    0.000000
   -6   -5    0   11    2    0.000052    0.000000
   -6   -5    0   12    2    0.000004   -0.000000
   -6   -5    0    1    3   -0.000041   -0.000000
   -6   -5    0    2    3   -0.000205   -0.000000
   -6   -5    0    3    3    0.000299   -0.000000
   -6   -5    0    4    3    0.000382   -0.000000
   -6   -5    0    5    3   -0.000106   -0.000000
   -6   -5    0    6    3   -0.000320    0.000000
   -6   -5    0    7    3    0.000009    0.000000
   -6   -5    0    8    3   -0.000020    0.000000
   -6   -5    0    9    3    0.000129    0.000000
   -6   -5    0   10    3    0.000037   -0.000000
   -6   -5    0   11    3   -0.000255    0.000000
   -6   -5    0   12    3   -0.000360   -0.000000
   -6   -5    0    1    4   -0.000115   -0.000000
   -6   -5    0    2    4   -0.000070    0.000000
   -6   -5    0    3    4    0.000139    0.000000
   -6   -5    0    4    4   -0.000192    0.000000
   -6   -5    0    5    4   -0.000067   -0.000000
   -6   -5    0    6    4   -0.000341   -0.000000
   -6   -5    0    7    4   -0.000023    0.000000
   -6   -5    0    8    4    0.000028   -0.000000
   -6   -5    0    9    4   -0.000090   -0.000000
   -6   -5    0   10    4    0.000134    0.000000
   -6   -5    0   11    4    0.000064    0.000000
   -6   -5    0   12    4   -0.000114    0.000000
   -6   -5    0    1    5    0.000007    0.000000
   -6   -5    0    2    5   -0.000056   -0.000000
   -6   -5    0    3    5    0.000343    0.000000
   -6   -5    0    4    5    0.000127    0.000000
   -6   -5    0    5    5    0.000081   -0.000000
   -6   -5    0    6    5   -0.000055    0.000000
   -6   -5    0    7    5    0.000083    0.000000
   -6   -5    0    8    5    0.000053   -0.000000
   -6   -5    0    9    5    0.000004    0.000000
   -6   -5    0   10    5    0.000094    0.000000
   -6   -5    0   11    5    0.000125   -0.000000
   -6   -5    0   12    5    0.000024   -0.000000
   -6   -5    0    1    6    0.000076   -0.000000
   -6   -5    0    2    6    0.000071    0.000000
   -6   -5    0    3    6   -0.000348   -0.000000
   -6   -5    0    4    6    0.000039   -0.000000
   -6   -5    0    5    6   -0.000203   -0.000000
   -6   -5    0    6    6    0.000294   -0.000000
   -6   -5    0    7    6   -0.000038    0.000000
   -6   -5    0    8    6   -0.000255    0.000000
   -6   -5    0    9    6   -0.000359    0.000000
   -6   -5    0   10    6    0.000130    0.000000
   -6   -5    0   11    6    0.000054    0.000000
   -6   -5    0   12    6    0.000369    0.000000
   -6   -5    0    1    7    0.000022   -0.000000
   -6   -5    0    2    7    0.000027    0.000000
   -6   -5    0    3    7    0.000140    0.000000
   -6   -5    0    4    7   -0.000074   -0.000000
   -6   -5    0    5    7   -0.000224   -0.000000
   -6   -5    0    6    7    0.000003   -0.000000
   -6   -5    0    7    7    0.000013   -0.000000
   -6   -5    0    8    7   -0.000075   -0.000000
   -6   -5    0    9    7   -0.000198    0.000000
   -6   -5    0   10    7    0.000164    0.000000
   -6   -5    0   11    7    0.000253   -0.000000
   -6   -5    0   12    7    0.000094    0.000000
   -6   -5    0    1    8   -0.000026    0.000000
   -6   -5    0    2    8   -0.000057    0.000000
   -6   -5    0    3    8   -0.000213    0.000000
   -6   -5    0    4    8    0.000255   -0.000000
   -6   -5    0    5    8    0.000340    0.000000
   -6   -5    0    6    8    0.000125    0.000000
   -6   -5    0    7    8    0.000205    0.000000
   -6   -5    0    8    8    0.000090    0.000000
   -6   -5    0    9    8    0.000119    0.000000
   -6   -5    0   10    8    0.000142    0.000000
   -6   -5    0   11    8   -0.000015    0.000000
   -6   -5    0   12    8   -0.000053    0.000000
   -6   -5    0    1    9    0.000215   -0.000000
   -6   -5    0    2    9    0.000077   -0.000000
   -6   -5    0    3    9   -0.000058    0.000000
   -6   -5    0    4    9    0.000038    0.000000
   -6   -5    0    5    9    0.000249    0.000000
   -6   -5    0    6    9   -0.000172   -0.000000
   -6   -5    0    7    9    0.000087    0.000000
   -6   -5    0    8    9   -0.000142    0.000000
   -6   -5    0    9    9   -0.000027   -0.000000
   -6   -5    0   10    9    0.000331   -0.000000
   -6   -5    0   11    9   -0.000063    0.000000
   -6   -5    0   12    9    0.000191   -0.000000
   -6   -5    0    1   10   -0.000074   -0.000000
   -6   -5    0    2   10    0.000224    0.000000
   -6   -5    0    3   10   -0.000003    0.000000
   -6   -5    0    4   10   -0.000055    0.000000
   -6   -5    0    5   10   -0.000115   -0.000000
   -6   -5    0    6   10   -0.000377   -0.000000
   -6   -5    0    7   10   -0.000139    0.000000
   -6   -5    0    8   10   -0.000274    0.000000
   -6   -5    0    9   10   -0.000201    0.000000
   -6   -5    0   10   10    0.000013   -0.000000
   -6   -5    0   11   10    0.000076   -0.000000
   -6   -5    0   12   10    0.000198   -0.000000
   -6   -5    0    1   11   -0.000256    0.000000
   -6   -5    0    2   11    0.000340    0.000000
   -6   -5    0    3   11    0.000124   -0.000000
   -6   -5    0    4   11    0.000036   -0.000000
   -6   -5    0    5   11   -0.000099    0.000000
   -6   -5    0    6   11    0.000049    0.000000
   -6   -5    0    7   11   -0.000078    0.000000
   -6   -5    0    8   11    0.000010   -0.000000
   -6   -5    0    9   11   -0.000094   -0.000000
   -6   -5    0   10   11   -0.000206    0.000000
   -6   -5    0   11   11    0.000091    0.000000
   -6   -5    0   12   11    0.000119    0.000000
   -6   -5    0    1   12   -0.000038   -0.000000
   -6   -5    0    2   12    0.000248   -0.000000
   -6   -5    0    3   12   -0.000171   -0.000000
   -6   -5    0    4   12   -0.000175   -0.000000
   -6   -5    0    5   12    0.000030    0.000000
   -6   -5    0    6   12    0.000145   -0.000000
   -6   -5    0    7   12   -0.000184   -0.000000
   -6   -5    0    8   12    0.000060    0.000000
   -6   -5    0    9   12    0.000052   -0.000000
   -6   -5    0   10   12   -0.000088    0.000000
   -6   -5    0   11   12   -0.000142   -0.000000
   -6   -5    0   12   12   -0.000028    0.000000
   -6   -4    0    1    1   -0.000132    0.000000
   -6   -4    0    2    1   -0.000129    0.000000
   -6   -4    0    3    1    0.000067   -0.000000
   -6   -4    0    4    1    0.000205   -0.000000
   -6   -4    0    5    1    0.000249    0.000000
   -6   -4    0    6    1    0.000401    0.000000
   -6   -4    0    7    1    0.000039   -0.000000
   -6   -4    0    8    1    0.000210    0.000000
   -6   -4    0    9    1    0.000071    0.000000
   -6   -4    0   10    1   -0.000060   -0.000000
   -6   -4    0   11    1   -0.000020   -0.000000
   -6   -4    0   12    1   -0.000089    0.000000
   -6   -4    0    1    2   -0.000141    0.000000
   -6   -4    0    2    2    0.000155   -0.000000
   -6   -4    0    3    2   -0.000024   -0.000000
   -6   -4    0    4    2    0.000039    0.000000
   -6   -4    0    5    2   -0.000434   -0.000000
   -6   -4    0    6    2   -0.000166   -0.000000
   -6   -4    0    7    2    0.000007    0.000000
   -6   -4    0    8    2    0.000325    0.000000
   -6   -4    0    9    2    0.000031   -0.000000
   -6   -4    0   10    2   -0.000031    0.000000
   -6   -4    0   11    2   -0.000154   -0.000000
   -6   -4    0   12    2   -0.000059   -0.000000
   -6   -4    0    1    3   -0.000037    0.000000
   -6   -4    0    2    3    0.000215    0.000000
   -6   -4    0    3    3    0.000540    0.000000
   -6   -4    0    4    3   -0.000374   -0.000000
   -6   -4    0    5    3   -0.000002    0.000000
   -6   -4    0    6    3    0.000332    0.000000
   -6   -4    0    7    3   -0.000234    0.000000
   -6   -4    0    8    3   -0.000245   -0.000000
   -6   -4    0    9    3   -0.000448    0.000000
   -6   -4    0   10    3   -0.000054   -0.000000
   -6   -4    0   11    3   -0.000058   -0.000000
   -6   -4    0   12    3    0.000208   -0.000000
   -6   -4    0    1    4    0.000367    0.000000
   -6   -4    0    2    4   -0.000070    0.000000
   -6   -4    0    3    4   -0.000199    0.000000
   -6   -4    0    4    4   -0.000131   -0.000000
   -6   -4    0    5    4    0.000129   -0.000000
   -6   -4    0    6    4   -0.000065    0.000000
   -6   -4    0    7    4   -0.000059   -0.000000
   -6   -4    0    8    4    0.000019   -0.000000
   -6   -4    0    9    4    0.000088   -0.000000
   -6   -4    0   10    4    0.000181    0.000000
   -6   -4    0   11    4    0.000018    0.000000
   -6   -4    0   12    4   -0.000004   -0.000000
   -6   -4    0    1    5   -0.000069    0.000000
   -6   -4    0    2    5    0.000323   -0.000000
   -6   -4    0    3    5    0.000028   -0.000000
   -6   -4    0    4    5    0.000141    0.000000
   -6   -4    0    5    5    0.000156   -0.000000
   -6   -4    0    6    5   -0.000024   -0.000000
   -6   -4    0    7    5    0.000032   -0.000000
   -6   -4    0    8    5   -0.000153    0.000000
   -6   -4    0    9    5   -0.000060   -0.000000
   -6   -4    0   10    5   -0.000083   -0.000000
   -6   -4    0   11    5    0.000008    0.000000
   -6   -4    0   12    5   -0.000066    0.000000
   -6   -4    0    1    6    0.000208   -0.000000
   -6   -4    0    2    6    0.000115   -0.000000
   -6   -4    0    3    6    0.000015    0.000000
   -6   -4    0    4    6    0.000035   -0.000000
   -6   -4    0    5    6    0.000216   -0.000000
   -6   -4    0    6    6    0.000539   -0.000000
   -6   -4    0    7    6    0.000054    0.000000
   -6   -4    0    8    6   -0.000059    0.000000
   -6   -4    0    9    6    0.000208   -0.000000
   -6   -4    0   10    6    0.000063    0.000000
   -6   -4    0   11    6   -0.000073    0.000000
   -6   -4    0   12    6   -0.000099   -0.000000
   -6   -4    0    1    7    0.000009   -0.000000
   -6   -4    0    2    7   -0.000254   -0.000000
   -6   -4    0    3    7   -0.000241   -0.000000
   -6   -4    0    4    7    0.000096    0.000000
   -6   -4    0    5    7    0.000163   -0.000000
   -6   -4    0    6    7    0.000191   -0.000000
   -6   -4    0    7    7    0.000167   -0.000000
   -6   -4    0    8    7    0.000170   -0.000000
   -6   -4    0    9    7    0.000206   -0.000000
   -6   -4    0   10    7   -0.000039    0.000000
   -6   -4    0   11    7   -0.000120    0.000000
   -6   -4    0   12    7    0.000040   -0.000000
   -6   -4    0    1    8    0.000053   -0.000000
   -6   -4    0    2    8    0.000110    0.000000
   -6   -4    0    3    8    0.000027    0.000000
   -6   -4    0    4    8   -0.000096    0.000000
   -6   -4    0    5    8   -0.000085   -0.000000
   -6   -4    0    6    8   -0.000227    0.000000
   -6   -4    0    7    8   -0.000063    0.000000
   -6   -4    0    8    8   -0.000408    0.000000
   -6   -4    0    9    8   -0.000072   -0.000000
   -6   -4    0   10    8   -0.000014   -0.000000
   -6   -4    0   11    8    0.000119    0.000000
   -6   -4    0   12    8    0.000102   -0.000000
   -6   -4    0    1    9   -0.000155    0.000000
   -6   -4    0    2    9    0.000065    0.000000
   -6   -4    0    3    9    0.000325   -0.000000
   -6   -4    0    4    9   -0.000037    0.000000
   -6   -4    0    5    9   -0.000034   -0.000000
   -6   -4    0    6    9   -0.000312   -0.000000
   -6   -4    0    7    9   -0.000116   -0.000000
   -6   -4    0    8    9    0.000009    0.000000
   -6   -4    0    9    9    0.000123    0.000000
   -6   -4    0   10    9   -0.000194    0.000000
   -6   -4    0   11    9   -0.000131   -0.000000
   -6   -4    0   12    9   -0.000375    0.000000
   -6   -4    0    1   10    0.000096   -0.000000
   -6   -4    0    2   10   -0.000163   -0.000000
   -6   -4    0    3   10   -0.000190   -0.000000
   -6   -4    0    4   10   -0.000112    0.000000
   -6   -4    0    5   10    0.000200   -0.000000
   -6   -4    0    6   10    0.000156    0.000000
   -6   -4    0    7   10   -0.000141    0.000000
   -6   -4    0    8   10    0.000116    0.000000
   -6   -4    0    9   10    0.000091    0.000000
   -6   -4    0   10   10    0.000166   -0.000000
   -6   -4    0   11   10   -0.000171    0.000000
   -6   -4    0   12   10   -0.000206    0.000000
   -6   -4    0    1   11    0.000096    0.000000
   -6   -4    0    2   11   -0.000086    0.000000
   -6   -4    0    3   11   -0.000228    0.000000
   -6   -4    0    4   11   -0.000016    0.000000
   -6   -4    0    5   11    0.000143    0.000000
   -6   -4    0    6   11    0.000213   -0.000000
   -6   -4    0    7   11   -0.000019    0.000000
   -6   -4    0    8   11    0.000254   -0.000000
   -6   -4    0    9   11    0.000184   -0.000000
   -6   -4    0   10   11    0.000063    0.000000
   -6   -4    0   11   11   -0.000409    0.000000
   -6   -4    0   12   11   -0.000071    0.000000
   -6   -4    0    1   12    0.000039   -0.000000
   -6   -4    0    2   12   -0.000034    0.000000
   -6   -4    0    3   12   -0.000311   -0.000000
   -6   -4    0    4   12    0.000216    0.000000
   -6   -4    0    5   12   -0.000071   -0.000000
   -6   -4    0    6   12    0.000094    0.000000
   -6   -4    0    7   12    0.000092   -0.000000
   -6   -4    0    8   12    0.000078    0.000000
   -6   -4    0    9   12   -0.000257    0.000000
   -6   -4    0   10   12    0.000117   -0.000000
   -6   -4    0   11   12    0.000008    0.000000
   -6   -4    0   12   12    0.000123    0.000000
   -6   -3    0    1    1   -0.000149   -0.000000
   -6   -3    0    2    1    0.000104   -0.000000
   -6   -3    0    3    1    0.000167    0.000000
   -6   -3    0    4    1    0.000026   -0.000000
   -6   -3    0    5    1   -0.000001    0.000000
   -6   -3    0    6    1   -0.000003   -0.000000
   -6   -3    0    7    1    0.000047    0.000000
   -6   -3    0    8    1   -0.000106   -0.000000
   -6   -3    0    9    1    0.000097    0.000000
   -6   -3    0   10    1   -0.000078   -0.000000
   -6   -3    0   11    1   -0.000064    0.000000
   -6   -3    0   12    1    0.000142   -0.000000
   -6   -3    0    1    2    0.000096    0.000000
   -6   -3    0    2    2    0.000452   -0.000000
   -6   -3    0    3    2   -0.000013    0.000000
   -6   -3    0    4    2   -0.000040    0.000000
   -6   -3    0    5    2   -0.000516    0.000000
   -6   -3    0    6    2    0.000223    0.000000
   -6   -3    0    7    2    0.000159    0.000000
   -6   -3    0    8    2   -0.000173   -0.000000
   -6   -3    0    9    2   -0.000144   -0.000000
   -6   -3    0   10    2   -0.000058   -0.000000
   -6   -3    0   11    2   -0.000132    0.000000
   -6   -3    0   12    2   -0.000066    0.000000
   -6   -3    0    1    3    0.000033    0.000000
   -6   -3    0    2    3    0.000262   -0.000000
   -6   -3    0    3    3   -0.000236    0.000000
   -6   -3    0    4    3    0.000151    0.000000
   -6   -3    0    5    3    0.000388    0.000000
   -6   -3    0    6    3    0.000524    0.000000
   -6   -3    0    7    3    0.000105    0.000000
   -6   -3    0    8    3   -0.000131    0.000000
   -6   -3    0    9    3    0.000113   -0.000000
   -6   -3    0   10    3    0.000004   -0.000000
   -6   -3    0   11    3   -0.000091    0.000000
   -6   -3    0   12    3    0.000043    0.000000
   -6   -3    0    1    4   -0.000026    0.000000
   -6   -3    0    2    4   -0.000044    0.000000
   -6   -3    0    3    4    0.000186   -0.000000
   -6   -3    0    4    4   -0.000150   -0.000000
   -6   -3    0    5    4   -0.000104   -0.000000
   -6   -3    0    6    4   -0.000166    0.000000
   -6   -3    0    7    4   -0.000079    0.000000
   -6   -3    0    8    4    0.000065    0.000000
   -6   -3    0    9    4   -0.000144   -0.000000
   -6   -3    0   10    4   -0.000046    0.000000
   -6   -3    0   11    4    0.000073   -0.000000
   -6   -3    0   12    4   -0.000060    0.000000
   -6   -3    0    1    5   -0.000088   -0.000000
   -6   -3    0    2    5   -0.000132    0.000000
   -6   -3    0    3    5   -0.000056    0.000000
   -6   -3    0    4    5   -0.000096    0.000000
   -6   -3    0    5    5    0.000450    0.000000
   -6   -3    0    6    5   -0.000014   -0.000000
   -6   -3    0    7    5    0.000058   -0.000000
   -6   -3    0    8    5   -0.000132   -0.000000
   -6   -3    0    9    5   -0.000066    0.000000
   -6   -3    0   10    5   -0.000140    0.000000
   -6   -3    0   11    5   -0.000072    0.000000
   -6   -3    0   12    5    0.000118    0.000000
   -6   -3    0    1    6   -0.000151    0.000000
   -6   -3    0    2    6    0.000297   -0.000000
   -6   -3    0    3    6    0.000008   -0.000000
   -6   -3    0    4    6   -0.000035    0.000000
   -6   -3    0    5    6    0.000262    0.000000
   -6   -3    0    6    6   -0.000237    0.000000
   -6   -3    0    7    6   -0.000005    0.000000
   -6   -3    0    8    6   -0.000093    0.000000
   -6   -3    0    9    6    0.000043   -0.000000
   -6   -3    0   10    6   -0.000221    0.000000
   -6   -3    0   11    6    0.000103    0.000000
   -6   -3    0   12    6   -0.000072    0.000000
   -6   -3    0    1    7   -0.000043   -0.000000
   -6   -3    0    2    7    0.000042    0.000000
   -6   -3    0    3    7    0.000101    0.000000
   -6   -3    0    4    7   -0.000072   -0.000000
   -6   -3    0    5    7   -0.000189   -0.000000
   -6   -3    0    6    7   -0.000207   -0.000000
   -6   -3    0    7    7   -0.000044    0.000000
   -6   -3    0    8    7   -0.000041    0.000000
   -6   -3    0    9    7   -0.000106   -0.000000
   -6   -3    0   10    7   -0.000113   -0.000000
   -6   -3    0   11    7    0.000135   -0.000000
   -6   -3    0   12    7   -0.000061    0.000000
   -6   -3    0    1    8    0.000105    0.000000
   -6   -3    0    2    8    0.000003   -0.000000
   -6   -3    0    3    8   -0.000008   -0.000000
   -6   -3    0    4    8    0.000211    0.000000
   -6   -3    0    5    8    0.000091   -0.000000
   -6   -3    0    6    8   -0.000072   -0.000000
   -6   -3    0    7    8    0.000112   -0.000000
   -6   -3    0    8    8    0.000309    0.000000
   -6   -3    0    9    8    0.000183    0.000000
   -6   -3    0   10    8    0.000060    0.000000
   -6   -3    0   11    8   -0.000172   -0.000000
   -6   -3    0   12    8   -0.000176    0.000000
   -6   -3    0    1    9    0.000096   -0.000000
   -6   -3    0    2    9    0.000025   -0.000000
   -6   -3    0    3    9    0.000403   -0.000000
   -6   -3    0    4    9   -0.000122   -0.000000
   -6   -3    0    5    9    0.000025   -0.000000
   -6   -3    0    6    9   -0.000178   -0.000000
   -6   -3    0    7    9   -0.000023   -0.000000
   -6   -3    0    8    9   -0.000095   -0.000000
   -6   -3    0    9    9   -0.000028    0.000000
   -6   -3    0   10    9    0.000012    0.000000
   -6   -3    0   11    9   -0.000055   -0.000000
   -6   -3    0   12    9    0.000002   -0.000000
   -6   -3    0    1   10   -0.000072    0.000000
   -6   -3    0    2   10    0.000188    0.000000
   -6   -3    0    3   10    0.000208   -0.000000
   -6   -3    0    4   10    0.000127   -0.000000
   -6   -3    0    5   10    0.000041    0.000000
   -6   -3    0    6   10   -0.000139    0.000000
   -6   -3    0    7   10   -0.000031    0.000000
   -6   -3    0    8   10   -0.000237   -0.000000
   -6   -3    0    9   10   -0.000067    0.000000
   -6   -3    0   10   10   -0.000044    0.000000
   -6   -3    0   11   10    0.000041   -0.000000
   -6   -3    0   12   10    0.000105    0.000000
   -6   -3    0    1   11   -0.000212   -0.000000
   -6   -3    0    2   11    0.000091   -0.000000
   -6   -3    0    3   11   -0.000073   -0.000000
   -6   -3    0    4   11   -0.000163    0.000000
   -6   -3    0    5   11    0.000138    0.000000
   -6   -3    0    6   11   -0.000076   -0.000000
   -6   -3    0    7   11   -0.000107    0.000000
   -6   -3    0    8   11   -0.000307    0.000000
   -6   -3    0    9   11   -0.000275   -0.000000
   -6   -3    0   10   11   -0.000113   -0.000000
   -6   -3    0   11   11    0.000310   -0.000000
   -6   -3    0   12   11    0.000182   -0.000000
   -6   -3    0    1   12    0.000122   -0.000000
   -6   -3    0    2   12    0.000027   -0.000000
   -6   -3    0    3   12   -0.000174    0.000000
   -6   -3    0    4   12   -0.000218   -0.000000
   -6   -3    0    5   12   -0.000063   -0.000000
   -6   -3    0    6   12    0.000205   -0.000000
   -6   -3    0    7   12   -0.000048   -0.000000
   -6   -3    0    8   12   -0.000052   -0.000000
   -6   -3    0    9   12   -0.000012    0.000000
   -6   -3    0   10   12    0.000023    0.000000
   -6   -3    0   11   12   -0.000095   -0.000000
   -6   -3    0   12   12   -0.000029   -0.000000
   -6   -2    0    1    1    0.000207    0.000000
   -6   -2    0    2    1   -0.000064    0.000000
   -6   -2    0    3    1   -0.000231    0.000000
   -6   -2    0    4    1   -0.000071    0.000000
   -6   -2    0    5    1    0.000187   -0.000000
   -6   -2    0    6    1    0.000280   -0.000000
   -6   -2    0    7    1   -0.000018    0.000000
   -6   -2    0    8    1   -0.000110    0.000000
   -6   -2    0    9    1    0.000089   -0.000000
   -6   -2    0   10    1    0.000129   -0.000000
   -6   -2    0   11    1   -0.000031   -0.000000
   -6   -2    0   12    1    0.000048    0.000000
   -6   -2    0    1    2   -0.000159   -0.000000
   -6   -2    0    2    2    0.000227    0.000000
   -6   -2    0    3    2    0.000171   -0.000000
   -6   -2    0    4    2    0.000069   -0.000000
   -6   -2    0    5    2   -0.000464    0.000000
   -6   -2    0    6    2   -0.000152    0.000000
   -6   -2    0    7    2    0.000029    0.000000
   -6   -2    0    8    2    0.000018   -0.000000
   -6   -2    0    9    2   -0.000116   -0.000000
   -6   -2    0   10    2   -0.000151    0.000000
   -6   -2    0   11    2   -0.000107   -0.000000
   -6   -2    0   12    2   -0.000169   -0.000000
   -6   -2    0    1    3   -0.000008   -0.000000
   -6   -2    0    2    3   -0.000098    0.000000
   -6   -2    0    3    3   -0.000146    0.000000
   -6   -2    0    4    3   -0.000180    0.000000
   -6   -2    0    5    3    0.000205   -0.000000
   -6   -2    0    6    3   -0.000290    0.000000
   -6   -2    0    7    3   -0.000422    0.000000
   -6   -2    0    8    3   -0.000037   -0.000000
   -6   -2    0    9    3    0.000101    0.000000
   -6   -2    0   10    3    0.000013   -0.000000
   -6   -2    0   11    3   -0.000017   -0.000000
   -6   -2    0   12    3   -0.000287   -0.000000
   -6   -2    0    1    4    0.000065    0.000000
   -6   -2    0    2    4   -0.000171    0.000000
   -6   -2    0    3    4   -0.000020   -0.000000
   -6   -2    0    4    4    0.000207    0.000000
   -6   -2    0    5    4    0.000064   -0.000000
   -6   -2    0    6    4    0.000232   -0.000000
   -6   -2    0    7    4    0.000129    0.000000
   -6   -2    0    8    4    0.000030    0.000000
   -6   -2    0    9    4   -0.000048   -0.000000
   -6   -2    0   10    4   -0.000037    0.000000
   -6   -2    0   11    4    0.000011   -0.000000
   -6   -2    0   12    4    0.000098   -0.000000
   -6   -2    0    1    5    0.000102    0.000000
   -6   -2    0    2    5   -0.000455   -0.000000
   -6   -2    0    3    5   -0.000040   -0.000000
   -6   -2    0    4    5    0.000159    0.000000
   -6   -2    0    5    5    0.000226   -0.000000
   -6   -2    0    6    5    0.000170   -0.000000
   -6   -2    0    7    5    0.000152    0.000000
   -6   -2    0    8    5   -0.000105    0.000000
   -6   -2    0    9    5   -0.000167    0.000000
   -6   -2    0   10    5    0.000036   -0.000000
   -6   -2    0   11    5    0.000273   -0.000000
   -6   -2    0   12    5    0.000047    0.000000
   -6   -2    0    1    6    0.000027   -0.000000
   -6   -2    0    2    6   -0.000050   -0.000000
   -6   -2    0    3    6   -0.000232    0.000000
   -6   -2    0    4    6    0.000008   -0.000000
   -6   -2    0    5    6   -0.000100    0.000000
   -6   -2    0    6    6   -0.000143   -0.000000
   -6   -2    0    7    6   -0.000012    0.000000
   -6   -2    0    8    6   -0.000018   -0.000000
   -6   -2    0    9    6   -0.000288    0.000000
   -6   -2    0   10    6   -0.000111    0.000000
   -6   -2    0   11    6   -0.000074   -0.000000
   -6   -2    0   12    6    0.000034   -0.000000
   -6   -2    0    1    7   -0.000120   -0.000000
   -6   -2    0    2    7   -0.000218   -0.000000
   -6   -2    0    3    7   -0.000121   -0.000000
   -6   -2    0    4    7    0.000056   -0.000000
   -6   -2    0    5    7    0.000012    0.000000
   -6   -2    0    6    7    0.000217    0.000000
   -6   -2    0    7    7    0.000125   -0.000000
   -6   -2    0    8    7    0.000033    0.000000
   -6   -2    0    9    7   -0.000060   -0.000000
   -6   -2    0   10    7   -0.000120   -0.000000
   -6   -2    0   11    7    0.000013    0.000000
   -6   -2    0   12    7    0.000132   -0.000000
   -6   -2    0    1    8   -0.000020    0.000000
   -6   -2    0    2    8   -0.000067   -0.000000
   -6   -2    0    3    8    0.000076    0.000000
   -6   -2    0    4    8   -0.000132   -0.000000
   -6   -2    0    5    8   -0.000094    0.000000
   -6   -2    0    6    8   -0.000048    0.000000
   -6   -2    0    7    8   -0.000037    0.000000
   -6   -2    0    8    8   -0.000208   -0.000000
   -6   -2    0    9    8   -0.000107   -0.000000
   -6   -2    0   10    8    0.000099    0.000000
   -6   -2    0   11    8    0.000252    0.000000
   -6   -2    0   12    8    0.000103    0.000000
   -6   -2    0    1    9   -0.000205    0.000000
   -6   -2    0    2    9   -0.000035    0.000000
   -6   -2    0    3    9   -0.000071   -0.000000
   -6   -2    0    4    9    0.000184   -0.000000
   -6   -2    0    5    9    0.000326    0.000000
   -6   -2    0    6    9    0.000119    0.000000
   -6   -2    0    7    9    0.000177    0.000000
   -6   -2    0    8    9   -0.000092    0.000000
   -6   -2    0    9    9    0.000175   -0.000000
   -6   -2    0   10    9    0.000062    0.000000
   -6   -2    0   11    9    0.000053    0.000000
   -6   -2    0   12    9   -0.000183    0.000000
   -6   -2    0    1   10    0.000056    0.000000
   -6   -2    0    2   10   -0.000012    0.000000
   -6   -2    0    3   10   -0.000215   -0.000000
   -6   -2    0    4   10    0.000098   -0.000000
   -6   -2    0    5   10    0.000336    0.000000
   -6   -2    0    6   10    0.000127   -0.000000
   -6   -2    0    7   10   -0.000003   -0.000000
   -6   -2    0    8   10   -0.000141   -0.000000
   -6   -2    0    9   10    0.000098   -0.000000
   -6   -2    0   10   10    0.000125   -0.000000
   -6   -2    0   11   10   -0.000034   -0.000000
   -6   -2    0   12   10    0.000060    0.000000
   -6   -2    0    1   11    0.000133    0.000000
   -6   -2    0    2   11   -0.000095   -0.000000
   -6   -2    0    3   11   -0.000049    0.000000
   -6   -2    0    4   11   -0.000289   -0.000000
   -6   -2    0    5   11    0.000050    0.000000
   -6   -2    0    6   11   -0.000069    0.000000
   -6   -2    0    7   11   -0.000280    0.000000
   -6   -2    0    8   11    0.000101   -0.000000
   -6   -2    0    9   11    0.000158    0.000000
   -6   -2    0   10   11    0.000038   -0.000000
   -6   -2    0   11   11   -0.000209    0.000000
   -6   -2    0   12   11   -0.000108   -0.000000
   -6   -2    0    1   12   -0.000183   -0.000000
   -6   -2    0    2   12    0.000326    0.000000
   -6   -2    0    3   12    0.000119   -0.000000
   -6   -2    0    4   12   -0.000008   -0.000000
   -6   -2    0    5   12    0.000001   -0.000000
   -6   -2    0    6   12   -0.000073   -0.000000
   -6   -2    0    7   12   -0.000151   -0.000000
   -6   -2    0    8   12    0.000172    0.000000
   -6   -2    0    9   12    0.000169   -0.000000
   -6   -2    0   10   12   -0.000176    0.000000
   -6   -2    0   11   12   -0.000093    0.000000
   -6   -2    0   12   12    0.000175    0.000000
   -6   -1    0    1    1   -0.000188    0.000000
   -6   -1    0    2    1    0.000124    0.000000
   -6   -1    0    3    1    0.000238    0.000000
   -6   -1    0    4    1   -0.000013    0.000000
   -6   -1    0    5    1   -0.000077   -0.000000
   -6   -1    0    6    1    0.000223    0.000000
   -6   -1    0    7    1    0.000269    0.000000
   -6   -1    0    8    1    0.000027    0.000000
   -6   -1    0    9    1   -0.000110   -0.000000
   -6   -1    0   10    1   -0.000159    0.000000
   -6   -1    0   11    1    0.000205    0.000000
   -6   -1    0   12    1    0.000069   -0.000000
   -6   -1    0    1    2    0.000151   -0.000000
   -6   -1    0    2    2    0.000304    0.000000
   -6   -1    0    3    2   -0.000218    0.000000
   -6   -1    0    4    2    0.000198    0.000000
   -6   -1    0    5    2   -0.000029   -0.000000
   -6   -1    0    6    2   -0.000071   -0.000000
   -6   -1    0    7    2    0.000255   -0.000000
   -6   -1    0    8    2   -0.000229   -0.000000
   -6   -1    0    9    2   -0.000215   -0.000000
   -6   -1    0   10    2   -0.000087   -0.000000
   -6   -1    0   11    2    0.000105   -0.000000
   -6   -1    0   12    2    0.000157   -0.000000
   -6   -1    0    1    3    0.000222    0.000000
   -6   -1    0    2    3    0.000067    0.000000
   -6   -1    0    3    3    0.000227   -0.000000
   -6   -1    0    4    3    0.000046   -0.000000
   -6   -1    0    5    3    0.000324   -0.000000
   -6   -1    0    6    3   -0.000293    0.000000
   -6   -1    0    7    3    0.000027    0.000000
   -6   -1    0    8    3   -0.000148    0.000000
   -6   -1    0    9    3    0.000091   -0.000000
   -6   -1    0   10    3    0.000176    0.000000
   -6   -1    0   11    3   -0.000209    0.000000
   -6   -1    0   12    3   -0.000097    0.000000
   -6   -1    0    1    4    0.000073   -0.000000
   -6   -1    0    2    4    0.000117   -0.000000
   -6   -1    0    3    4    0.000118   -0.000000
   -6   -1    0    4    4   -0.000188   -0.000000
   -6   -1    0    5    4   -0.000124    0.000000
   -6   -1    0    6    4   -0.000239    0.000000
   -6   -1    0    7    4   -0.000159   -0.000000
   -6   -1    0    8    4   -0.000205   -0.000000
   -6   -1    0    9    4   -0.000069   -0.000000
   -6   -1    0   10    4   -0.000065    0.000000
   -6   -1    0   11    4   -0.000072   -0.000000
   -6   -1    0   12    4   -0.000013    0.000000
   -6   -1    0    1    5   -0.000290   -0.000000
   -6   -1    0    2    5   -0.000285   -0.000000
   -6   -1    0    3    5   -0.000316   -0.000000
   -6   -1    0    4    5   -0.000152    0.000000
   -6   -1    0    5    5    0.000305    0.000000
   -6   -1    0    6    5   -0.000219    0.000000
   -6   -1    0    7    5    0.000086    0.000000
   -6   -1    0    8    5    0.000106    0.000000
   -6   -1    0    9    5    0.000158    0.000000
   -6   -1    0   10    5   -0.000220   -0.000000
   -6   -1    0   11    5   -0.000013    0.000000
   -6   -1    0   12    5    0.000041   -0.000000
   -6   -1    0    1    6    0.000036   -0.000000
   -6   -1    0    2    6    0.000218    0.000000
   -6   -1    0    3    6   -0.000369   -0.000000
   -6   -1    0    4    6   -0.000221   -0.000000
   -6   -1    0    5    6    0.000066    0.000000
   -6   -1    0    6    6    0.000230    0.000000
   -6   -1    0    7    6   -0.000177    0.000000
   -6   -1    0    8    6   -0.000210    0.000000
   -6   -1    0    9    6   -0.000097    0.000000
   -6   -1    0   10    6   -0.000028   -0.000000
   -6   -1    0   11    6   -0.000166   -0.000000
   -6   -1    0   12    6    0.000347   -0.000000
   -6   -1    0    1    7   -0.000061    0.000000
   -6   -1    0    2    7   -0.000085   -0.000000
   -6   -1    0    3    7    0.000084   -0.000000
   -6   -1    0    4    7   -0.000135    0.000000
   -6   -1    0    5    7   -0.000246   -0.000000
   -6   -1    0    6    7   -0.000102    0.000000
   -6   -1    0    7    7   -0.000059    0.000000
   -6   -1    0    8    7   -0.000303    0.000000
   -6   -1    0    9    7   -0.000012   -0.000000
   -6   -1    0   10    7   -0.000159    0.000000
   -6   -1    0   11    7   -0.000045    0.000000
   -6   -1    0   12    7   -0.000111   -0.000000
   -6   -1    0    1    8   -0.000099   -0.000000
   -6   -1    0    2    8    0.000207    0.000000
   -6   -1    0    3    8    0.000086   -0.000000
   -6   -1    0    4    8    0.000306   -0.000000
   -6   -1    0    5    8   -0.000111   -0.000000
   -6   -1    0    6    8    0.000246   -0.000000
   -6   -1    0    7    8    0.000294   -0.000000
   -6   -1    0    8    8   -0.000035   -0.000000
   -6   -1    0    9    8    0.000060   -0.000000
   -6   -1    0   10    8   -0.000129    0.000000
   -6   -1    0   11    8    0.000221    0.000000
   -6   -1    0   12    8   -0.000075    0.000000
   -6   -1    0    1    9    0.000044    0.000000
   -6   -1    0    2    9   -0.000022    0.000000
   -6   -1    0    3    9    0.000004   -0.000000
   -6   -1    0    4    9   -0.000169   -0.000000
   -6   -1    0    5    9   -0.000047    0.000000
   -6   -1    0    6    9   -0.000070    0.000000
   -6   -1    0    7    9   -0.000265   -0.000000
   -6   -1    0    8    9    0.000030   -0.000000
   -6   -1    0    9    9    0.000089   -0.000000
   -6   -1    0   10    9   -0.000063    0.000000
   -6   -1    0   11    9    0.000006    0.000000
   -6   -1    0   12    9   -0.000168    0.000000
   -6   -1    0    1   10   -0.000135    0.000000
   -6   -1    0    2   10    0.000245   -0.000000
   -6   -1    0    3   10    0.000101   -0.000000
   -6   -1    0    4   10   -0.000008   -0.000000
   -6   -1    0    5   10   -0.000059    0.000000
   -6   -1    0    6   10    0.000292   -0.000000
   -6   -1    0    7   10    0.000044    0.000000
   -6   -1    0    8   10   -0.000089   -0.000000
   -6   -1    0    9   10   -0.000019    0.000000
   -6   -1    0   10   10   -0.000060    0.000000
   -6   -1    0   11   10    0.000303   -0.000000
   -6   -1    0   12   10    0.000011    0.000000
   -6   -1    0    1   11   -0.000307    0.000000
   -6   -1    0    2   11   -0.000111   -0.000000
   -6   -1    0    3   11    0.000244   -0.000000
   -6   -1    0    4   11   -0.000140   -0.000000
   -6   -1    0    5   11    0.000139    0.000000
   -6   -1    0    6   11    0.000042   -0.000000
   -6   -1    0    7   11   -0.000180    0.000000
   -6   -1    0    8   11   -0.000123    0.000000
   -6   -1    0    9   11    0.000048    0.000000
   -6   -1    0   10   11   -0.000295    0.000000
   -6   -1    0   11   11   -0.000034    0.000000
   -6   -1    0   12   11    0.000060   -0.000000
   -6   -1    0    1   12    0.000169    0.000000
   -6   -1    0    2   12   -0.000048    0.000000
   -6   -1    0    3   12   -0.000072    0.000000
   -6   -1    0    4   12   -0.000207   -0.000000
   -6   -1    0    5   12   -0.000067   -0.000000
   -6   -1    0    6   12    0.000403   -0.000000
   -6   -1    0    7   12    0.000057   -0.000000
   -6   -1    0    8   12   -0.000084    0.000000
   -6   -1    0    9   12   -0.000149    0.000000
   -6   -1    0   10   12    0.000265    0.000000
   -6   -1    0   11   12    0.000031   -0.000000
   -6   -1    0   12   12    0.000090   -0.000000
   -6    0    0    1    1   -0.000100   -0.000000
   -6    0    0    2    1    0.000070    0.000000
   -6    0    0    3    1   -0.000019    0.000000
   -6    0    0    4    1   -0.000014    0.000000
   -6    0    0    5    1    0.000196    0.000000
   -6    0    0    6    1   -0.000048   -0.000000
   -6    0    0    7    1   -0.000008    0.000000
   -6    0    0    8    1   -0.000140    0.000000
   -6    0    0    9    1    0.000209    0.000000
   -6    0    0   10    1   -0.000027    0.000000
   -6    0    0   11    1    0.000204    0.000000
   -6    0    0   12    1    0.000012   -0.000000
   -6    0    0    1    2   -0.000070   -0.000000
   -6    0    0    2    2    0.000005    0.000000
   -6    0    0    3    2    0.000210    0.000000
   -6    0    0    4    2   -0.000078   -0.000000
   -6    0    0    5    2   -0.000028   -0.000000
   -6    0    0    6    2   -0.000325   -0.000000
   -6    0    0    7    2   -0.000061    0.000000
   -6    0    0    8    2    0.000139    0.000000
   -6    0    0    9    2    0.000067   -0.000000
   -6    0    0   10    2   -0.000006    0.000000
   -6    0    0   11    2    0.000061   -0.000000
   -6    0    0   12    2   -0.000369    0.000000
   -6    0    0    1    3   -0.000019   -0.000000
   -6    0    0    2    3   -0.000210    0.000000
   -6    0    0    3    3    0.000733    0.000000
   -6    0    0    4    3   -0.000221   -0.000000
   -6    0    0    5    3    0.000067   -0.000000
   -6    0    0    6    3   -0.000294   -0.000000
   -6    0    0    7    3   -0.000291   -0.000000
   -6    0    0    8    3   -0.000043   -0.000000
   -6    0    0    9    3    0.000399    0.000000
   -6    0    0   10    3   -0.000017    0.000000
   -6    0    0   11    3   -0.000044    0.000000
   -6    0    0   12    3   -0.000198    0.000000
   -6    0    0    1    4    0.000285    0.000000
   -6    0    0    2    4   -0.000357   -0.000000
   -6    0    0    3    4   -0.000110    0.000000
   -6    0    0    4    4   -0.000099   -0.000000
   -6    0    0    5    4   -0.000069   -0.000000
   -6    0    0    6    4    0.000020   -0.000000
   -6    0    0    7    4   -0.000027    0.000000
   -6    0    0    8    4   -0.000205   -0.000000
   -6    0    0    9    4   -0.000011    0.000000
   -6    0    0   10    4   -0.000056    0.000000
   -6    0    0   11    4    0.000058   -0.000000
   -6    0    0   12    4   -0.000042   -0.000000
   -6    0    0    1    5    0.000176    0.000000
   -6    0    0    2    5   -0.000159    0.000000
   -6    0    0    3    5   -0.000011   -0.000000
   -6    0    0    4    5    0.000069   -0.000000
   -6    0    0    5    5    0.000009    0.000000
   -6    0    0    6    5    0.000211   -0.000000
   -6    0    0    7    5    0.000006   -0.000000
   -6    0    0    8    5    0.000063    0.000000
   -6    0    0    9    5   -0.000369    0.000000
   -6    0    0   10    5    0.000004   -0.000000
   -6    0    0   11    5    0.000165   -0.000000
   -6    0    0   12    5   -0.000071    0.000000
   -6    0    0    1    6    0.000238   -0.000000
   -6    0    0    2    6    0.000447   -0.000000
   -6    0    0    3    6   -0.000311    0.000000
   -6    0    0    4    6    0.000020    0.000000
   -6    0    0    5    6   -0.000211   -0.000000
   -6    0    0    6    6    0.000737    0.000000
   -6    0    0    7    6    0.000017   -0.000000
   -6    0    0    8    6   -0.000044   -0.000000
   -6    0    0    9    6   -0.000196   -0.000000
   -6    0    0   10    6    0.000128   -0.000000
   -6    0    0   11    6    0.000009    0.000000
   -6    0    0   12    6    0.000325    0.000000
   -6    0    0    1    7   -0.000074   -0.000000
   -6    0    0    2    7   -0.000238    0.000000
   -6    0    0    3    7   -0.000082    0.000000
   -6    0    0    4    7   -0.000027    0.000000
   -6    0    0    5    7   -0.000006    0.000000
   -6    0    0    6    7    0.000017    0.000000
   -6    0    0    7    7    0.000065   -0.000000
   -6    0    0    8    7   -0.000141    0.000000
   -6    0    0    9    7    0.000002   -0.000000
   -6    0    0   10    7   -0.000216   -0.000000
   -6    0    0   11    7    0.000066   -0.000000
   -6    0    0   12    7    0.000003   -0.000000
   -6    0    0    1    8    0.000006   -0.000000
   -6    0    0    2    8    0.000068   -0.000000
   -6    0    0    3    8   -0.000060   -0.000000
   -6    0    0    4    8    0.000205    0.000000
   -6    0    0    5    8    0.000063    0.000000
   -6    0    0    6    8    0.000044    0.000000
   -6    0    0    7    8    0.000141   -0.000000
   -6    0    0    8    8   -0.000113   -0.000000
   -6    0    0    9    8   -0.000112   -0.000000
   -6    0    0   10    8    0.000011    0.000000
   -6    0    0   11    8    0.000295    0.000000
   -6    0    0   12    8    0.000025    0.000000
   -6    0    0    1    9   -0.000098   -0.000000
   -6    0    0    2    9   -0.000078   -0.000000
   -6    0    0    3    9    0.000123    0.000000
   -6    0    0    4    9   -0.000011   -0.000000
   -6    0    0    5    9    0.000369   -0.000000
   -6    0    0    6    9   -0.000196    0.000000
   -6    0    0    7    9    0.000002    0.000000
   -6    0    0    8    9    0.000112    0.000000
   -6    0    0    9    9    0.000080   -0.000000
   -6    0    0   10    9    0.000089    0.000000
   -6    0    0   11    9   -0.000095   -0.000000
   -6    0    0   12    9   -0.000007   -0.000000
   -6    0    0    1   10   -0.000027   -0.000000
   -6    0    0    2   10    0.000006    0.000000
   -6    0    0    3   10   -0.000017   -0.000000
   -6    0    0    4   10    0.000269   -0.000000
   -6    0    0    5   10    0.000253    0.000000
   -6    0    0    6   10   -0.000027   -0.000000
   -6    0    0    7   10    0.000044   -0.000000
   -6    0    0    8   10   -0.000180   -0.000000
   -6    0    0    9   10   -0.000056    0.000000
   -6    0    0   10   10    0.000065    0.000000
   -6    0    0   11   10    0.000141   -0.000000
   -6    0    0   12   10   -0.000001   -0.000000
   -6    0    0    1   11   -0.000204   -0.000000
   -6    0    0    2   11    0.000061    0.000000
   -6    0    0    3   11    0.000044   -0.000000
   -6    0    0    4   11    0.000026    0.000000
   -6    0    0    5   11   -0.000228   -0.000000
   -6    0    0    6   11    0.000148   -0.000000
   -6    0    0    7   11   -0.000090    0.000000
   -6    0    0    8   11   -0.000122    0.000000
   -6    0    0    9   11    0.000084    0.000000
   -6    0    0   10   11   -0.000141   -0.000000
   -6    0    0   11   11   -0.000114   -0.000000
   -6    0    0   12   11   -0.000112    0.000000
   -6    0    0    1   12    0.000012    0.000000
   -6    0    0    2   12    0.000369   -0.000000
   -6    0    0    3   12   -0.000198   -0.000000
   -6    0    0    4   12    0.000110    0.000000
   -6    0    0    5   12    0.000215    0.000000
   -6    0    0    6   12    0.000094    0.000000
   -6    0    0    7   12    0.000019   -0.000000
   -6    0    0    8   12   -0.000050   -0.000000
   -6    0    0    9   12   -0.000150   -0.000000
   -6    0    0   10   12   -0.000001   -0.000000
   -6    0    0   11   12    0.000112   -0.000000
   -6    0    0   12   12    0.000084   -0.000000
   -6    1    0    1    1   -0.000188    0.000000
   -6    1    0    2    1   -0.000151    0.000000
   -6    1    0    3    1    0.000222   -0.000000
   -6    1    0    4    1   -0.000070    0.000000
   -6    1    0    5    1    0.000070   -0.000000
   -6    1    0    6    1    0.000180    0.000000
   -6    1    0    7    1    0.000098    0.000000
   -6    1    0    8    1   -0.000289    0.000000
   -6    1    0    9    1    0.000006   -0.000000
   -6    1    0   10    1   -0.000135    0.000000
   -6    1    0   11    1    0.000307   -0.000000
   -6    1    0   12    1    0.000169    0.000000
   -6    1    0    1    2   -0.000124   -0.000000
   -6    1    0    2    2    0.000304    0.000000
   -6    1    0    3    2   -0.000067   -0.000000
   -6    1    0    4    2    0.000189   -0.000000
   -6    1    0    5    2   -0.000462    0.000000
   -6    1    0    6    2   -0.000205   -0.000000
   -6    1    0    7    2    0.000337    0.000000
   -6    1    0    8    2    0.000051    0.000000
   -6    1    0    9    2   -0.000003    0.000000
   -6    1    0   10    2   -0.000245   -0.000000
   -6    1    0   11    2   -0.000111    0.000000
   -6    1    0   12    2    0.000048    0.000000
   -6    1    0    1    3    0.000238   -0.000000
   -6    1    0    2    3    0.000218    0.000000
   -6    1    0    3    3    0.000227   -0.000000
   -6    1    0    4    3   -0.000281   -0.000000
   -6    1    0    5    3    0.000148   -0.000000
   -6    1    0    6    3   -0.000290    0.000000
   -6    1    0    7    3   -0.000128    0.000000
   -6    1    0    8    3    0.000067    0.000000
   -6    1    0    9    3   -0.000075    0.000000
   -6    1    0   10    3    0.000101   -0.000000
   -6    1    0   11    3   -0.000244    0.000000
   -6    1    0   12    3   -0.000072   -0.000000
   -6    1    0    1    4    0.000285    0.000000
   -6    1    0    2    4    0.000177   -0.000000
   -6    1    0    3    4   -0.000237   -0.000000
   -6    1    0    4    4   -0.000188   -0.000000
   -6    1    0    5    4    0.000152   -0.000000
   -6    1    0    6    4   -0.000221   -0.000000
   -6    1    0    7    4   -0.000135   -0.000000
   -6    1    0    8    4   -0.000306    0.000000
   -6    1    0    9    4   -0.000169    0.000000
   -6    1    0   10    4   -0.000074    0.000000
   -6    1    0   11    4    0.000006    0.000000
   -6    1    0   12    4    0.000097    0.000000
   -6    1    0    1    5   -0.000355   -0.000000
   -6    1    0    2    5   -0.000158   -0.000000
   -6    1    0    3    5   -0.000446   -0.000000
   -6    1    0    4    5    0.000124    0.000000
   -6    1    0    5    5    0.000305   -0.000000
   -6    1    0    6    5   -0.000066    0.000000
   -6    1    0    7    5    0.000246   -0.000000
   -6    1    0    8    5   -0.000111   -0.000000
   -6    1    0    9    5    0.000047    0.000000
   -6    1    0   10    5   -0.000237    0.000000
   -6    1    0   11    5    0.000068   -0.000000
   -6    1    0   12    5    0.000079    0.000000
   -6    1    0    1    6    0.000110    0.000000
   -6    1    0    2    6    0.000012    0.000000
   -6    1    0    3    6   -0.000311   -0.000000
   -6    1    0    4    6   -0.000239    0.000000
   -6    1    0    5    6    0.000219    0.000000
   -6    1    0    6    6    0.000230    0.000000
   -6    1    0    7    6   -0.000102   -0.000000
   -6    1    0    8    6   -0.000246    0.000000
   -6    1    0    9    6   -0.000070    0.000000
   -6    1    0   10    6    0.000082    0.000000
   -6    1    0   11    6    0.000061   -0.000000
   -6    1    0   12    6    0.000125   -0.000000
   -6    1    0    1    7   -0.000055    0.000000
   -6    1    0    2    7    0.000004   -0.000000
   -6    1    0    3    7   -0.000127   -0.000000
   -6    1    0    4    7   -0.000159    0.000000
   -6    1    0    5    7   -0.000086    0.000000
   -6    1    0    6    7   -0.000177    0.000000
   -6    1    0    7    7   -0.000059    0.000000
   -6    1    0    8    7   -0.000294   -0.000000
   -6    1    0    9    7   -0.000265    0.000000
   -6    1    0   10    7   -0.000215    0.000000
   -6    1    0   11    7    0.000012    0.000000
   -6    1    0   12    7   -0.000091    0.000000
   -6    1    0    1    8    0.000058    0.000000
   -6    1    0    2    8    0.000163   -0.000000
   -6    1    0    3    8   -0.000008    0.000000
   -6    1    0    4    8    0.000205   -0.000000
   -6    1    0    5    8    0.000106    0.000000
   -6    1    0    6    8    0.000210   -0.000000
   -6    1    0    7    8    0.000303    0.000000
   -6    1    0    8    8   -0.000035    0.000000
   -6    1    0    9    8   -0.000030   -0.000000
   -6    1    0   10    8    0.000067    0.000000
   -6    1    0   11    8    0.000296    0.000000
   -6    1    0   12    8    0.000096   -0.000000
   -6    1    0    1    9    0.000043    0.000000
   -6    1    0    2    9    0.000073    0.000000
   -6    1    0    3    9    0.000321   -0.000000
   -6    1    0    4    9   -0.000069   -0.000000
   -6    1    0    5    9   -0.000158    0.000000
   -6    1    0    6    9   -0.000097   -0.000000
   -6    1    0    7    9   -0.000012    0.000000
   -6    1    0    8    9   -0.000060    0.000000
   -6    1    0    9    9    0.000089    0.000000
   -6    1    0   10    9   -0.000002   -0.000000
   -6    1    0   11    9   -0.000026    0.000000
   -6    1    0   12    9   -0.000007    0.000000
   -6    1    0    1   10   -0.000159   -0.000000
   -6    1    0    2   10    0.000087   -0.000000
   -6    1    0    3   10    0.000176    0.000000
   -6    1    0    4   10   -0.000018    0.000000
   -6    1    0    5   10    0.000030    0.000000
   -6    1    0    6   10    0.000423   -0.000000
   -6    1    0    7   10   -0.000004   -0.000000
   -6    1    0    8   10   -0.000279   -0.000000
   -6    1    0    9   10    0.000149    0.000000
   -6    1    0   10   10   -0.000060    0.000000
   -6    1    0   11   10    0.000295   -0.000000
   -6    1    0   12   10    0.000265   -0.000000
   -6    1    0    1   11   -0.000205   -0.000000
   -6    1    0    2   11    0.000105   -0.000000
   -6    1    0    3   11    0.000209    0.000000
   -6    1    0    4   11   -0.000110    0.000000
   -6    1    0    5   11    0.000018    0.000000
   -6    1    0    6   11    0.000037   -0.000000
   -6    1    0    7   11   -0.000140   -0.000000
   -6    1    0    8   11    0.000101    0.000000
   -6    1    0    9   11   -0.000175   -0.000000
   -6    1    0   10   11   -0.000303    0.000000
   -6    1    0   11   11   -0.000034   -0.000000
   -6    1    0   12   11   -0.000031   -0.000000
   -6    1    0    1   12    0.000069   -0.000000
   -6    1    0    2   12   -0.000157   -0.000000
   -6    1    0    3   12   -0.000097   -0.000000
   -6    1    0    4   12   -0.000087    0.000000
   -6    1    0    5   12    0.000117   -0.000000
   -6    1    0    6   12    0.000103   -0.000000
   -6    1    0    7   12   -0.000096    0.000000
   -6    1    0    8   12   -0.000158    0.000000
   -6    1    0    9   12    0.000169    0.000000
   -6    1    0   10   12    0.000011   -0.000000
   -6    1    0   11   12   -0.000060   -0.000000
   -6    1    0   12   12    0.000090    0.000000
   -6    2    0    1    1    0.000207   -0.000000
   -6    2    0    2    1    0.000159    0.000000
   -6    2    0    3    1   -0.000008    0.000000
   -6    2    0    4    1    0.000025    0.000000
   -6    2    0    5    1   -0.000041   -0.000000
   -6    2    0    6    1   -0.000152   -0.000000
   -6    2    0    7    1    0.000128    0.000000
   -6    2    0    8    1   -0.000163    0.000000
   -6    2    0    9    1    0.000220    0.000000
   -6    2    0   10    1    0.000056   -0.000000
   -6    2    0   11    1   -0.000133   -0.000000
   -6    2    0   12    1   -0.000183   -0.000000
   -6    2    0    1    2    0.000064   -0.000000
   -6    2    0    2    2    0.000227   -0.000000
   -6    2    0    3    2    0.000098   -0.000000
   -6    2    0    4    2   -0.000002   -0.000000
   -6    2    0    5    2   -0.000516    0.000000
   -6    2    0    6    2   -0.000389    0.000000
   -6    2    0    7    2    0.000040    0.000000
   -6    2    0    8    2    0.000138   -0.000000
   -6    2    0    9    2    0.000063    0.000000
   -6    2    0   10    2    0.000012    0.000000
   -6    2    0   11    2   -0.000095    0.000000
   -6    2    0   12    2   -0.000326   -0.000000
   -6    2    0    1    3   -0.000231    0.000000
   -6    2    0    2    3   -0.000171   -0.000000
   -6    2    0    3    3   -0.000146   -0.000000
   -6    2    0    4    3    0.000004    0.000000
   -6    2    0    5    3   -0.000224    0.000000
   -6    2    0    6    3    0.000522    0.000000
   -6    2    0    7    3    0.000138    0.000000
   -6    2    0    8    3    0.000075    0.000000
   -6    2    0    9    3    0.000204   -0.000000
   -6    2    0   10    3   -0.000215    0.000000
   -6    2    0   11    3    0.000049   -0.000000
   -6    2    0   12    3    0.000119    0.000000
   -6    2    0    1    4    0.000074    0.000000
   -6    2    0    2    4   -0.000291   -0.000000
   -6    2    0    3    4   -0.000037    0.000000
   -6    2    0    4    4    0.000207   -0.000000
   -6    2    0    5    4   -0.000159   -0.000000
   -6    2    0    6    4    0.000008   -0.000000
   -6    2    0    7    4    0.000056    0.000000
   -6    2    0    8    4    0.000132   -0.000000
   -6    2    0    9    4    0.000184    0.000000
   -6    2    0   10    4   -0.000061    0.000000
   -6    2    0   11    4   -0.000099    0.000000
   -6    2    0   12    4   -0.000043   -0.000000
   -6    2    0    1    5    0.000116   -0.000000
   -6    2    0    2    5   -0.000285    0.000000
   -6    2    0    3    5   -0.000216   -0.000000
   -6    2    0    4    5   -0.000064    0.000000
   -6    2    0    5    5    0.000226    0.000000
   -6    2    0    6    5    0.000100   -0.000000
   -6    2    0    7    5   -0.000012   -0.000000
   -6    2    0    8    5   -0.000094    0.000000
   -6    2    0    9    5   -0.000326   -0.000000
   -6    2    0   10    5   -0.000086    0.000000
   -6    2    0   11    5    0.000207   -0.000000
   -6    2    0   12    5    0.000022   -0.000000
   -6    2    0    1    6   -0.000116    0.000000
   -6    2    0    2    6    0.000315   -0.000000
   -6    2    0    3    6   -0.000369    0.000000
   -6    2    0    4    6    0.000232   -0.000000
   -6    2    0    5    6   -0.000170   -0.000000
   -6    2    0    6    6   -0.000143   -0.000000
   -6    2    0    7    6    0.000217    0.000000
   -6    2    0    8    6    0.000048    0.000000
   -6    2    0    9    6    0.000119    0.000000
   -6    2    0   10    6   -0.000085   -0.000000
   -6    2    0   11    6   -0.000085   -0.000000
   -6    2    0   12    6    0.000006   -0.000000
   -6    2    0    1    7   -0.000066   -0.000000
   -6    2    0    2    7   -0.000221    0.000000
   -6    2    0    3    7    0.000028    0.000000
   -6    2    0    4    7    0.000129   -0.000000
   -6    2    0    5    7   -0.000152   -0.000000
   -6    2    0    6    7   -0.000012   -0.000000
   -6    2    0    7    7    0.000125    0.000000
   -6    2    0    8    7    0.000037    0.000000
   -6    2    0    9    7    0.000177    0.000000
   -6    2    0   10    7   -0.000160   -0.000000
   -6    2    0   11    7   -0.000130   -0.000000
   -6    2    0   12    7    0.000064    0.000000
   -6    2    0    1    8   -0.000072    0.000000
   -6    2    0    2    8   -0.000013   -0.000000
   -6    2    0    3    8    0.000166   -0.000000
   -6    2    0    4    8   -0.000030    0.000000
   -6    2    0    5    8   -0.000105   -0.000000
   -6    2    0    6    8    0.000018    0.000000
   -6    2    0    7    8   -0.000033    0.000000
   -6    2    0    8    8   -0.000208    0.000000
   -6    2    0    9    8    0.000092    0.000000
   -6    2    0   10    8   -0.000045    0.000000
   -6    2    0   11    8    0.000221   -0.000000
   -6    2    0   12    8   -0.000006   -0.000000
   -6    2    0    1    9    0.000011   -0.000000
   -6    2    0    2    9   -0.000042   -0.000000
   -6    2    0    3    9    0.000345   -0.000000
   -6    2    0    4    9   -0.000048   -0.000000
   -6    2    0    5    9    0.000167   -0.000000
   -6    2    0    6    9   -0.000288   -0.000000
   -6    2    0    7    9   -0.000060   -0.000000
   -6    2    0    8    9    0.000107    0.000000
   -6    2    0    9    9    0.000175    0.000000
   -6    2    0   10    9    0.000111    0.000000
   -6    2    0   11    9    0.000075   -0.000000
   -6    2    0   12    9   -0.000168   -0.000000
   -6    2    0    1   10    0.000129    0.000000
   -6    2    0    2   10    0.000151   -0.000000
   -6    2    0    3   10    0.000013    0.000000
   -6    2    0    4   10    0.000047   -0.000000
   -6    2    0    5   10    0.000158   -0.000000
   -6    2    0    6   10   -0.000106    0.000000
   -6    2    0    7   10   -0.000029   -0.000000
   -6    2    0    8   10   -0.000107   -0.000000
   -6    2    0    9   10    0.000049   -0.000000
   -6    2    0   10   10    0.000125    0.000000
   -6    2    0   11   10   -0.000038    0.000000
   -6    2    0   12   10   -0.000176   -0.000000
   -6    2    0    1   11    0.000031    0.000000
   -6    2    0    2   11   -0.000107   -0.000000
   -6    2    0    3   11    0.000017    0.000000
   -6    2    0    4   11   -0.000106    0.000000
   -6    2    0    5   11   -0.000174    0.000000
   -6    2    0    6   11    0.000132   -0.000000
   -6    2    0    7   11   -0.000237    0.000000
   -6    2    0    8   11   -0.000307   -0.000000
   -6    2    0    9   11    0.000052    0.000000
   -6    2    0   10   11    0.000034   -0.000000
   -6    2    0   11   11   -0.000209    0.000000
   -6    2    0   12   11    0.000093    0.000000
   -6    2    0    1   12    0.000048    0.000000
   -6    2    0    2   12    0.000169   -0.000000
   -6    2    0    3   12   -0.000287   -0.000000
   -6    2    0    4   12   -0.000097    0.000000
   -6    2    0    5   12    0.000144    0.000000
   -6    2    0    6   12    0.000112    0.000000
   -6    2    0    7   12    0.000068    0.000000
   -6    2    0    8   12    0.000274    0.000000
   -6    2    0    9   12   -0.000013   -0.000000
   -6    2    0   10   12    0.000060   -0.000000
   -6    2    0   11   12    0.000108    0.000000
   -6    2    0   12   12    0.000175   -0.000000
   -6    3    0    1    1   -0.000149    0.000000
   -6    3    0    2    1   -0.000096   -0.000000
   -6    3    0    3    1    0.000033    0.000000
   -6    3    0    4    1    0.000204   -0.000000
   -6    3    0    5    1    0.000040   -0.000000
   -6    3    0    6    1    0.000377    0.000000
   -6    3    0    7    1   -0.000112    0.000000
   -6    3    0    8    1   -0.000015   -0.000000
   -6    3    0    9    1   -0.000218    0.000000
   -6    3    0   10    1   -0.000072    0.000000
   -6    3    0   11    1    0.000212   -0.000000
   -6    3    0   12    1    0.000122   -0.000000
   -6    3    0    1    2   -0.000104    0.000000
   -6    3    0    2    2    0.000452    0.000000
   -6    3    0    3    2   -0.000262   -0.000000
   -6    3    0    4    2    0.000251   -0.000000
   -6    3    0    5    2   -0.000436   -0.000000
   -6    3    0    6    2    0.000001    0.000000
   -6    3    0    7    2    0.000201    0.000000
   -6    3    0    8    2    0.000144    0.000000
   -6    3    0    9    2    0.000072   -0.000000
   -6    3    0   10    2   -0.000188   -0.000000
   -6    3    0   11    2    0.000091    0.000000
   -6    3    0   12    2   -0.000027   -0.000000
   -6    3    0    1    3    0.000167    0.000000
   -6    3    0    2    3    0.000013   -0.000000
   -6    3    0    3    3   -0.000236   -0.000000
   -6    3    0    4    3   -0.000402   -0.000000
   -6    3    0    5    3    0.000167    0.000000
   -6    3    0    6    3    0.000331   -0.000000
   -6    3    0    7    3   -0.000156   -0.000000
   -6    3    0    8    3   -0.000213   -0.000000
   -6    3    0    9    3    0.000093    0.000000
   -6    3    0   10    3    0.000208   -0.000000
   -6    3    0   11    3    0.000073   -0.000000
   -6    3    0   12    3   -0.000174    0.000000
   -6    3    0    1    4    0.000064   -0.000000
   -6    3    0    2    4    0.000103   -0.000000
   -6    3    0    3    4   -0.000027   -0.000000
   -6    3    0    4    4   -0.000150   -0.000000
   -6    3    0    5    4    0.000096   -0.000000
   -6    3    0    6    4   -0.000035   -0.000000
   -6    3    0    7    4   -0.000072   -0.000000
   -6    3    0    8    4   -0.000211   -0.000000
   -6    3    0    9    4   -0.000122    0.000000
   -6    3    0   10    4   -0.000119   -0.000000
   -6    3    0   11    4   -0.000020    0.000000
   -6    3    0   12    4    0.000203    0.000000
   -6    3    0    1    5   -0.000170   -0.000000
   -6    3    0    2    5   -0.000453   -0.000000
   -6    3    0    3    5    0.000049   -0.000000
   -6    3    0    4    5    0.000104   -0.000000
   -6    3    0    5    5    0.000450   -0.000000
   -6    3    0    6    5   -0.000262    0.000000
   -6    3    0    7    5    0.000189    0.000000
   -6    3    0    8    5    0.000091    0.000000
   -6    3    0    9    5   -0.000025    0.000000
   -6    3    0   10    5   -0.000217    0.000000
   -6    3    0   11    5   -0.000068    0.000000
   -6    3    0   12    5    0.000035    0.000000
   -6    3    0    1    6    0.000020    0.000000
   -6    3    0    2    6    0.000040    0.000000
   -6    3    0    3    6   -0.000232   -0.000000
   -6    3    0    4    6   -0.000166   -0.000000
   -6    3    0    5    6    0.000014    0.000000
   -6    3    0    6    6   -0.000237    0.000000
   -6    3    0    7    6   -0.000207    0.000000
   -6    3    0    8    6    0.000072    0.000000
   -6    3    0    9    6   -0.000178    0.000000
   -6    3    0   10    6    0.000120    0.000000
   -6    3    0   11    6   -0.000076   -0.000000
   -6    3    0   12    6   -0.000071    0.000000
   -6    3    0    1    7   -0.000037    0.000000
   -6    3    0    2    7    0.000037    0.000000
   -6    3    0    3    7    0.000111    0.000000
   -6    3    0    4    7   -0.000079    0.000000
   -6    3    0    5    7   -0.000058    0.000000
   -6    3    0    6    7   -0.000005   -0.000000
   -6    3    0    7    7   -0.000044   -0.000000
   -6    3    0    8    7   -0.000112   -0.000000
   -6    3    0    9    7   -0.000023    0.000000
   -6    3    0   10    7   -0.000119    0.000000
   -6    3    0   11    7    0.000099    0.000000
   -6    3    0   12    7   -0.000063   -0.000000
   -6    3    0    1    8    0.000011    0.000000
   -6    3    0    2    8    0.000273    0.000000
   -6    3    0    3    8    0.000074    0.000000
   -6    3    0    4    8   -0.000065    0.000000
   -6    3    0    5    8   -0.000132   -0.000000
   -6    3    0    6    8    0.000093   -0.000000
   -6    3    0    7    8    0.000041   -0.000000
   -6    3    0    8    8    0.000309   -0.000000
   -6    3    0    9    8    0.000095   -0.000000
   -6    3    0   10    8    0.000014   -0.000000
   -6    3    0   11    8    0.000252   -0.000000
   -6    3    0   12    8   -0.000053   -0.000000
   -6    3    0    1    9   -0.000098    0.000000
   -6    3    0    2    9   -0.000048   -0.000000
   -6    3    0    3    9    0.000034    0.000000
   -6    3    0    4    9   -0.000144    0.000000
   -6    3    0    5    9    0.000066    0.000000
   -6    3    0    6    9    0.000043   -0.000000
   -6    3    0    7    9   -0.000106   -0.000000
   -6    3    0    8    9   -0.000183    0.000000
   -6    3    0    9    9   -0.000028    0.000000
   -6    3    0   10    9   -0.000131   -0.000000
   -6    3    0   11    9   -0.000103    0.000000
   -6    3    0   12    9   -0.000183   -0.000000
   -6    3    0    1   10   -0.000078   -0.000000
   -6    3    0    2   10    0.000058    0.000000
   -6    3    0    3   10    0.000004    0.000000
   -6    3    0    4   10    0.000038    0.000000
   -6    3    0    5   10    0.000007   -0.000000
   -6    3    0    6   10    0.000236   -0.000000
   -6    3    0    7   10   -0.000141    0.000000
   -6    3    0    8   10   -0.000018   -0.000000
   -6    3    0    9   10   -0.000093   -0.000000
   -6    3    0   10   10   -0.000044   -0.000000
   -6    3    0   11   10    0.000113   -0.000000
   -6    3    0   12   10    0.000023   -0.000000
   -6    3    0    1   11    0.000064   -0.000000
   -6    3    0    2   11   -0.000132   -0.000000
   -6    3    0    3   11    0.000091   -0.000000
   -6    3    0    4   11    0.000211   -0.000000
   -6    3    0    5   11    0.000325   -0.000000
   -6    3    0    6   11    0.000245   -0.000000
   -6    3    0    7   11    0.000116    0.000000
   -6    3    0    8   11    0.000254   -0.000000
   -6    3    0    9   11   -0.000078   -0.000000
   -6    3    0   10   11   -0.000041    0.000000
   -6    3    0   11   11    0.000310   -0.000000
   -6    3    0   12   11    0.000095   -0.000000
   -6    3    0    1   12    0.000142    0.000000
   -6    3    0    2   12    0.000066    0.000000
   -6    3    0    3   12    0.000043   -0.000000
   -6    3    0    4   12   -0.000070    0.000000
   -6    3    0    5   12   -0.000029    0.000000
   -6    3    0    6   12   -0.000450   -0.000000
   -6    3    0    7   12   -0.000089    0.000000
   -6    3    0    8   12   -0.000184   -0.000000
   -6    3    0    9   12   -0.000258    0.000000
   -6    3    0   10   12    0.000105    0.000000
   -6    3    0   11   12   -0.000182   -0.000000
   -6    3    0   12   12   -0.000029    0.000000
   -6    4    0    1    1   -0.000132    0.000000
   -6    4    0    2    1    0.000141   -0.000000
   -6    4    0    3    1   -0.000037    0.000000
   -6    4    0    4    1   -0.000159   -0.000000
   -6    4    0    5    1    0.000035   -0.000000
   -6    4    0    6    1   -0.000381    0.000000
   -6    4    0    7    1   -0.000055    0.000000
   -6    4    0    8    1    0.000036    0.000000
   -6    4    0    9    1    0.000175   -0.000000
   -6    4    0   10    1    0.000096   -0.000000
   -6    4    0   11    1   -0.000096    0.000000
   -6    4    0   12    1    0.000039    0.000000
   -6    4    0    1    2    0.000129   -0.000000
   -6    4    0    2    2    0.000155   -0.000000
   -6    4    0    3    2   -0.000215    0.000000
   -6    4    0    4    2   -0.000245    0.000000
   -6    4    0    5    2   -0.000410    0.000000
   -6    4    0    6    2    0.000104    0.000000
   -6    4    0    7    2   -0.000115    0.000000
   -6    4    0    8    2   -0.000100   -0.000000
   -6    4    0    9    2   -0.000031    0.000000
   -6    4    0   10    2    0.000163    0.000000
   -6    4    0   11    2   -0.000086   -0.000000
   -6    4    0   12    2    0.000034    0.000000
   -6    4    0    1    3    0.000067   -0.000000
   -6    4    0    2    3    0.000024   -0.000000
   -6    4    0    3    3    0.000540   -0.000000
   -6    4    0    4    3    0.000188    0.000000
   -6    4    0    5    3    0.000234   -0.000000
   -6    4    0    6    3   -0.000321    0.000000
   -6    4    0    7    3    0.000376    0.000000
   -6    4    0    8    3   -0.000049    0.000000
   -6    4    0    9    3    0.000145    0.000000
   -6    4    0   10    3   -0.000190   -0.000000
   -6    4    0   11    3    0.000228    0.000000
   -6    4    0   12    3   -0.000311   -0.000000
   -6    4    0    1    4   -0.000027    0.000000
   -6    4    0    2    4   -0.000088    0.000000
   -6    4    0    3    4    0.000152   -0.000000
   -6    4    0    4    4   -0.000131   -0.000000
   -6    4    0    5    4   -0.000141    0.000000
   -6    4    0    6    4    0.000035   -0.000000
   -6    4    0    7    4    0.000096    0.000000
   -6    4    0    8    4    0.000096    0.000000
   -6    4    0    9    4   -0.000037   -0.000000
   -6    4    0   10    4   -0.000043   -0.000000
   -6    4    0   11    4    0.000104    0.000000
   -6    4    0   12    4   -0.000096   -0.000000
   -6    4    0    1    5   -0.000044    0.000000
   -6    4    0    2    5   -0.000131    0.000000
   -6    4    0    3    5   -0.000297   -0.000000
   -6    4    0    4    5   -0.000129    0.000000
   -6    4    0    5    5    0.000156    0.000000
   -6    4    0    6    5   -0.000216   -0.000000
   -6    4    0    7    5   -0.000163   -0.000000
   -6    4    0    8    5   -0.000085    0.000000
   -6    4    0    9    5    0.000034   -0.000000
   -6    4    0   10    5    0.000041   -0.000000
   -6    4    0   11    5    0.000004   -0.000000
   -6    4    0   12    5   -0.000025    0.000000
   -6    4    0    1    6   -0.000187    0.000000
   -6    4    0    2    6    0.000055   -0.000000
   -6    4    0    3    6    0.000008   -0.000000
   -6    4    0    4    6   -0.000065    0.000000
   -6    4    0    5    6    0.000024   -0.000000
   -6    4    0    6    6    0.000539   -0.000000
   -6    4    0    7    6    0.000191   -0.000000
   -6    4    0    8    6    0.000227    0.000000
   -6    4    0    9    6   -0.000312   -0.000000
   -6    4    0   10    6   -0.000102   -0.000000
   -6    4    0   11    6    0.000009    0.000000
   -6    4    0   12    6    0.000403    0.000000
   -6    4    0    1    7   -0.000046    0.000000
   -6    4    0    2    7   -0.000140   -0.000000
   -6    4    0    3    7    0.000221    0.000000
   -6    4    0    4    7   -0.000059   -0.000000
   -6    4    0    5    7   -0.000032    0.000000
   -6    4    0    6    7    0.000054    0.000000
   -6    4    0    7    7    0.000167    0.000000
   -6    4    0    8    7    0.000063   -0.000000
   -6    4    0    9    7   -0.000116   -0.000000
   -6    4    0   10    7   -0.000113   -0.000000
   -6    4    0   11    7    0.000059    0.000000
   -6    4    0   12    7   -0.000012    0.000000
   -6    4    0    1    8    0.000073    0.000000
   -6    4    0    2    8   -0.000071   -0.000000
   -6    4    0    3    8   -0.000102   -0.000000
   -6    4    0    4    8   -0.000019   -0.000000
   -6    4    0    5    8   -0.000153    0.000000
   -6    4    0    6    8    0.000059   -0.000000
   -6    4    0    7    8   -0.000170    0.000000
   -6    4    0    8    8   -0.000408   -0.000000
   -6    4    0    9    8   -0.000009    0.000000
   -6    4    0   10    8    0.000135   -0.000000
   -6    4    0   11    8   -0.000171    0.000000
   -6    4    0   12    8    0.000056    0.000000
   -6    4    0    1    9    0.000060   -0.000000
   -6    4    0    2    9   -0.000118    0.000000
   -6    4    0    3    9   -0.000069    0.000000
   -6    4    0    4    9    0.000088   -0.000000
   -6    4    0    5    9    0.000060   -0.000000
   -6    4    0    6    9    0.000208    0.000000
   -6    4    0    7    9    0.000206    0.000000
   -6    4    0    8    9    0.000072    0.000000
   -6    4    0    9    9    0.000123    0.000000
   -6    4    0   10    9    0.000061    0.000000
   -6    4    0   11    9    0.000176   -0.000000
   -6    4    0   12    9    0.000003   -0.000000
   -6    4    0    1   10   -0.000060    0.000000
   -6    4    0    2   10    0.000031   -0.000000
   -6    4    0    3   10   -0.000054   -0.000000
   -6    4    0    4   10   -0.000104   -0.000000
   -6    4    0    5   10   -0.000009    0.000000
   -6    4    0    6   10   -0.000010   -0.000000
   -6    4    0    7   10   -0.000139    0.000000
   -6    4    0    8   10   -0.000079    0.000000
   -6    4    0    9   10    0.000185    0.000000
   -6    4    0   10   10    0.000166   -0.000000
   -6    4    0   11   10   -0.000063    0.000000
   -6    4    0   12   10    0.000117    0.000000
   -6    4    0    1   11    0.000020    0.000000
   -6    4    0    2   11   -0.000154    0.000000
   -6    4    0    3   11    0.000058   -0.000000
   -6    4    0    4   11    0.000070    0.000000
   -6    4    0    5   11    0.000182   -0.000000
   -6    4    0    6   11    0.000021   -0.000000
   -6    4    0    7   11   -0.000275   -0.000000
   -6    4    0    8   11    0.000010    0.000000
   -6    4    0    9   11   -0.000060   -0.000000
   -6    4    0   10   11    0.000171   -0.000000
   -6    4    0   11   11   -0.000409    0.000000
   -6    4    0   12   11   -0.000008    0.000000
   -6    4    0    1   12   -0.000089    0.000000
   -6    4    0    2   12    0.000059    0.000000
   -6    4    0    3   12    0.000208    0.000000
   -6    4    0    4   12   -0.000101   -0.000000
   -6    4    0    5   12   -0.000120   -0.000000
   -6    4    0    6   12    0.000128   -0.000000
   -6    4    0    7   12    0.000201    0.000000
   -6    4    0    8   12    0.000093    0.000000
   -6    4    0    9   12    0.000052    0.000000
   -6    4    0   10   12   -0.000206   -0.000000
   -6    4    0   11   12    0.000071    0.000000
   -6    4    0   12   12    0.000123    0.000000
   -6    5    0    1    1   -0.000192    0.000000
   -6    5    0    2    1    0.000126    0.000000
   -6    5    0    3    1   -0.000041    0.000000
   -6    5    0    4    1    0.000039    0.000000
   -6    5    0    5    1    0.000311    0.000000
   -6    5    0    6    1   -0.000271    0.000000
   -6    5    0    7    1   -0.000211    0.000000
   -6    5    0    8    1    0.000032   -0.000000
   -6    5    0    9    1   -0.000229   -0.000000
   -6    5    0   10    1   -0.000074    0.000000
   -6    5    0   11    1    0.000256   -0.000000
   -6    5    0   12    1   -0.000038    0.000000
   -6    5    0    1    2   -0.000068   -0.000000
   -6    5    0    2    2    0.000080    0.000000
   -6    5    0    3    2    0.000205    0.000000
   -6    5    0    4    2    0.000371   -0.000000
   -6    5    0    5    2    0.000054    0.000000
   -6    5    0    6    2   -0.000055   -0.000000
   -6    5    0    7    2    0.000358   -0.000000
   -6    5    0    8    2    0.000177    0.000000
   -6    5    0    9    2   -0.000187   -0.000000
   -6    5    0   10    2   -0.000224    0.000000
   -6    5    0   11    2    0.000340   -0.000000
   -6    5    0   12    2   -0.000248   -0.000000
   -6    5    0    1    3    0.000340    0.000000
   -6    5    0    2    3    0.000053    0.000000
   -6    5    0    3    3    0.000299   -0.000000
   -6    5    0    4    3   -0.000460    0.000000
   -6    5    0    5    3    0.000216    0.000000
   -6    5    0    6    3   -0.000257   -0.000000
   -6    5    0    7    3   -0.000282    0.000000
   -6    5    0    8    3   -0.000394    0.000000
   -6    5    0    9    3    0.000210    0.000000
   -6    5    0   10    3   -0.000003   -0.000000
   -6    5    0   11    3   -0.000124   -0.000000
   -6    5    0   12    3   -0.000171    0.000000
   -6    5    0    1    4    0.000366    0.000000
   -6    5    0    2    4   -0.000068   -0.000000
   -6    5    0    3    4   -0.000205    0.000000
   -6    5    0    4    4   -0.000192    0.000000
   -6    5    0    5    4   -0.000127    0.000000
   -6    5    0    6    4    0.000039    0.000000
   -6    5    0    7    4   -0.000074    0.000000
   -6    5    0    8    4   -0.000255   -0.000000
   -6    5    0    9    4    0.000038   -0.000000
   -6    5    0   10    4    0.000009   -0.000000
   -6    5    0   11    4    0.000053    0.000000
   -6    5    0   12    4    0.000154   -0.000000
   -6    5    0    1    5   -0.000070    0.000000
   -6    5    0    2    5    0.000325   -0.000000
   -6    5    0    3    5   -0.000113   -0.000000
   -6    5    0    4    5    0.000067   -0.000000
   -6    5    0    5    5    0.000081    0.000000
   -6    5    0    6    5    0.000203    0.000000
   -6    5    0    7    5    0.000224   -0.000000
   -6    5    0    8    5    0.000340    0.000000
   -6    5    0    9    5   -0.000249   -0.000000
   -6    5    0   10    5   -0.000253    0.000000
   -6    5    0   11    5    0.000111   -0.000000
   -6    5    0   12    5   -0.000065   -0.000000
   -6    5    0    1    6    0.000199   -0.000000
   -6    5    0    2    6   -0.000029    0.000000
   -6    5    0    3    6    0.000014   -0.000000
   -6    5    0    4    6   -0.000341   -0.000000
   -6    5    0    5    6    0.000055    0.000000
   -6    5    0    6    6    0.000294   -0.000000
   -6    5    0    7    6    0.000003    0.000000
   -6    5    0    8    6   -0.000125   -0.000000
   -6    5    0    9    6   -0.000172   -0.000000
   -6    5    0   10    6    0.000241    0.000000
   -6    5    0   11    6   -0.000026   -0.000000
   -6    5    0   12    6    0.000325    0.000000
   -6    5    0    1    7    0.000182   -0.000000
   -6    5    0    2    7   -0.000082    0.000000
   -6    5    0    3    7   -0.000062    0.000000
   -6    5    0    4    7   -0.000023   -0.000000
   -6    5    0    5    7   -0.000083    0.000000
   -6    5    0    6    7   -0.000038   -0.000000
   -6    5    0    7    7    0.000013   -0.000000
   -6    5    0    8    7   -0.000205   -0.000000
   -6    5    0    9    7    0.000087    0.000000
   -6    5    0   10    7   -0.000038   -0.000000
   -6    5    0   11    7   -0.000013   -0.000000
   -6    5    0   12    7    0.000194    0.000000
   -6    5    0    1    8    0.000018   -0.000000
   -6    5    0    2    8    0.000008   -0.000000
   -6    5    0    3    8    0.000073    0.000000
   -6    5    0    4    8   -0.000028    0.000000
   -6    5    0    5    8    0.000053   -0.000000
   -6    5    0    6    8    0.000255    0.000000
   -6    5    0    7    8    0.000075    0.000000
   -6    5    0    8    8    0.000090    0.000000
   -6    5    0    9    8    0.000142   -0.000000
   -6    5    0   10    8   -0.000120   -0.000000
   -6    5    0   11    8    0.000119    0.000000
   -6    5    0   12    8    0.000131   -0.000000
   -6    5    0    1    9    0.000005   -0.000000
   -6    5    0    2    9    0.000067   -0.000000
   -6    5    0    3    9   -0.000097   -0.000000
   -6    5    0    4    9   -0.000090    0.000000
   -6    5    0    5    9   -0.000004    0.000000
   -6    5    0    6    9   -0.000359   -0.000000
   -6    5    0    7    9   -0.000198   -0.000000
   -6    5    0    8    9   -0.000119   -0.000000
   -6    5    0    9    9   -0.000027   -0.000000
   -6    5    0   10    9   -0.000039    0.000000
   -6    5    0   11    9   -0.000101   -0.000000
   -6    5    0   12    9   -0.000374    0.000000
   -6    5    0    1   10   -0.000024   -0.000000
   -6    5    0    2   10    0.000083    0.000000
   -6    5    0    3   10    0.000037    0.000000
   -6    5    0    4   10   -0.000086   -0.000000
   -6    5    0    5   10    0.000130   -0.000000
   -6    5    0    6   10   -0.000176    0.000000
   -6    5    0    7   10   -0.000203   -0.000000
   -6    5    0    8   10    0.000163   -0.000000
   -6    5    0    9   10   -0.000354   -0.000000
   -6    5    0   10   10    0.000013   -0.000000
   -6    5    0   11   10    0.000206    0.000000
   -6    5    0   12   10   -0.000088   -0.000000
   -6    5    0    1   11    0.000028   -0.000000
   -6    5    0    2   11    0.000052    0.000000
   -6    5    0    3   11    0.000255    0.000000
   -6    5    0    4   11    0.000076   -0.000000
   -6    5    0    5   11   -0.000239   -0.000000
   -6    5    0    6   11    0.000262    0.000000
   -6    5    0    7   11    0.000386   -0.000000
   -6    5    0    8   11    0.000095   -0.000000
   -6    5    0    9   11   -0.000007   -0.000000
   -6    5    0   10   11   -0.000076   -0.000000
   -6    5    0   11   11    0.000091    0.000000
   -6    5    0   12   11    0.000142   -0.000000
   -6    5    0    1   12    0.000090   -0.000000
   -6    5    0    2   12   -0.000004    0.000000
   -6    5    0    3   12   -0.000360    0.000000
   -6    5    0    4   12    0.000181    0.000000
   -6    5    0    5   12    0.000219   -0.000000
   -6    5    0    6   12   -0.000001   -0.000000
   -6    5    0    7   12   -0.000098    0.000000
   -6    5    0    8   12   -0.000131   -0.000000
   -6    5    0    9   12   -0.000107   -0.000000
   -6    5    0   10   12    0.000198   -0.000000
   -6    5    0   11   12   -0.000119   -0.000000
   -6    5    0   12   12   -0.000028   -0.000000
   -6    6    0    1    1    0.000188   -0.000000
   -6    6    0    2    1   -0.000094    0.000000
   -6    6    0    3    1    0.000016    0.000000
   -6    6    0    4    1   -0.000032    0.000000
   -6    6    0    5    1   -0.000203   -0.000000
   -6    6    0    6    1   -0.000008   -0.000000
   -6    6    0    7    1    0.000062    0.000000
   -6    6    0    8    1   -0.000029    0.000000
   -6    6    0    9    1    0.000259   -0.000000
   -6    6    0   10    1    0.000195   -0.000000
   -6    6    0   11    1   -0.000204    0.000000
   -6    6    0   12    1   -0.000054   -0.000000
   -6    6    0    1    2   -0.000192   -0.000000
   -6    6    0    2    2   -0.000334   -0.000000
   -6    6    0    3    2   -0.000194    0.000000
   -6    6    0    4    2   -0.000003   -0.000000
   -6    6    0    5    2   -0.000038   -0.000000
   -6    6    0    6    2   -0.000136    0.000000
   -6    6    0    7    2   -0.000119    0.000000
   -6    6    0    8    2   -0.000005    0.000000
   -6    6    0    9    2    0.000250    0.000000
   -6    6    0   10    2   -0.000021   -0.000000
   -6    6    0   11    2   -0.000049    0.000000
   -6    6    0   12    2   -0.000105    0.000000
   -6    6    0    1    3    0.000068   -0.000000
   -6    6    0    2    3    0.000481   -0.000000
   -6    6    0    3    3   -0.000148    0.000000
   -6    6    0    4    3   -0.000179   -0.000000
   -6    6    0    5    3   -0.000328    0.000000
   -6    6    0    6    3   -0.000324    0.000000
   -6    6    0    7    3    0.000058    0.000000
   -6    6    0    8    3   -0.000029   -0.000000
   -6    6    0    9    3    0.000012   -0.000000
   -6    6    0   10    3   -0.000083   -0.000000
   -6    6    0   11    3    0.000075   -0.000000
   -6    6    0   12    3   -0.000124   -0.000000
   -6    6    0    1    4   -0.000116   -0.000000
   -6    6    0    2    4    0.000007    0.000000
   -6    6    0    3    4   -0.000076   -0.000000
   -6    6    0    4    4    0.000188   -0.000000
   -6    6    0    5    4    0.000094   -0.000000
   -6    6    0    6    4   -0.000016   -0.000000
   -6    6    0    7    4    0.000196   -0.000000
   -6    6    0    8    4    0.000204    0.000000
   -6    6    0    9    4    0.000054   -0.000000
   -6    6    0   10    4    0.000021   -0.000000
   -6    6    0   11    4   -0.000027   -0.000000
   -6    6    0   12    4   -0.000214    0.000000
   -6    6    0    1    5   -0.000069    0.000000
   -6    6    0    2    5   -0.000056    0.000000
   -6    6    0    3    5   -0.000071    0.000000
   -6    6    0    4    5    0.000192    0.000000
   -6    6    0    5    5   -0.000333   -0.000000
   -6    6    0    6    5   -0.000195   -0.000000
   -6    6    0    7    5    0.000020   -0.000000
   -6    6    0    8    5   -0.000048   -0.000000
   -6    6    0    9    5   -0.000105    0.000000
   -6    6    0   10    5    0.000027   -0.000000
   -6    6    0   11    5   -0.000057    0.000000
   -6    6    0   12    5   -0.000077   -0.000000
   -6    6    0    1    6   -0.000139   -0.000000
   -6    6    0    2    6   -0.000344   -0.000000
   -6    6    0    3    6   -0.000348    0.000000
   -6    6    0    4    6   -0.000068    0.000000
   -6    6    0    5    6    0.000483    0.000000
   -6    6    0    6    6   -0.000152    0.000000
   -6    6    0    7    6    0.000083    0.000000
   -6    6    0    8    6    0.000075    0.000000
   -6    6    0    9    6   -0.000124   -0.000000
   -6    6    0   10    6   -0.000140   -0.000000
   -6    6    0   11    6    0.000214    0.000000
   -6    6    0   12    6   -0.000060    0.000000
   -6    6    0    1    7    0.000134    0.000000
   -6    6    0    2    7    0.000094   -0.000000
   -6    6    0    3    7   -0.000129   -0.000000
   -6    6    0    4    7    0.000040    0.000000
   -6    6    0    5    7    0.000094    0.000000
   -6    6    0    6    7    0.000017   -0.000000
   -6    6    0    7    7    0.000081    0.000000
   -6    6    0    8    7    0.000268   -0.000000
   -6    6    0    9    7   -0.000162   -0.000000
   -6    6    0   10    7    0.000163    0.000000
   -6    6    0   11    7    0.000142    0.000000
   -6    6    0   12    7   -0.000330    0.000000
   -6    6    0    1    8    0.000064    0.000000
   -6    6    0    2    8    0.000125    0.000000
   -6    6    0    3    8   -0.000054   -0.000000
   -6    6    0    4    8    0.000080   -0.000000
   -6    6    0    5    8    0.000205    0.000000
   -6    6    0    6    8   -0.000173   -0.000000
   -6    6    0    7    8   -0.000076    0.000000
   -6    6    0    8    8    0.000088   -0.000000
   -6    6    0    9    8   -0.000232    0.000000
   -6    6    0   10    8    0.000253    0.000000
   -6    6    0   11    8   -0.000015   -0.000000
   -6    6    0   12    8    0.000063    0.000000
   -6    6    0    1    9    0.000115   -0.000000
   -6    6    0    2    9   -0.000024    0.000000
   -6    6    0    3    9    0.000370    0.000000
   -6    6    0    4    9    0.000063   -0.000000
   -6    6    0    5    9   -0.000200   -0.000000
   -6    6    0    6    9   -0.000065   -0.000000
   -6    6    0    7    9    0.000162    0.000000
   -6    6    0    8    9    0.000009   -0.000000
   -6    6    0    9    9    0.000207    0.000000
   -6    6    0   10    9   -0.000094   -0.000000
   -6    6    0   11    9    0.000054   -0.000000
   -6    6    0   12    9    0.000191   -0.000000
   -6    6    0    1   10    0.000040    0.000000
   -6    6    0    2   10   -0.000095   -0.000000
   -6    6    0    3   10   -0.000016   -0.000000
   -6    6    0    4   10    0.000093   -0.000000
   -6    6    0    5   10   -0.000036    0.000000
   -6    6    0    6   10    0.000110    0.000000
   -6    6    0    7   10    0.000136   -0.000000
   -6    6    0    8   10   -0.000162   -0.000000
   -6    6    0    9   10    0.000402    0.000000
   -6    6    0   10   10    0.000080    0.000000
   -6    6    0   11   10   -0.000268    0.000000
   -6    6    0   12   10    0.000162    0.000000
   -6    6    0    1   11   -0.000080   -0.000000
   -6    6    0    2   11    0.000204   -0.000000
   -6    6    0    3   11   -0.000173    0.000000
   -6    6    0    4   11   -0.000022   -0.000000
   -6    6    0    5   11    0.000222   -0.000000
   -6    6    0    6   11   -0.000189   -0.000000
   -6    6    0    7   11   -0.000193    0.000000
   -6    6    0    8   11    0.000404    0.000000
   -6    6    0    9   11   -0.000119   -0.000000
   -6    6    0   10   11    0.000077   -0.000000
   -6    6    0   11   11    0.000088   -0.000000
   -6    6    0   12   11   -0.000232   -0.000000
   -6    6    0    1   12   -0.000063    0.000000
   -6    6    0    2   12   -0.000200   -0.000000
   -6    6    0    3   12   -0.000065   -0.000000
   -6    6    0    4   12   -0.000172    0.000000
   -6    6    0    5   12    0.000167   -0.000000
   -6    6    0    6   12    0.000406    0.000000
   -6    6    0    7   12    0.000025   -0.000000
   -6    6    0    8   12    0.000109   -0.000000
   -6    6    0    9   12   -0.000167   -0.000000
   -6    6    0   10   12   -0.000162   -0.000000
   -6    6    0   11   12    0.000010    0.000000
   -6    6    0   12   12    0.000208    0.000000
   -6    7    0    1    1   -0.000077    0.000000
   -6    7    0    2    1    0.000121    0.000000
   -6    7    0    3    1   -0.000100   -0.000000
   -6    7    0    4    1    0.000068   -0.000000
   -6    7    0    5    1    0.000241    0.000000
   -6    7    0    6    1    0.000030   -0.000000
   -6    7    0    7    1   -0.000179   -0.000000
   -6    7    0    8    1   -0.000017   -0.000000
   -6    7    0    9    1   -0.000234   -0.000000
   -6    7    0   10    1   -0.000156   -0.000000
   -6    7    0   11    1    0.000121   -0.000000
   -6    7    0   12    1   -0.000162    0.000000
   -6    7    0    1    2    0.000031    0.000000
   -6    7    0    2    2    0.000106   -0.000000
   -6    7    0    3    2   -0.000078   -0.000000
   -6    7    0    4    2    0.000241    0.000000
   -6    7    0    5    2    0.000060    0.000000
   -6    7    0    6    2    0.000244   -0.000000
   -6    7    0    7    2    0.000201   -0.000000
   -6    7    0    8    2   -0.000098    0.000000
   -6    7    0    9    2   -0.000000   -0.000000
   -6    7    0   10    2   -0.000015    0.000000
   -6    7    0   11    2    0.000059    0.000000
   -6    7    0   12    2    0.000107    0.000000
   -6    7    0    1    3    0.000038    0.000000
   -6    7    0    2    3   -0.000154    0.000000
   -6    7    0    3    3   -0.000162    0.000000
   -6    7    0    4    3   -0.000031    0.000000
   -6    7    0    5    3   -0.000244   -0.000000
   -6    7    0    6    3   -0.000030   -0.000000
   -6    7    0    7    3    0.000105   -0.000000
   -6    7    0    8    3   -0.000056    0.000000
   -6    7    0    9    3    0.000169   -0.000000
   -6    7    0   10    3    0.000073   -0.000000
   -6    7    0   11    3    0.000011   -0.000000
   -6    7    0   12    3   -0.000039    0.000000
   -6    7    0    1    4   -0.000159   -0.000000
   -6    7    0    2    4   -0.000285   -0.000000
   -6    7    0    3    4    0.000344    0.000000
   -6    7    0    4    4   -0.000077   -0.000000
   -6    7    0    5    4   -0.000121   -0.000000
   -6    7    0    6    4    0.000100   -0.000000
   -6    7    0    7    4   -0.000156   -0.000000
   -6    7    0    8    4   -0.000121   -0.000000
   -6    7    0    9    4    0.000161    0.000000
   -6    7    0   10    4    0.000069    0.000000
   -6    7    0   11    4   -0.000008   -0.000000
   -6    7    0   12    4    0.000185    0.000000
   -6    7    0    1    5   -0.000069   -0.000000
   -6    7    0    2    5   -0.000228   -0.000000
   -6    7    0    3    5   -0.000197   -0.000000
   -6    7    0    4    5   -0.000032   -0.000000
   -6    7    0    5    5    0.000106    0.000000
   -6    7    0    6    5   -0.000078    0.000000
   -6    7    0    7    5    0.000015   -0.000000
   -6    7    0    8    5    0.000059   -0.000000
   -6    7    0    9    5    0.000107    0.000000
   -6    7    0   10    5   -0.000094    0.000000
   -6    7    0   11    5   -0.000059   -0.000000
   -6    7    0   12    5    0.000174    0.000000
   -6    7    0    1    6    0.000046   -0.000000
   -6    7    0    2    6    0.000077    0.000000
   -6    7    0    3    6    0.000039    0.000000
   -6    7    0    4    6   -0.000039    0.000000
   -6    7    0    5    6   -0.000152    0.000000
   -6    7    0    6    6   -0.000167   -0.000000
   -6    7    0    7    6   -0.000073   -0.000000
   -6    7    0    8    6    0.000011   -0.000000
   -6    7    0    9    6   -0.000040    0.000000
   -6    7    0   10    6    0.000103    0.000000
   -6    7    0   11    6   -0.000030   -0.000000
   -6    7    0   12    6   -0.000035   -0.000000
   -6    7    0    1    7   -0.000090   -0.000000
   -6    7    0    2    7   -0.000204   -0.000000
   -6    7    0    3    7    0.000235    0.000000
   -6    7    0    4    7    0.000129    0.000000
   -6    7    0    5    7   -0.000131   -0.000000
   -6    7    0    6    7    0.000084    0.000000
   -6    7    0    7    7    0.000024    0.000000
   -6    7    0    8    7   -0.000040   -0.000000
   -6    7    0    9    7    0.000189   -0.000000
   -6    7    0   10    7   -0.000075    0.000000
   -6    7    0   11    7   -0.000112    0.000000
   -6    7    0   12    7    0.000297    0.000000
   -6    7    0    1    8   -0.000179   -0.000000
   -6    7    0    2    8   -0.000149   -0.000000
   -6    7    0    3    8    0.000124    0.000000
   -6    7    0    4    8   -0.000093   -0.000000
   -6    7    0    5    8    0.000019   -0.000000
   -6    7    0    6    8    0.000019    0.000000
   -6    7    0    7    8   -0.000091   -0.000000
   -6    7    0    8    8    0.000085   -0.000000
   -6    7    0    9    8    0.000334   -0.000000
   -6    7    0   10    8   -0.000144   -0.000000
   -6    7    0   11    8   -0.000207    0.000000
   -6    7    0   12    8   -0.000015    0.000000
   -6    7    0    1    9   -0.000049   -0.000000
   -6    7    0    2    9    0.000082    0.000000
   -6    7    0    3    9    0.000313    0.000000
   -6    7    0    4    9   -0.000192   -0.000000
   -6    7    0    5    9    0.000094    0.000000
   -6    7    0    6    9   -0.000192    0.000000
   -6    7    0    7    9   -0.000149   -0.000000
   -6    7    0    8    9    0.000116    0.000000
   -6    7    0    9    9    0.000118    0.000000
   -6    7    0   10    9   -0.000029   -0.000000
   -6    7    0   11    9   -0.000007    0.000000
   -6    7    0   12    9   -0.000206   -0.000000
   -6    7    0    1   10    0.000129   -0.000000
   -6    7    0    2   10    0.000132    0.000000
   -6    7    0    3   10   -0.000084    0.000000
   -6    7    0    4   10   -0.000179   -0.000000
   -6    7    0    5   10    0.000201    0.000000
   -6    7    0    6   10   -0.000105   -0.000000
   -6    7    0    7   10   -0.000309   -0.000000
   -6    7    0    8   10    0.000129    0.000000
   -6    7    0    9   10   -0.000163   -0.000000
   -6    7    0   10   10    0.000024   -0.000000
   -6    7    0   11   10    0.000040   -0.000000
   -6    7    0   12   10   -0.000189   -0.000000
   -6    7    0    1   11    0.000094    0.000000
   -6    7    0    2   11    0.000019   -0.000000
   -6    7    0    3   11    0.000019   -0.000000
   -6    7    0    4   11   -0.000017    0.000000
   -6    7    0    5   11   -0.000097   -0.000000
   -6    7    0    6   11    0.000056    0.000000
   -6    7    0    7   11    0.000128   -0.000000
   -6    7    0    8   11   -0.000147   -0.000000
   -6    7    0    9   11    0.000051   -0.000000
   -6    7    0   10   11    0.000091   -0.000000
   -6    7    0   11   11    0.000086   -0.000000
   -6    7    0   12   11    0.000333    0.000000
   -6    7    0    1   12    0.000192    0.000000
   -6    7    0    2   12    0.000094   -0.000000
   -6    7    0    3   12   -0.000192    0.000000
   -6    7    0    4   12    0.000235   -0.000000
   -6    7    0    5   12    0.000001   -0.000000
   -6    7    0    6   12    0.000168   -0.000000
   -6    7    0    7   12    0.000163    0.000000
   -6    7    0    8   12   -0.000051    0.000000
   -6    7    0    9   12   -0.000044   -0.000000
   -6    7    0   10   12    0.000149    0.000000
   -6    7    0   11   12    0.000115   -0.000000
   -6    7    0   12   12    0.000118   -0.000000
   -5   -7    0    1    1    0.000085    0.000000
   -5   -7    0    2    1    0.000014    0.000000
   -5   -7    0    3    1   -0.000107   -0.000000
   -5   -7    0    4    1    0.000376   -0.000000
   -5   -7    0    5    1    0.000119   -0.000000
   -5   -7    0    6    1    0.000180   -0.000000
   -5   -7    0    7    1    0.000117   -0.000000
   -5   -7    0    8    1   -0.000042   -0.000000
   -5   -7    0    9    1   -0.000133   -0.000000
   -5   -7    0   10    1   -0.000078    0.000000
   -5   -7    0   11    1    0.000139    0.000000
   -5   -7    0   12    1   -0.000012   -0.000000
   -5   -7    0    1    2    0.000003   -0.000000
   -5   -7    0    2    2   -0.000167   -0.000000
   -5   -7    0    3    2   -0.000192    0.000000
   -5   -7    0    4    2   -0.000068    0.000000
   -5   -7    0    5    2    0.000366    0.000000
   -5   -7    0    6    2    0.000216   -0.000000
   -5   -7    0    7    2    0.000097    0.000000
   -5   -7    0    8    2   -0.000185   -0.000000
   -5   -7    0    9    2   -0.000111   -0.000000
   -5   -7    0   10    2   -0.000122    0.000000
   -5   -7    0   11    2    0.000097    0.000000
   -5   -7    0   12    2   -0.000002   -0.000000
   -5   -7    0    1    3    0.000154   -0.000000
   -5   -7    0    2    3   -0.000127    0.000000
   -5   -7    0    3    3    0.000151    0.000000
   -5   -7    0    4    3   -0.000069    0.000000
   -5   -7    0    5    3    0.000179    0.000000
   -5   -7    0    6    3    0.000134   -0.000000
   -5   -7    0    7    3    0.000098    0.000000
   -5   -7    0    8    3    0.000023    0.000000
   -5   -7    0    9    3    0.000368    0.000000
   -5   -7    0   10    3    0.000214   -0.000000
   -5   -7    0   11    3    0.000108    0.000000
   -5   -7    0   12    3   -0.000191    0.000000
   -5   -7    0    1    4    0.000068    0.000000
   -5   -7    0    2    4   -0.000241    0.000000
   -5   -7    0    3    4   -0.000031   -0.000000
   -5   -7    0    4    4    0.000086   -0.000000
   -5   -7    0    5    4   -0.000014    0.000000
   -5   -7    0    6    4    0.000107    0.000000
   -5   -7    0    7    4   -0.000077   -0.000000
   -5   -7    0    8    4   -0.000138   -0.000000
   -5   -7    0    9    4    0.000012    0.000000
   -5   -7    0   10    4   -0.000179   -0.000000
   -5   -7    0   11    4    0.000017    0.000000
   -5   -7    0   12    4    0.000235    0.000000
   -5   -7    0    1    5   -0.000241    0.000000
   -5   -7    0    2    5    0.000060    0.000000
   -5   -7    0    3    5    0.000244   -0.000000
   -5   -7    0    4    5   -0.000004    0.000000
   -5   -7    0    5    5   -0.000168   -0.000000
   -5   -7    0    6    5   -0.000193   -0.000000
   -5   -7    0    7    5    0.000121    0.000000
   -5   -7    0    8    5    0.000097    0.000000
   -5   -7    0    9    5   -0.000002   -0.000000
   -5   -7    0   10    5   -0.000201    0.000000
   -5   -7    0   11    5   -0.000097    0.000000
   -5   -7    0   12    5   -0.000001    0.000000
   -5   -7    0    1    6    0.000030   -0.000000
   -5   -7    0    2    6   -0.000244    0.000000
   -5   -7    0    3    6   -0.000030   -0.000000
   -5   -7    0    4    6   -0.000153   -0.000000
   -5   -7    0    5    6   -0.000127    0.000000
   -5   -7    0    6    6    0.000148   -0.000000
   -5   -7    0    7    6   -0.000214    0.000000
   -5   -7    0    8    6    0.000107   -0.000000
   -5   -7    0    9    6   -0.000191   -0.000000
   -5   -7    0   10    6   -0.000105    0.000000
   -5   -7    0   11    6   -0.000056   -0.000000
   -5   -7    0   12    6    0.000168    0.000000
   -5   -7    0    1    7   -0.000179    0.000000
   -5   -7    0    2    7   -0.000201   -0.000000
   -5   -7    0    3    7    0.000105   -0.000000
   -5   -7    0    4    7    0.000045   -0.000000
   -5   -7    0    5    7    0.000028    0.000000
   -5   -7    0    6    7    0.000020   -0.000000
   -5   -7    0    7    7   -0.000026    0.000000
   -5   -7    0    8    7   -0.000046   -0.000000
   -5   -7    0    9    7    0.000136   -0.000000
   -5   -7    0   10    7   -0.000309   -0.000000
   -5   -7    0   11    7   -0.000128    0.000000
   -5   -7    0   12    7    0.000163   -0.000000
   -5   -7    0    1    8    0.000017    0.000000
   -5   -7    0    2    8   -0.000098    0.000000
   -5   -7    0    3    8    0.000056   -0.000000
   -5   -7    0    4    8   -0.000230    0.000000
   -5   -7    0    5    8   -0.000015   -0.000000
   -5   -7    0    6    8    0.000208    0.000000
   -5   -7    0    7    8   -0.000090   -0.000000
   -5   -7    0    8    8   -0.000151    0.000000
   -5   -7    0    9    8    0.000084   -0.000000
   -5   -7    0   10    8   -0.000129    0.000000
   -5   -7    0   11    8   -0.000147   -0.000000
   -5   -7    0   12    8    0.000051    0.000000
   -5   -7    0    1    9   -0.000234   -0.000000
   -5   -7    0    2    9    0.000000    0.000000
   -5   -7    0    3    9    0.000169   -0.000000
   -5   -7    0    4    9   -0.000118   -0.000000
   -5   -7    0    5    9    0.000049   -0.000000
   -5   -7    0    6    9   -0.000079   -0.000000
   -5   -7    0    7    9   -0.000083   -0.000000
   -5   -7    0    8    9    0.000124    0.000000
   -5   -7    0    9    9    0.000189    0.000000
   -5   -7    0   10    9   -0.000163    0.000000
   -5   -7    0   11    9   -0.000051   -0.000000
   -5   -7    0   12    9   -0.000044   -0.000000
   -5   -7    0    1   10    0.000045   -0.000000
   -5   -7    0    2   10   -0.000028   -0.000000
   -5   -7    0    3   10   -0.000019    0.000000
   -5   -7    0    4   10   -0.000032   -0.000000
   -5   -7    0    5   10    0.000157    0.000000
   -5   -7    0    6   10    0.000216    0.000000
   -5   -7    0    7   10   -0.000143    0.000000
   -5   -7    0    8   10   -0.000016   -0.000000
   -5   -7    0    9   10   -0.000008    0.000000
   -5   -7    0   10   10   -0.000026   -0.000000
   -5   -7    0   11   10    0.000047    0.000000
   -5   -7    0   12   10   -0.000136    0.000000
   -5   -7    0    1   11    0.000230   -0.000000
   -5   -7    0    2   11   -0.000016   -0.000000
   -5   -7    0    3   11    0.000208    0.000000
   -5   -7    0    4   11    0.000052    0.000000
   -5   -7    0    5   11   -0.000056   -0.000000
   -5   -7    0    6   11   -0.000179   -0.000000
   -5   -7    0    7   11    0.000091   -0.000000
   -5   -7    0    8   11   -0.000408    0.000000
   -5   -7    0    9   11    0.000068   -0.000000
   -5   -7    0   10   11    0.000090   -0.000000
   -5   -7    0   11   11   -0.000152    0.000000
   -5   -7    0   12   11    0.000083   -0.000000
   -5   -7    0    1   12    0.000118   -0.000000
   -5   -7    0    2   12    0.000050    0.000000
   -5   -7    0    3   12   -0.000079    0.000000
   -5   -7    0    4   12   -0.000037    0.000000
   -5   -7    0    5   12   -0.000203   -0.000000
   -5   -7    0    6   12    0.000234    0.000000
   -5   -7    0    7   12    0.000165    0.000000
   -5   -7    0    8   12   -0.000077   -0.000000
   -5   -7    0    9   12   -0.000067   -0.000000
   -5   -7    0   10   12    0.000083   -0.000000
   -5   -7    0   11   12    0.000125    0.000000
   -5   -7    0   12   12    0.000190   -0.000000
   -5   -6    0    1    1   -0.000174   -0.000000
   -5   -6    0    2    1    0.000255   -0.000000
   -5   -6    0    3    1    0.000129    0.000000
   -5   -6    0    4    1   -0.000176   -0.000000
   -5   -6    0    5    1   -0.000244    0.000000
   -5   -6    0    6    1   -0.000292    0.000000
   -5   -6    0    7    1    0.000000    0.000000
   -5   -6    0    8    1   -0.000197   -0.000000
   -5   -6    0    9    1    0.000190    0.000000
   -5   -6    0   10    1   -0.000118    0.000000
   -5   -6    0   11    1   -0.000049    0.000000
   -5   -6    0   12    1    0.000240   -0.000000
   -5   -6    0    1    2   -0.000014   -0.000000
   -5   -6    0    2    2    0.000047    0.000000
   -5   -6    0    3    2    0.000078    0.000000
   -5   -6    0    4    2    0.000220   -0.000000
   -5   -6    0    5    2   -0.000188   -0.000000
   -5   -6    0    6    2   -0.000376    0.000000
   -5   -6    0    7    2   -0.000194   -0.000000
   -5   -6    0    8    2    0.000122    0.000000
   -5   -6    0    9    2   -0.000128   -0.000000
   -5   -6    0   10    2    0.000008    0.000000
   -5   -6    0   11    2   -0.000330   -0.000000
   -5   -6    0   12    2   -0.000195    0.000000
   -5   -6    0    1    3   -0.000058    0.000000
   -5   -6    0    2    3   -0.000454    0.000000
   -5   -6    0    3    3    0.000337    0.000000
   -5   -6    0    4    3    0.000084    0.000000
   -5   -6    0    5    3    0.000142    0.000000
   -5   -6    0    6    3   -0.000400    0.000000
   -5   -6    0    7    3   -0.000084   -0.000000
   -5   -6    0    8    3    0.000399    0.000000
   -5   -6    0    9    3    0.000252    0.000000
   -5   -6    0   10    3   -0.000037   -0.000000
   -5   -6    0   11    3   -0.000182    0.000000
   -5   -6    0   12    3   -0.000368    0.000000
   -5   -6    0    1    4   -0.000032    0.000000
   -5   -6    0    2    4    0.000003    0.000000
   -5   -6    0    3    4   -0.000179    0.000000
   -5   -6    0    4    4   -0.000174    0.000000
   -5   -6    0    5    4   -0.000254   -0.000000
   -5   -6    0    6    4   -0.000129    0.000000
   -5   -6    0    7    4   -0.000118    0.000000
   -5   -6    0    8    4    0.000050    0.000000
   -5   -6    0    9    4   -0.000241   -0.000000
   -5   -6    0   10    4    0.000093    0.000000
   -5   -6    0   11    4    0.000022    0.000000
   -5   -6    0   12    4   -0.000172   -0.000000
   -5   -6    0    1    5    0.000203    0.000000
   -5   -6    0    2    5   -0.000038    0.000000
   -5   -6    0    3    5    0.000328    0.000000
   -5   -6    0    4    5    0.000014    0.000000
   -5   -6    0    5    5    0.000047   -0.000000
   -5   -6    0    6    5    0.000077    0.000000
   -5   -6    0    7    5   -0.000008   -0.000000
   -5   -6    0    8    5   -0.000330    0.000000
   -5   -6    0    9    5   -0.000195   -0.000000
   -5   -6    0   10    5    0.000036    0.000000
   -5   -6    0   11    5    0.000222    0.000000
   -5   -6    0   12    5   -0.000167   -0.000000
   -5   -6    0    1    6   -0.000008   -0.000000
   -5   -6    0    2    6    0.000136   -0.000000
   -5   -6    0    3    6   -0.000324   -0.000000
   -5   -6    0    4    6    0.000058   -0.000000
   -5   -6    0    5    6   -0.000454   -0.000000
   -5   -6    0    6    6    0.000335    0.000000
   -5   -6    0    7    6    0.000036    0.000000
   -5   -6    0    8    6   -0.000183    0.000000
   -5   -6    0    9    6   -0.000366   -0.000000
   -5   -6    0   10    6    0.000110    0.000000
   -5   -6    0   11    6    0.000189   -0.000000
   -5   -6    0   12    6    0.000406   -0.000000
   -5   -6    0    1    7    0.000062    0.000000
   -5   -6    0    2    7    0.000119    0.000000
   -5   -6    0    3    7    0.000058    0.000000
   -5   -6    0    4    7    0.000052   -0.000000
   -5   -6    0    5    7   -0.000061    0.000000
   -5   -6    0    6    7   -0.000248   -0.000000
   -5   -6    0    7    7    0.000066   -0.000000
   -5   -6    0    8    7   -0.000145   -0.000000
   -5   -6    0    9    7   -0.000251   -0.000000
   -5   -6    0   10    7    0.000136    0.000000
   -5   -6    0   11    7    0.000193    0.000000
   -5   -6    0   12    7    0.000025    0.000000
   -5   -6    0    1    8    0.000029   -0.000000
   -5   -6    0    2    8   -0.000005    0.000000
   -5   -6    0    3    8    0.000029   -0.000000
   -5   -6    0    4    8    0.000170    0.000000
   -5   -6    0    5    8    0.000104   -0.000000
   -5   -6    0    6    8    0.000466   -0.000000
   -5   -6    0    7    8    0.000218    0.000000
   -5   -6    0    8    8   -0.000214   -0.000000
   -5   -6    0    9    8   -0.000094   -0.000000
   -5   -6    0   10    8    0.000162   -0.000000
   -5   -6    0   11    8    0.000404   -0.000000
   -5   -6    0   12    8   -0.000109    0.000000
   -5   -6    0    1    9    0.000259    0.000000
   -5   -6    0    2    9   -0.000250   -0.000000
   -5   -6    0    3    9    0.000012   -0.000000
   -5   -6    0    4    9    0.000064    0.000000
   -5   -6    0    5    9    0.000270   -0.000000
   -5   -6    0    6    9    0.000251    0.000000
   -5   -6    0    7    9    0.000059   -0.000000
   -5   -6    0    8    9    0.000008    0.000000
   -5   -6    0    9    9    0.000096   -0.000000
   -5   -6    0   10    9    0.000402   -0.000000
   -5   -6    0   11    9    0.000119    0.000000
   -5   -6    0   12    9   -0.000167    0.000000
   -5   -6    0    1   10    0.000052   -0.000000
   -5   -6    0    2   10    0.000062    0.000000
   -5   -6    0    3   10    0.000248   -0.000000
   -5   -6    0    4   10   -0.000163   -0.000000
   -5   -6    0    5   10   -0.000265    0.000000
   -5   -6    0    6   10   -0.000061    0.000000
   -5   -6    0    7   10   -0.000123    0.000000
   -5   -6    0    8   10   -0.000380   -0.000000
   -5   -6    0    9   10   -0.000225    0.000000
   -5   -6    0   10   10    0.000066   -0.000000
   -5   -6    0   11   10    0.000145   -0.000000
   -5   -6    0   12   10    0.000251   -0.000000
   -5   -6    0    1   11   -0.000169   -0.000000
   -5   -6    0    2   11    0.000104    0.000000
   -5   -6    0    3   11    0.000466   -0.000000
   -5   -6    0    4   11   -0.000080   -0.000000
   -5   -6    0    5   11   -0.000208    0.000000
   -5   -6    0    6   11   -0.000489    0.000000
   -5   -6    0    7   11   -0.000157    0.000000
   -5   -6    0    8   11   -0.000002    0.000000
   -5   -6    0    9   11   -0.000025   -0.000000
   -5   -6    0   10   11   -0.000217    0.000000
   -5   -6    0   11   11   -0.000214    0.000000
   -5   -6    0   12   11   -0.000094    0.000000
   -5   -6    0    1   12   -0.000065    0.000000
   -5   -6    0    2   12    0.000271    0.000000
   -5   -6    0    3   12    0.000252   -0.000000
   -5   -6    0    4   12   -0.000110   -0.000000
   -5   -6    0    5   12   -0.000034   -0.000000
   -5   -6    0    6   12   -0.000011   -0.000000
   -5   -6    0    7   12   -0.000167    0.000000
   -5   -6    0    8   12   -0.000015   -0.000000
   -5   -6    0    9   12   -0.000036   -0.000000
   -5   -6    0   10   12   -0.000059    0.000000
   -5   -6    0   11   12    0.000007   -0.000000
   -5   -6    0   12   12    0.000096    0.000000
   -5   -5    0    1    1    0.000298   -0.000000
   -5   -5    0    2    1   -0.000092    0.000000
   -5   -5    0    3    1   -0.000209    0.000000
   -5   -5    0    4    1    0.000045   -0.000000
   -5   -5    0    5    1    0.000271    0.000000
   -5   -5    0    6    1    0.000454   -0.000000
   -5   -5    0    7    1   -0.000015   -0.000000
   -5   -5    0    8    1   -0.000277    0.000000
   -5   -5    0    9    1   -0.000186   -0.000000
   -5   -5    0   10    1    0.000022    0.000000
   -5   -5    0   11    1   -0.000155    0.000000
   -5   -5    0   12    1   -0.000174   -0.000000
   -5   -5    0    1    2   -0.000413    0.000000
   -5   -5    0    2    2   -0.000095   -0.000000
   -5   -5    0    3    2   -0.000305    0.000000
   -5   -5    0    4    2    0.000144    0.000000
   -5   -5    0    5    2   -0.000257   -0.000000
   -5   -5    0    6    2   -0.000581   -0.000000
   -5   -5    0    7    2    0.000328   -0.000000
   -5   -5    0    8    2    0.000516    0.000000
   -5   -5    0    9    2    0.000592    0.000000
   -5   -5    0   10    2   -0.000036   -0.000000
   -5   -5    0   11    2   -0.000148    0.000000
   -5   -5    0   12    2    0.000148   -0.000000
   -5   -5    0    1    3   -0.000263    0.000000
   -5   -5    0    2    3   -0.000434    0.000000
   -5   -5    0    3    3    0.000140   -0.000000
   -5   -5    0    4    3   -0.000071   -0.000000
   -5   -5    0    5    3    0.000137   -0.000000
   -5   -5    0    6    3   -0.000086   -0.000000
   -5   -5    0    7    3    0.000217    0.000000
   -5   -5    0    8    3    0.000487   -0.000000
   -5   -5    0    9    3   -0.000046   -0.000000
   -5   -5    0   10    3   -0.000052   -0.000000
   -5   -5    0   11    3    0.000209    0.000000
   -5   -5    0   12    3    0.000154    0.000000
   -5   -5    0    1    4    0.000039    0.000000
   -5   -5    0    2    4   -0.000371    0.000000
   -5   -5    0    3    4   -0.000460   -0.000000
   -5   -5    0    4    4    0.000298   -0.000000
   -5   -5    0    5    4    0.000093    0.000000
   -5   -5    0    6    4    0.000211   -0.000000
   -5   -5    0    7    4    0.000021   -0.000000
   -5   -5    0    8    4    0.000155    0.000000
   -5   -5    0    9    4    0.000174    0.000000
   -5   -5    0   10    4   -0.000086    0.000000
   -5   -5    0   11    4   -0.000076   -0.000000
   -5   -5    0   12    4    0.000181    0.000000
   -5   -5    0    1    5   -0.000311    0.000000
   -5   -5    0    2    5    0.000054   -0.000000
   -5   -5    0    3    5   -0.000216   -0.000000
   -5   -5    0    4    5    0.000412    0.000000
   -5   -5    0    5    5   -0.000095    0.000000
   -5   -5    0    6    5   -0.000306    0.000000
   -5   -5    0    7    5    0.000035   -0.000000
   -5   -5    0    8    5   -0.000148   -0.000000
   -5   -5    0    9    5    0.000146    0.000000
   -5   -5    0   10    5   -0.000130   -0.000000
   -5   -5    0   11    5   -0.000239   -0.000000
   -5   -5    0   12    5   -0.000219    0.000000
   -5   -5    0    1    6   -0.000271    0.000000
   -5   -5    0    2    6    0.000055   -0.000000
   -5   -5    0    3    6   -0.000257    0.000000
   -5   -5    0    4    6    0.000261    0.000000
   -5   -5    0    5    6   -0.000433    0.000000
   -5   -5    0    6    6    0.000140    0.000000
   -5   -5    0    7    6    0.000052   -0.000000
   -5   -5    0    8    6    0.000209    0.000000
   -5   -5    0    9    6    0.000155    0.000000
   -5   -5    0   10    6   -0.000176    0.000000
   -5   -5    0   11    6   -0.000262    0.000000
   -5   -5    0   12    6   -0.000001    0.000000
   -5   -5    0    1    7   -0.000211   -0.000000
   -5   -5    0    2    7   -0.000358   -0.000000
   -5   -5    0    3    7   -0.000282    0.000000
   -5   -5    0    4    7    0.000224    0.000000
   -5   -5    0    5    7   -0.000092    0.000000
   -5   -5    0    6    7    0.000152    0.000000
   -5   -5    0    7    7    0.000129    0.000000
   -5   -5    0    8    7    0.000271   -0.000000
   -5   -5    0    9    7    0.000385   -0.000000
   -5   -5    0   10    7   -0.000203    0.000000
   -5   -5    0   11    7   -0.000386    0.000000
   -5   -5    0   12    7   -0.000098    0.000000
   -5   -5    0    1    8   -0.000032   -0.000000
   -5   -5    0    2    8    0.000177   -0.000000
   -5   -5    0    3    8    0.000394   -0.000000
   -5   -5    0    4    8   -0.000228    0.000000
   -5   -5    0    5    8   -0.000201    0.000000
   -5   -5    0    6    8    0.000163    0.000000
   -5   -5    0    7    8   -0.000232   -0.000000
   -5   -5    0    8    8   -0.000301   -0.000000
   -5   -5    0    9    8   -0.000239   -0.000000
   -5   -5    0   10    8   -0.000163    0.000000
   -5   -5    0   11    8    0.000095    0.000000
   -5   -5    0   12    8    0.000131   -0.000000
   -5   -5    0    1    9   -0.000229    0.000000
   -5   -5    0    2    9    0.000187    0.000000
   -5   -5    0    3    9    0.000210   -0.000000
   -5   -5    0    4    9   -0.000196   -0.000000
   -5   -5    0    5    9    0.000132    0.000000
   -5   -5    0    6    9   -0.000366   -0.000000
   -5   -5    0    7    9   -0.000116   -0.000000
   -5   -5    0    8    9    0.000095    0.000000
   -5   -5    0    9    9    0.000022    0.000000
   -5   -5    0   10    9   -0.000354   -0.000000
   -5   -5    0   11    9    0.000007   -0.000000
   -5   -5    0   12    9   -0.000107   -0.000000
   -5   -5    0    1   10    0.000224   -0.000000
   -5   -5    0    2   10    0.000091   -0.000000
   -5   -5    0    3   10   -0.000150   -0.000000
   -5   -5    0    4   10   -0.000324    0.000000
   -5   -5    0    5   10    0.000437    0.000000
   -5   -5    0    6   10    0.000566   -0.000000
   -5   -5    0    7   10   -0.000239   -0.000000
   -5   -5    0    8   10   -0.000202    0.000000
   -5   -5    0    9   10   -0.000156   -0.000000
   -5   -5    0   10   10    0.000129    0.000000
   -5   -5    0   11   10   -0.000271   -0.000000
   -5   -5    0   12   10   -0.000385   -0.000000
   -5   -5    0    1   11    0.000228    0.000000
   -5   -5    0    2   11   -0.000201    0.000000
   -5   -5    0    3   11    0.000162   -0.000000
   -5   -5    0    4   11   -0.000028   -0.000000
   -5   -5    0    5   11   -0.000137    0.000000
   -5   -5    0    6   11   -0.000143   -0.000000
   -5   -5    0    7   11   -0.000031   -0.000000
   -5   -5    0    8   11    0.000040   -0.000000
   -5   -5    0    9   11    0.000284   -0.000000
   -5   -5    0   10   11    0.000233   -0.000000
   -5   -5    0   11   11   -0.000303    0.000000
   -5   -5    0   12   11   -0.000239    0.000000
   -5   -5    0    1   12    0.000197   -0.000000
   -5   -5    0    2   12    0.000131   -0.000000
   -5   -5    0    3   12   -0.000365   -0.000000
   -5   -5    0    4   12   -0.000171    0.000000
   -5   -5    0    5   12   -0.000062   -0.000000
   -5   -5    0    6   12    0.000201    0.000000
   -5   -5    0    7   12   -0.000064    0.000000
   -5   -5    0    8   12   -0.000188    0.000000
   -5   -5    0    9   12   -0.000050   -0.000000
   -5   -5    0   10   12    0.000117   -0.000000
   -5   -5    0   11   12    0.000095   -0.000000
   -5   -5    0   12   12    0.000021   -0.000000
   -5   -4    0    1    1    0.000109    0.000000
   -5   -4    0    2    1    0.000255    0.000000
   -5   -4    0    3    1    0.000194    0.000000
   -5   -4    0    4    1   -0.000249   -0.000000
   -5   -4    0    5    1   -0.000491   -0.000000
   -5   -4    0    6    1   -0.000466    0.000000
   -5   -4    0    7    1   -0.000027    0.000000
   -5   -4    0    8    1   -0.000180   -0.000000
   -5   -4    0    9    1    0.000046   -0.000000
   -5   -4    0   10    1    0.000150    0.000000
   -5   -4    0   11    1    0.000099    0.000000
   -5   -4    0   12    1    0.000081    0.000000
   -5   -4    0    1    2    0.000306   -0.000000
   -5   -4    0    2    2    0.000386    0.000000
   -5   -4    0    3    2    0.000111   -0.000000
   -5   -4    0    4    2   -0.000387    0.000000
   -5   -4    0    5    2   -0.000262   -0.000000
   -5   -4    0    6    2   -0.000438    0.000000
   -5   -4    0    7    2   -0.000157   -0.000000
   -5   -4    0    8    2    0.000038    0.000000
   -5   -4    0    9    2   -0.000070   -0.000000
   -5   -4    0   10    2    0.000014    0.000000
   -5   -4    0   11    2   -0.000173   -0.000000
   -5   -4    0   12    2   -0.000231    0.000000
   -5   -4    0    1    3   -0.000124    0.000000
   -5   -4    0    2    3   -0.000164   -0.000000
   -5   -4    0    3    3   -0.000550   -0.000000
   -5   -4    0    4    3    0.000211    0.000000
   -5   -4    0    5    3    0.000289   -0.000000
   -5   -4    0    6    3    0.000056    0.000000
   -5   -4    0    7    3    0.000368   -0.000000
   -5   -4    0    8    3    0.000460    0.000000
   -5   -4    0    9    3   -0.000128   -0.000000
   -5   -4    0   10    3   -0.000273    0.000000
   -5   -4    0   11    3    0.000024   -0.000000
   -5   -4    0   12    3    0.000102    0.000000
   -5   -4    0    1    4   -0.000159    0.000000
   -5   -4    0    2    4    0.000245   -0.000000
   -5   -4    0    3    4    0.000188    0.000000
   -5   -4    0    4    4    0.000108    0.000000
   -5   -4    0    5    4   -0.000254   -0.000000
   -5   -4    0    6    4   -0.000192    0.000000
   -5   -4    0    7    4    0.000150    0.000000
   -5   -4    0    8    4   -0.000099    0.000000
   -5   -4    0    9    4   -0.000083    0.000000
   -5   -4    0   10    4   -0.000104   -0.000000
   -5   -4    0   11    4   -0.000070   -0.000000
   -5   -4    0   12    4   -0.000101   -0.000000
   -5   -4    0    1    5   -0.000035   -0.000000
   -5   -4    0    2    5   -0.000410    0.000000
   -5   -4    0    3    5   -0.000234   -0.000000
   -5   -4    0    4    5   -0.000305   -0.000000
   -5   -4    0    5    5    0.000385   -0.000000
   -5   -4    0    6    5    0.000111   -0.000000
   -5   -4    0    7    5   -0.000013    0.000000
   -5   -4    0    8    5   -0.000173   -0.000000
   -5   -4    0    9    5   -0.000231   -0.000000
   -5   -4    0   10    5    0.000009   -0.000000
   -5   -4    0   11    5    0.000182    0.000000
   -5   -4    0   12    5    0.000120   -0.000000
   -5   -4    0    1    6   -0.000381    0.000000
   -5   -4    0    2    6   -0.000104   -0.000000
   -5   -4    0    3    6   -0.000321   -0.000000
   -5   -4    0    4    6    0.000122   -0.000000
   -5   -4    0    5    6   -0.000162    0.000000
   -5   -4    0    6    6   -0.000551   -0.000000
   -5   -4    0    7    6    0.000273    0.000000
   -5   -4    0    8    6    0.000023   -0.000000
   -5   -4    0    9    6    0.000102    0.000000
   -5   -4    0   10    6   -0.000010   -0.000000
   -5   -4    0   11    6   -0.000021   -0.000000
   -5   -4    0   12    6    0.000128    0.000000
   -5   -4    0    1    7   -0.000055    0.000000
   -5   -4    0    2    7    0.000115   -0.000000
   -5   -4    0    3    7    0.000376    0.000000
   -5   -4    0    4    7    0.000154   -0.000000
   -5   -4    0    5    7   -0.000345    0.000000
   -5   -4    0    6    7   -0.000281   -0.000000
   -5   -4    0    7    7    0.000182   -0.000000
   -5   -4    0    8    7   -0.000070   -0.000000
   -5   -4    0    9    7   -0.000147   -0.000000
   -5   -4    0   10    7   -0.000139   -0.000000
   -5   -4    0   11    7    0.000275   -0.000000
   -5   -4    0   12    7    0.000201   -0.000000
   -5   -4    0    1    8   -0.000036   -0.000000
   -5   -4    0    2    8   -0.000100    0.000000
   -5   -4    0    3    8    0.000049   -0.000000
   -5   -4    0    4    8    0.000205    0.000000
   -5   -4    0    5    8    0.000122    0.000000
   -5   -4    0    6    8    0.000418    0.000000
   -5   -4    0    7    8    0.000157    0.000000
   -5   -4    0    8    8    0.000133    0.000000
   -5   -4    0    9    8    0.000141    0.000000
   -5   -4    0   10    8    0.000079    0.000000
   -5   -4    0   11    8    0.000010    0.000000
   -5   -4    0   12    8   -0.000093    0.000000
   -5   -4    0    1    9    0.000175   -0.000000
   -5   -4    0    2    9    0.000031    0.000000
   -5   -4    0    3    9    0.000145    0.000000
   -5   -4    0    4    9    0.000027    0.000000
   -5   -4    0    5    9   -0.000077   -0.000000
   -5   -4    0    6    9   -0.000523    0.000000
   -5   -4    0    7    9    0.000014   -0.000000
   -5   -4    0    8    9    0.000054   -0.000000
   -5   -4    0    9    9   -0.000018   -0.000000
   -5   -4    0   10    9    0.000185    0.000000
   -5   -4    0   11    9    0.000060    0.000000
   -5   -4    0   12    9    0.000052    0.000000
   -5   -4    0    1   10    0.000154   -0.000000
   -5   -4    0    2   10    0.000346   -0.000000
   -5   -4    0    3   10    0.000282    0.000000
   -5   -4    0    4   10   -0.000267    0.000000
   -5   -4    0    5   10   -0.000374   -0.000000
   -5   -4    0    6   10   -0.000533   -0.000000
   -5   -4    0    7   10   -0.000314   -0.000000
   -5   -4    0    8   10   -0.000399   -0.000000
   -5   -4    0    9   10   -0.000205   -0.000000
   -5   -4    0   10   10    0.000181   -0.000000
   -5   -4    0   11   10    0.000071    0.000000
   -5   -4    0   12   10    0.000146    0.000000
   -5   -4    0    1   11   -0.000204    0.000000
   -5   -4    0    2   11    0.000122   -0.000000
   -5   -4    0    3   11    0.000416    0.000000
   -5   -4    0    4   11   -0.000040    0.000000
   -5   -4    0    5   11   -0.000128   -0.000000
   -5   -4    0    6   11   -0.000263   -0.000000
   -5   -4    0    7   11   -0.000193    0.000000
   -5   -4    0    8   11   -0.000432    0.000000
   -5   -4    0    9   11   -0.000192    0.000000
   -5   -4    0   10   11   -0.000157   -0.000000
   -5   -4    0   11   11    0.000133    0.000000
   -5   -4    0   12   11    0.000141    0.000000
   -5   -4    0    1   12   -0.000027   -0.000000
   -5   -4    0    2   12   -0.000076    0.000000
   -5   -4    0    3   12   -0.000520   -0.000000
   -5   -4    0    4   12   -0.000052    0.000000
   -5   -4    0    5   12   -0.000131   -0.000000
   -5   -4    0    6   12   -0.000040   -0.000000
   -5   -4    0    7   12   -0.000099    0.000000
   -5   -4    0    8   12   -0.000232   -0.000000
   -5   -4    0    9   12   -0.000205    0.000000
   -5   -4    0   10   12   -0.000014   -0.000000
   -5   -4    0   11   12    0.000054   -0.000000
   -5   -4    0   12   12   -0.000021    0.000000
   -5   -3    0    1    1   -0.000244   -0.000000
   -5   -3    0    2    1   -0.000074    0.000000
   -5   -3    0    3    1   -0.000066   -0.000000
   -5   -3    0    4    1    0.000740    0.000000
   -5   -3    0    5    1    0.000137   -0.000000
   -5   -3    0    6    1    0.000232    0.000000
   -5   -3    0    7    1    0.000021   -0.000000
   -5   -3    0    8    1    0.000148    0.000000
   -5   -3    0    9    1    0.000121   -0.000000
   -5   -3    0   10    1   -0.000098   -0.000000
   -5   -3    0   11    1    0.000204   -0.000000
   -5   -3    0   12    1    0.000083    0.000000
   -5   -3    0    1    2   -0.000353   -0.000000
   -5   -3    0    2    2    0.000467    0.000000
   -5   -3    0    3    2   -0.000168    0.000000
   -5   -3    0    4    2    0.000115    0.000000
   -5   -3    0    5    2    0.000172   -0.000000
   -5   -3    0    6    2   -0.000232   -0.000000
   -5   -3    0    7    2    0.000229   -0.000000
   -5   -3    0    8    2   -0.000384   -0.000000
   -5   -3    0    9    2   -0.000374    0.000000
   -5   -3    0   10    2   -0.000316    0.000000
   -5   -3    0   11    2   -0.000369   -0.000000
   -5   -3    0   12    2   -0.000289   -0.000000
   -5   -3    0    1    3    0.000275   -0.000000
   -5   -3    0    2    3   -0.000172   -0.000000
   -5   -3    0    3    3   -0.000032    0.000000
   -5   -3    0    4    3   -0.000480    0.000000
   -5   -3    0    5    3    0.000127   -0.000000
   -5   -3    0    6    3   -0.000166   -0.000000
   -5   -3    0    7    3   -0.000275    0.000000
   -5   -3    0    8    3   -0.000091   -0.000000
   -5   -3    0    9    3   -0.000363   -0.000000
   -5   -3    0   10    3    0.000138   -0.000000
   -5   -3    0   11    3    0.000132    0.000000
   -5   -3    0   12    3    0.000201   -0.000000
   -5   -3    0    1    4    0.000204    0.000000
   -5   -3    0    2    4   -0.000251    0.000000
   -5   -3    0    3    4   -0.000402    0.000000
   -5   -3    0    4    4   -0.000243   -0.000000
   -5   -3    0    5    4    0.000074    0.000000
   -5   -3    0    6    4    0.000067   -0.000000
   -5   -3    0    7    4   -0.000098    0.000000
   -5   -3    0    8    4   -0.000205   -0.000000
   -5   -3    0    9    4   -0.000083   -0.000000
   -5   -3    0   10    4    0.000038    0.000000
   -5   -3    0   11    4   -0.000211    0.000000
   -5   -3    0   12    4   -0.000070    0.000000
   -5   -3    0    1    5   -0.000040    0.000000
   -5   -3    0    2    5   -0.000436   -0.000000
   -5   -3    0    3    5   -0.000167   -0.000000
   -5   -3    0    4    5    0.000353   -0.000000
   -5   -3    0    5    5    0.000464    0.000000
   -5   -3    0    6    5   -0.000169    0.000000
   -5   -3    0    7    5    0.000316   -0.000000
   -5   -3    0    8    5   -0.000367    0.000000
   -5   -3    0    9    5   -0.000287   -0.000000
   -5   -3    0   10    5   -0.000007   -0.000000
   -5   -3    0   11    5    0.000325   -0.000000
   -5   -3    0   12    5    0.000029    0.000000
   -5   -3    0    1    6    0.000377   -0.000000
   -5   -3    0    2    6   -0.000001    0.000000
   -5   -3    0    3    6    0.000331    0.000000
   -5   -3    0    4    6   -0.000273   -0.000000
   -5   -3    0    5    6   -0.000176   -0.000000
   -5   -3    0    6    6   -0.000031   -0.000000
   -5   -3    0    7    6   -0.000137   -0.000000
   -5   -3    0    8    6    0.000130   -0.000000
   -5   -3    0    9    6    0.000199    0.000000
   -5   -3    0   10    6    0.000236    0.000000
   -5   -3    0   11    6   -0.000245    0.000000
   -5   -3    0   12    6   -0.000450    0.000000
   -5   -3    0    1    7   -0.000112   -0.000000
   -5   -3    0    2    7   -0.000201    0.000000
   -5   -3    0    3    7   -0.000156   -0.000000
   -5   -3    0    4    7    0.000289    0.000000
   -5   -3    0    5    7    0.000132   -0.000000
   -5   -3    0    6    7    0.000322    0.000000
   -5   -3    0    7    7    0.000394    0.000000
   -5   -3    0    8    7    0.000313   -0.000000
   -5   -3    0    9    7    0.000221   -0.000000
   -5   -3    0   10    7   -0.000141   -0.000000
   -5   -3    0   11    7   -0.000116    0.000000
   -5   -3    0   12    7   -0.000089    0.000000
   -5   -3    0    1    8    0.000015   -0.000000
   -5   -3    0    2    8    0.000144   -0.000000
   -5   -3    0    3    8    0.000213    0.000000
   -5   -3    0    4    8   -0.000255   -0.000000
   -5   -3    0    5    8   -0.000223    0.000000
   -5   -3    0    6    8    0.000295   -0.000000
   -5   -3    0    7    8   -0.000275    0.000000
   -5   -3    0    8    8   -0.000500   -0.000000
   -5   -3    0    9    8   -0.000157   -0.000000
   -5   -3    0   10    8    0.000018    0.000000
   -5   -3    0   11    8    0.000254    0.000000
   -5   -3    0   12    8    0.000184   -0.000000
   -5   -3    0    1    9   -0.000218   -0.000000
   -5   -3    0    2    9   -0.000072    0.000000
   -5   -3    0    3    9    0.000093   -0.000000
   -5   -3    0    4    9   -0.000103   -0.000000
   -5   -3    0    5    9    0.000090    0.000000
   -5   -3    0    6    9    0.000219    0.000000
   -5   -3    0    7    9   -0.000030    0.000000
   -5   -3    0    8    9   -0.000228   -0.000000
   -5   -3    0    9    9   -0.000046   -0.000000
   -5   -3    0   10    9   -0.000093   -0.000000
   -5   -3    0   11    9    0.000078   -0.000000
   -5   -3    0   12    9   -0.000258   -0.000000
   -5   -3    0    1   10    0.000289    0.000000
   -5   -3    0    2   10   -0.000132   -0.000000
   -5   -3    0    3   10   -0.000321   -0.000000
   -5   -3    0    4   10   -0.000334    0.000000
   -5   -3    0    5   10   -0.000038    0.000000
   -5   -3    0    6   10    0.000146   -0.000000
   -5   -3    0    7   10   -0.000557   -0.000000
   -5   -3    0    8   10   -0.000114    0.000000
   -5   -3    0    9   10    0.000066    0.000000
   -5   -3    0   10   10    0.000394    0.000000
   -5   -3    0   11   10   -0.000314   -0.000000
   -5   -3    0   12   10   -0.000222    0.000000
   -5   -3    0    1   11    0.000257   -0.000000
   -5   -3    0    2   11   -0.000222   -0.000000
   -5   -3    0    3   11    0.000294   -0.000000
   -5   -3    0    4   11    0.000221    0.000000
   -5   -3    0    5   11   -0.000026   -0.000000
   -5   -3    0    6   11   -0.000122    0.000000
   -5   -3    0    7   11    0.000316   -0.000000
   -5   -3    0    8   11    0.000346   -0.000000
   -5   -3    0    9   11    0.000355   -0.000000
   -5   -3    0   10   11    0.000277   -0.000000
   -5   -3    0   11   11   -0.000503    0.000000
   -5   -3    0   12   11   -0.000157    0.000000
   -5   -3    0    1   12    0.000104   -0.000000
   -5   -3    0    2   12    0.000091    0.000000
   -5   -3    0    3   12    0.000221   -0.000000
   -5   -3    0    4   12    0.000127    0.000000
   -5   -3    0    5   12   -0.000656    0.000000
   -5   -3    0    6   12    0.000109   -0.000000
   -5   -3    0    7   12   -0.000113    0.000000
   -5   -3    0    8   12    0.000534    0.000000
   -5   -3    0    9   12    0.000007   -0.000000
   -5   -3    0   10   12    0.000031    0.000000
   -5   -3    0   11   12   -0.000229   -0.000000
   -5   -3    0   12   12   -0.000045    0.000000
   -5   -2    0    1    1   -0.000446    0.000000
   -5   -2    0    2    1    0.000343    0.000000
   -5   -2    0    3    1    0.000273    0.000000
   -5   -2    0    4    1    0.000426   -0.000000
   -5   -2    0    5    1   -0.000310    0.000000
   -5   -2    0    6    1   -0.000071   -0.000000
   -5   -2    0    7    1   -0.000080    0.000000
   -5   -2    0    8    1    0.000276    0.000000
   -5   -2    0    9    1    0.000126   -0.000000
   -5   -2    0   10    1    0.000124   -0.000000
   -5   -2    0   11    1   -0.000182   -0.000000
   -5   -2    0   12    1    0.000040   -0.000000
   -5   -2    0    1    2    0.000230   -0.000000
   -5   -2    0    2    2    0.000077   -0.000000
   -5   -2    0    3    2   -0.000505    0.000000
   -5   -2    0    4    2    0.000039   -0.000000
   -5   -2    0    5    2    0.000180    0.000000
   -5   -2    0    6    2    0.000735    0.000000
   -5   -2    0    7    2   -0.000006   -0.000000
   -5   -2    0    8    2   -0.000322    0.000000
   -5   -2    0    9    2   -0.000468   -0.000000
   -5   -2    0   10    2    0.000230    0.000000
   -5   -2    0   11    2    0.000173    0.000000
   -5   -2    0   12    2   -0.000014   -0.000000
   -5   -2    0    1    3    0.000269    0.000000
   -5   -2    0    2    3    0.000084   -0.000000
   -5   -2    0    3    3    0.000261   -0.000000
   -5   -2    0    4    3   -0.000315    0.000000
   -5   -2    0    5    3    0.000744    0.000000
   -5   -2    0    6    3    0.000167    0.000000
   -5   -2    0    7    3    0.000098   -0.000000
   -5   -2    0    8    3    0.000271    0.000000
   -5   -2    0    9    3    0.000097    0.000000
   -5   -2    0   10    3    0.000399    0.000000
   -5   -2    0   11    3    0.000044    0.000000
   -5   -2    0   12    3   -0.000189    0.000000
   -5   -2    0    1    4    0.000025    0.000000
   -5   -2    0    2    4    0.000002    0.000000
   -5   -2    0    3    4    0.000004    0.000000
   -5   -2    0    4    4   -0.000445    0.000000
   -5   -2    0    5    4   -0.000343   -0.000000
   -5   -2    0    6    4   -0.000272    0.000000
   -5   -2    0    7    4    0.000125    0.000000
   -5   -2    0    8    4    0.000182    0.000000
   -5   -2    0    9    4   -0.000042    0.000000
   -5   -2    0   10    4    0.000047   -0.000000
   -5   -2    0   11    4    0.000106   -0.000000
   -5   -2    0   12    4   -0.000097    0.000000
   -5   -2    0    1    5    0.000041   -0.000000
   -5   -2    0    2    5   -0.000516   -0.000000
   -5   -2    0    3    5    0.000224    0.000000
   -5   -2    0    4    5   -0.000228   -0.000000
   -5   -2    0    5    5    0.000077    0.000000
   -5   -2    0    6    5   -0.000506   -0.000000
   -5   -2    0    7    5   -0.000230   -0.000000
   -5   -2    0    8    5    0.000175   -0.000000
   -5   -2    0    9    5   -0.000012    0.000000
   -5   -2    0   10    5   -0.000158   -0.000000
   -5   -2    0   11    5   -0.000174   -0.000000
   -5   -2    0   12    5   -0.000144    0.000000
   -5   -2    0    1    6   -0.000152   -0.000000
   -5   -2    0    2    6    0.000389    0.000000
   -5   -2    0    3    6    0.000522   -0.000000
   -5   -2    0    4    6   -0.000267    0.000000
   -5   -2    0    5    6    0.000080   -0.000000
   -5   -2    0    6    6    0.000264    0.000000
   -5   -2    0    7    6   -0.000401    0.000000
   -5   -2    0    8    6    0.000041    0.000000
   -5   -2    0    9    6   -0.000188    0.000000
   -5   -2    0   10    6   -0.000106    0.000000
   -5   -2    0   11    6   -0.000132    0.000000
   -5   -2    0   12    6    0.000112    0.000000
   -5   -2    0    1    7    0.000128   -0.000000
   -5   -2    0    2    7   -0.000040    0.000000
   -5   -2    0    3    7    0.000138   -0.000000
   -5   -2    0    4    7    0.000020   -0.000000
   -5   -2    0    5    7   -0.000143    0.000000
   -5   -2    0    6    7   -0.000327   -0.000000
   -5   -2    0    7    7    0.000318   -0.000000
   -5   -2    0    8    7    0.000131   -0.000000
   -5   -2    0    9    7   -0.000034    0.000000
   -5   -2    0   10    7   -0.000029   -0.000000
   -5   -2    0   11    7    0.000237    0.000000
   -5   -2    0   12    7    0.000068   -0.000000
   -5   -2    0    1    8    0.000163    0.000000
   -5   -2    0    2    8    0.000138    0.000000
   -5   -2    0    3    8   -0.000075   -0.000000
   -5   -2    0    4    8   -0.000194   -0.000000
   -5   -2    0    5    8   -0.000074   -0.000000
   -5   -2    0    6    8    0.000355    0.000000
   -5   -2    0    7    8   -0.000121   -0.000000
   -5   -2    0    8    8    0.000030    0.000000
   -5   -2    0    9    8    0.000181   -0.000000
   -5   -2    0   10    8    0.000107   -0.000000
   -5   -2    0   11    8   -0.000307   -0.000000
   -5   -2    0   12    8   -0.000274   -0.000000
   -5   -2    0    1    9    0.000220    0.000000
   -5   -2    0    2    9   -0.000063   -0.000000
   -5   -2    0    3    9    0.000204    0.000000
   -5   -2    0    4    9    0.000035    0.000000
   -5   -2    0    5    9    0.000325   -0.000000
   -5   -2    0    6    9   -0.000110   -0.000000
   -5   -2    0    7    9   -0.000183    0.000000
   -5   -2    0    8    9    0.000027    0.000000
   -5   -2    0    9    9    0.000033    0.000000
   -5   -2    0   10    9    0.000049   -0.000000
   -5   -2    0   11    9   -0.000052   -0.000000
   -5   -2    0   12    9   -0.000013   -0.000000
   -5   -2    0    1   10    0.000020   -0.000000
   -5   -2    0    2   10    0.000143   -0.000000
   -5   -2    0    3   10    0.000328    0.000000
   -5   -2    0    4   10   -0.000334    0.000000
   -5   -2    0    5   10   -0.000304    0.000000
   -5   -2    0    6   10   -0.000104    0.000000
   -5   -2    0    7   10   -0.000707    0.000000
   -5   -2    0    8   10   -0.000126   -0.000000
   -5   -2    0    9   10    0.000102    0.000000
   -5   -2    0   10   10    0.000318   -0.000000
   -5   -2    0   11   10   -0.000130    0.000000
   -5   -2    0   12   10    0.000033   -0.000000
   -5   -2    0    1   11    0.000194    0.000000
   -5   -2    0    2   11   -0.000075    0.000000
   -5   -2    0    3   11    0.000354   -0.000000
   -5   -2    0    4   11    0.000012    0.000000
   -5   -2    0    5   11    0.000041    0.000000
   -5   -2    0    6   11   -0.000124    0.000000
   -5   -2    0    7   11   -0.000088   -0.000000
   -5   -2    0    8   11   -0.000234   -0.000000
   -5   -2    0    9   11   -0.000142    0.000000
   -5   -2    0   10   11    0.000121   -0.000000
   -5   -2    0   11   11    0.000031   -0.000000
   -5   -2    0   12   11    0.000182    0.000000
   -5   -2    0    1   12   -0.000036   -0.000000
   -5   -2    0    2   12    0.000326   -0.000000
   -5   -2    0    3   12   -0.000111    0.000000
   -5   -2    0    4   12    0.000123    0.000000
   -5   -2    0    5   12   -0.000338   -0.000000
   -5   -2    0    6   12   -0.000149   -0.000000
   -5   -2    0    7   12   -0.000019    0.000000
   -5   -2    0    8   12   -0.000449   -0.000000
   -5   -2    0    9   12    0.000289   -0.000000
   -5   -2    0   10   12    0.000183   -0.000000
   -5   -2    0   11   12    0.000026    0.000000
   -5   -2    0   12   12    0.000032    0.000000
   -5   -1    0    1    1    0.000036    0.000000
   -5   -1    0    2    1    0.000070    0.000000
   -5   -1    0    3    1   -0.000063   -0.000000
   -5   -1    0    4    1    0.000532    0.000000
   -5   -1    0    5    1    0.000161   -0.000000
   -5   -1    0    6    1    0.000353   -0.000000
   -5   -1    0    7    1   -0.000265   -0.000000
   -5   -1    0    8    1   -0.000113   -0.000000
   -5   -1    0    9    1    0.000023    0.000000
   -5   -1    0   10    1    0.000070    0.000000
   -5   -1    0   11    1   -0.000201   -0.000000
   -5   -1    0   12    1    0.000304    0.000000
   -5   -1    0    1    2   -0.000344   -0.000000
   -5   -1    0    2    2   -0.000229   -0.000000
   -5   -1    0    3    2   -0.000595   -0.000000
   -5   -1    0    4    2   -0.000067    0.000000
   -5   -1    0    5    2    0.001452    0.000000
   -5   -1    0    6    2   -0.000243    0.000000
   -5   -1    0    7    2   -0.000198    0.000000
   -5   -1    0    8    2    0.000026   -0.000000
   -5   -1    0    9    2   -0.000271   -0.000000
   -5   -1    0   10    2   -0.000403    0.000000
   -5   -1    0   11    2   -0.000059   -0.000000
   -5   -1    0   12    2    0.000210   -0.000000
   -5   -1    0    1    3   -0.000137   -0.000000
   -5   -1    0    2    3   -0.000409    0.000000
   -5   -1    0    3    3    0.000354   -0.000000
   -5   -1    0    4    3   -0.000131    0.000000
   -5   -1    0    5    3    0.000719   -0.000000
   -5   -1    0    6    3   -0.000375    0.000000
   -5   -1    0    7    3   -0.000173   -0.000000
   -5   -1    0    8    3   -0.000246   -0.000000
   -5   -1    0    9    3   -0.000250   -0.000000
   -5   -1    0   10    3   -0.000315    0.000000
   -5   -1    0   11    3    0.000142    0.000000
   -5   -1    0   12    3    0.000164   -0.000000
   -5   -1    0    1    4   -0.000070   -0.000000
   -5   -1    0    2    4   -0.000189    0.000000
   -5   -1    0    3    4   -0.000281    0.000000
   -5   -1    0    4    4    0.000036   -0.000000
   -5   -1    0    5    4   -0.000068    0.000000
   -5   -1    0    6    4    0.000065   -0.000000
   -5   -1    0    7    4    0.000070    0.000000
   -5   -1    0    8    4    0.000200   -0.000000
   -5   -1    0    9    4   -0.000302    0.000000
   -5   -1    0   10    4   -0.000018   -0.000000
   -5   -1    0   11    4    0.000110    0.000000
   -5   -1    0   12    4   -0.000087   -0.000000
   -5   -1    0    1    5   -0.000070    0.000000
   -5   -1    0    2    5   -0.000462    0.000000
   -5   -1    0    3    5   -0.000148   -0.000000
   -5   -1    0    4    5    0.000343   -0.000000
   -5   -1    0    5    5   -0.000227   -0.000000
   -5   -1    0    6    5   -0.000598   -0.000000
   -5   -1    0    7    5    0.000402    0.000000
   -5   -1    0    8    5   -0.000057    0.000000
   -5   -1    0    9    5    0.000211   -0.000000
   -5   -1    0   10    5   -0.000030    0.000000
   -5   -1    0   11    5    0.000018    0.000000
   -5   -1    0   12    5   -0.000117    0.000000
   -5   -1    0    1    6    0.000180    0.000000
   -5   -1    0    2    6    0.000205    0.000000
   -5   -1    0    3    6   -0.000290    0.000000
   -5   -1    0    4    6    0.000139   -0.000000
   -5   -1    0    5    6   -0.000412   -0.000000
   -5   -1    0    6    6    0.000361   -0.000000
   -5   -1    0    7    6    0.000315   -0.000000
   -5   -1    0    8    6    0.000141   -0.000000
   -5   -1    0    9    6    0.000166   -0.000000
   -5   -1    0   10    6    0.000423    0.000000
   -5   -1    0   11    6   -0.000037   -0.000000
   -5   -1    0   12    6    0.000103    0.000000
   -5   -1    0    1    7    0.000098    0.000000
   -5   -1    0    2    7   -0.000337    0.000000
   -5   -1    0    3    7   -0.000128    0.000000
   -5   -1    0    4    7    0.000315   -0.000000
   -5   -1    0    5    7   -0.000266    0.000000
   -5   -1    0    6    7   -0.000029   -0.000000
   -5   -1    0    7    7    0.000469    0.000000
   -5   -1    0    8    7    0.000509   -0.000000
   -5   -1    0    9    7   -0.000193    0.000000
   -5   -1    0   10    7   -0.000004    0.000000
   -5   -1    0   11    7    0.000140    0.000000
   -5   -1    0   12    7   -0.000096    0.000000
   -5   -1    0    1    8    0.000289    0.000000
   -5   -1    0    2    8    0.000051   -0.000000
   -5   -1    0    3    8   -0.000067    0.000000
   -5   -1    0    4    8   -0.000267    0.000000
   -5   -1    0    5    8   -0.000169    0.000000
   -5   -1    0    6    8    0.000051    0.000000
   -5   -1    0    7    8   -0.000464   -0.000000
   -5   -1    0    8    8   -0.000462    0.000000
   -5   -1    0    9    8   -0.000234   -0.000000
   -5   -1    0   10    8    0.000279    0.000000
   -5   -1    0   11    8    0.000101   -0.000000
   -5   -1    0   12    8    0.000158   -0.000000
   -5   -1    0    1    9    0.000006   -0.000000
   -5   -1    0    2    9    0.000003    0.000000
   -5   -1    0    3    9   -0.000075    0.000000
   -5   -1    0    4    9   -0.000221   -0.000000
   -5   -1    0    5    9    0.000670   -0.000000
   -5   -1    0    6    9    0.000285   -0.000000
   -5   -1    0    7    9   -0.000051   -0.000000
   -5   -1    0    8    9    0.000048    0.000000
   -5   -1    0    9    9    0.000008    0.000000
   -5   -1    0   10    9    0.000149    0.000000
   -5   -1    0   11    9    0.000175    0.000000
   -5   -1    0   12    9    0.000169   -0.000000
   -5   -1    0    1   10    0.000314   -0.000000
   -5   -1    0    2   10    0.000267   -0.000000
   -5   -1    0    3   10    0.000031    0.000000
   -5   -1    0    4   10   -0.000299    0.000000
   -5   -1    0    5   10    0.000235    0.000000
   -5   -1    0    6   10    0.000290    0.000000
   -5   -1    0    7   10   -0.000751   -0.000000
   -5   -1    0    8   10   -0.000119   -0.000000
   -5   -1    0    9   10    0.000028   -0.000000
   -5   -1    0   10   10    0.000468   -0.000000
   -5   -1    0   11   10   -0.000509    0.000000
   -5   -1    0   12   10    0.000194    0.000000
   -5   -1    0    1   11    0.000268   -0.000000
   -5   -1    0    2   11   -0.000171   -0.000000
   -5   -1    0    3   11    0.000050   -0.000000
   -5   -1    0    4   11    0.000320    0.000000
   -5   -1    0    5   11   -0.000243    0.000000
   -5   -1    0    6   11   -0.000754    0.000000
   -5   -1    0    7   11    0.000142    0.000000
   -5   -1    0    8   11    0.000235    0.000000
   -5   -1    0    9   11    0.000403   -0.000000
   -5   -1    0   10   11    0.000465   -0.000000
   -5   -1    0   11   11   -0.000466    0.000000
   -5   -1    0   12   11   -0.000236    0.000000
   -5   -1    0    1   12    0.000224    0.000000
   -5   -1    0    2   12    0.000669    0.000000
   -5   -1    0    3   12    0.000284   -0.000000
   -5   -1    0    4   12   -0.000070   -0.000000
   -5   -1    0    5   12   -0.000313    0.000000
   -5   -1    0    6   12    0.000342    0.000000
   -5   -1    0    7   12   -0.000386    0.000000
   -5   -1    0    8   12    0.000196    0.000000
   -5   -1    0    9   12    0.000021    0.000000
   -5   -1    0   10   12    0.000054   -0.000000
   -5   -1    0   11   12    0.000049    0.000000
   -5   -1    0   12   12    0.000012    0.000000
   -5    0    0    1    1   -0.000366   -0.000000
   -5    0    0    2    1   -0.000024   -0.000000
   -5    0    0    3    1    0.000382   -0.000000
   -5    0    0    4    1    0.000536   -0.000000
   -5    0    0    5    1   -0.000065    0.000000
   -5    0    0    6    1    0.000130    0.000000
   -5    0    0    7    1   -0.000299    0.000000
   -5    0    0    8    1    0.000322    0.000000
   -5    0    0    9    1    0.000071   -0.000000
   -5    0    0   10    1    0.000179   -0.000000
   -5    0    0   11    1   -0.000382   -0.000000
   -5    0    0   12    1   -0.000070   -0.000000
   -5    0    0    1    2    0.000024   -0.000000
   -5    0    0    2    2    0.000368    0.000000
   -5    0    0    3    2   -0.000097   -0.000000
   -5    0    0    4    2    0.000162    0.000000
   -5    0    0    5    2    0.001456   -0.000000
   -5    0    0    6    2   -0.000726    0.000000
   -5    0    0    7    2    0.000236   -0.000000
   -5    0    0    8    2   -0.000245    0.000000
   -5    0    0    9    2    0.000311   -0.000000
   -5    0    0   10    2    0.000098    0.000000
   -5    0    0   11    2    0.000188    0.000000
   -5    0    0   12    2    0.000327   -0.000000
   -5    0    0    1    3    0.000382    0.000000
   -5    0    0    2    3    0.000097   -0.000000
   -5    0    0    3    3    0.000031   -0.000000
   -5    0    0    4    3   -0.000354    0.000000
   -5    0    0    5    3    0.000236    0.000000
   -5    0    0    6    3   -0.000374   -0.000000
   -5    0    0    7    3   -0.000290   -0.000000
   -5    0    0    8    3    0.000751   -0.000000
   -5    0    0    9    3    0.000337    0.000000
   -5    0    0   10    3    0.000483   -0.000000
   -5    0    0   11    3   -0.000352   -0.000000
   -5    0    0   12    3   -0.000327   -0.000000
   -5    0    0    1    4   -0.000014    0.000000
   -5    0    0    2    4    0.000078    0.000000
   -5    0    0    3    4   -0.000221    0.000000
   -5    0    0    4    4   -0.000367   -0.000000
   -5    0    0    5    4    0.000024   -0.000000
   -5    0    0    6    4   -0.000382    0.000000
   -5    0    0    7    4    0.000178   -0.000000
   -5    0    0    8    4    0.000382   -0.000000
   -5    0    0    9    4    0.000068   -0.000000
   -5    0    0   10    4    0.000269    0.000000
   -5    0    0   11    4   -0.000026   -0.000000
   -5    0    0   12    4    0.000110   -0.000000
   -5    0    0    1    5   -0.000196    0.000000
   -5    0    0    2    5   -0.000028   -0.000000
   -5    0    0    3    5   -0.000067    0.000000
   -5    0    0    4    5   -0.000024   -0.000000
   -5    0    0    5    5    0.000371    0.000000
   -5    0    0    6    5   -0.000097    0.000000
   -5    0    0    7    5   -0.000098   -0.000000
   -5    0    0    8    5    0.000187   -0.000000
   -5    0    0    9    5    0.000327   -0.000000
   -5    0    0   10    5   -0.000253   -0.000000
   -5    0    0   11    5   -0.000228   -0.000000
   -5    0    0   12    5   -0.000215    0.000000
   -5    0    0    1    6   -0.000048   -0.000000
   -5    0    0    2    6    0.000325   -0.000000
   -5    0    0    3    6   -0.000294   -0.000000
   -5    0    0    4    6   -0.000382    0.000000
   -5    0    0    5    6    0.000097    0.000000
   -5    0    0    6    6    0.000038   -0.000000
   -5    0    0    7    6   -0.000485   -0.000000
   -5    0    0    8    6   -0.000353   -0.000000
   -5    0    0    9    6   -0.000325   -0.000000
   -5    0    0   10    6   -0.000027    0.000000
   -5    0    0   11    6   -0.000148    0.000000
   -5    0    0   12    6    0.000094    0.000000
   -5    0    0    1    7   -0.000008   -0.000000
   -5    0    0    2    7    0.000061    0.000000
   -5    0    0    3    7   -0.000291   -0.000000
   -5    0    0    4    7    0.000178    0.000000
   -5    0    0    5    7    0.000098    0.000000
   -5    0    0    6    7   -0.000485   -0.000000
   -5    0    0    7    7    0.000452   -0.000000
   -5    0    0    8    7    0.000396   -0.000000
   -5    0    0    9    7   -0.000093   -0.000000
   -5    0    0   10    7    0.000044   -0.000000
   -5    0    0   11    7    0.000090   -0.000000
   -5    0    0   12    7    0.000019   -0.000000
   -5    0    0    1    8    0.000140    0.000000
   -5    0    0    2    8    0.000139    0.000000
   -5    0    0    3    8    0.000043   -0.000000
   -5    0    0    4    8   -0.000382   -0.000000
   -5    0    0    5    8    0.000187    0.000000
   -5    0    0    6    8    0.000353    0.000000
   -5    0    0    7    8   -0.000396   -0.000000
   -5    0    0    8    8    0.000073   -0.000000
   -5    0    0    9    8    0.000147    0.000000
   -5    0    0   10    8    0.000180   -0.000000
   -5    0    0   11    8   -0.000122   -0.000000
   -5    0    0   12    8    0.000050    0.000000
   -5    0    0    1    9    0.000209    0.000000
   -5    0    0    2    9   -0.000067   -0.000000
   -5    0    0    3    9    0.000399   -0.000000
   -5    0    0    4    9    0.000068    0.000000
   -5    0    0    5    9   -0.000327   -0.000000
   -5    0    0    6    9   -0.000325   -0.000000
   -5    0    0    7    9   -0.000093   -0.000000
   -5    0    0    8    9   -0.000147    0.000000
   -5    0    0    9    9    0.000243    0.000000
   -5    0    0   10    9   -0.000056    0.000000
   -5    0    0   11    9   -0.000084    0.000000
   -5    0    0   12    9   -0.000150    0.000000
   -5    0    0    1   10    0.000179    0.000000
   -5    0    0    2   10   -0.000098    0.000000
   -5    0    0    3   10    0.000483    0.000000
   -5    0    0    4   10   -0.000265    0.000000
   -5    0    0    5   10   -0.000196    0.000000
   -5    0    0    6   10    0.000175    0.000000
   -5    0    0    7   10   -0.000752    0.000000
   -5    0    0    8   10    0.000144    0.000000
   -5    0    0    9   10    0.000387    0.000000
   -5    0    0   10   10    0.000453    0.000000
   -5    0    0   11   10   -0.000395    0.000000
   -5    0    0   12   10    0.000091    0.000000
   -5    0    0    1   11    0.000382   -0.000000
   -5    0    0    2   11    0.000188    0.000000
   -5    0    0    3   11    0.000352   -0.000000
   -5    0    0    4   11   -0.000111    0.000000
   -5    0    0    5   11    0.000028    0.000000
   -5    0    0    6   11    0.000245    0.000000
   -5    0    0    7   11   -0.000116   -0.000000
   -5    0    0    8   11    0.000234   -0.000000
   -5    0    0    9   11   -0.000200   -0.000000
   -5    0    0   10   11    0.000395   -0.000000
   -5    0    0   11   11    0.000076   -0.000000
   -5    0    0   12   11    0.000149    0.000000
   -5    0    0    1   12   -0.000070    0.000000
   -5    0    0    2   12   -0.000327    0.000000
   -5    0    0    3   12   -0.000327    0.000000
   -5    0    0    4   12   -0.000022   -0.000000
   -5    0    0    5   12    0.000271   -0.000000
   -5    0    0    6   12   -0.000247    0.000000
   -5    0    0    7   12   -0.000029   -0.000000
   -5    0    0    8   12   -0.000403   -0.000000
   -5    0    0    9   12    0.000023   -0.000000
   -5    0    0   10   12    0.000091    0.000000
   -5    0    0   11   12   -0.000149   -0.000000
   -5    0    0   12   12    0.000243   -0.000000
   -5    1    0    1    1    0.000036   -0.000000
   -5    1    0    2    1    0.000344    0.000000
   -5    1    0    3    1   -0.000137   -0.000000
   -5    1    0    4    1    0.000423   -0.000000
   -5    1    0    5    1    0.000038    0.000000
   -5    1    0    6    1    0.000312    0.000000
   -5    1    0    7    1   -0.000334   -0.000000
   -5    1    0    8    1    0.000012    0.000000
   -5    1    0    9    1   -0.000121   -0.000000
   -5    1    0   10    1    0.000314    0.000000
   -5    1    0   11    1   -0.000268    0.000000
   -5    1    0   12    1    0.000224    0.000000
   -5    1    0    1    2   -0.000070    0.000000
   -5    1    0    2    2   -0.000229    0.000000
   -5    1    0    3    2    0.000409    0.000000
   -5    1    0    4    2   -0.000310   -0.000000
   -5    1    0    5    2    0.000184   -0.000000
   -5    1    0    6    2   -0.000748   -0.000000
   -5    1    0    7    2   -0.000305    0.000000
   -5    1    0    8    2    0.000040   -0.000000
   -5    1    0    9    2    0.000338    0.000000
   -5    1    0   10    2   -0.000267   -0.000000
   -5    1    0   11    2   -0.000171    0.000000
   -5    1    0   12    2   -0.000669    0.000000
   -5    1    0    1    3   -0.000063    0.000000
   -5    1    0    2    3    0.000595   -0.000000
   -5    1    0    3    3    0.000354    0.000000
   -5    1    0    4    3    0.000072    0.000000
   -5    1    0    5    3   -0.000740   -0.000000
   -5    1    0    6    3    0.000164    0.000000
   -5    1    0    7    3    0.000106   -0.000000
   -5    1    0    8    3    0.000123   -0.000000
   -5    1    0    9    3   -0.000151   -0.000000
   -5    1    0   10    3    0.000031    0.000000
   -5    1    0   11    3   -0.000050   -0.000000
   -5    1    0   12    3    0.000284    0.000000
   -5    1    0    1    4   -0.000013    0.000000
   -5    1    0    2    4   -0.000198    0.000000
   -5    1    0    3    4    0.000046    0.000000
   -5    1    0    4    4    0.000036   -0.000000
   -5    1    0    5    4   -0.000343    0.000000
   -5    1    0    6    4    0.000139    0.000000
   -5    1    0    7    4    0.000315    0.000000
   -5    1    0    8    4    0.000267   -0.000000
   -5    1    0    9    4   -0.000221   -0.000000
   -5    1    0   10    4   -0.000008   -0.000000
   -5    1    0   11    4    0.000140    0.000000
   -5    1    0   12    4   -0.000207    0.000000
   -5    1    0    1    5    0.000077    0.000000
   -5    1    0    2    5   -0.000029    0.000000
   -5    1    0    3    5   -0.000324   -0.000000
   -5    1    0    4    5    0.000068    0.000000
   -5    1    0    5    5   -0.000227    0.000000
   -5    1    0    6    5    0.000412    0.000000
   -5    1    0    7    5    0.000266   -0.000000
   -5    1    0    8    5   -0.000169    0.000000
   -5    1    0    9    5   -0.000670   -0.000000
   -5    1    0   10    5    0.000059   -0.000000
   -5    1    0   11    5    0.000139   -0.000000
   -5    1    0   12    5    0.000067   -0.000000
   -5    1    0    1    6    0.000223    0.000000
   -5    1    0    2    6    0.000071   -0.000000
   -5    1    0    3    6   -0.000293   -0.000000
   -5    1    0    4    6    0.000065   -0.000000
   -5    1    0    5    6    0.000598    0.000000
   -5    1    0    6    6    0.000361   -0.000000
   -5    1    0    7    6   -0.000029    0.000000
   -5    1    0    8    6   -0.000051    0.000000
   -5    1    0    9    6    0.000285    0.000000
   -5    1    0   10    6    0.000292    0.000000
   -5    1    0   11    6   -0.000042   -0.000000
   -5    1    0   12    6    0.000403    0.000000
   -5    1    0    1    7    0.000269    0.000000
   -5    1    0    2    7   -0.000255    0.000000
   -5    1    0    3    7    0.000027   -0.000000
   -5    1    0    4    7    0.000070   -0.000000
   -5    1    0    5    7   -0.000402    0.000000
   -5    1    0    6    7    0.000315   -0.000000
   -5    1    0    7    7    0.000469    0.000000
   -5    1    0    8    7    0.000464    0.000000
   -5    1    0    9    7   -0.000051    0.000000
   -5    1    0   10    7    0.000044   -0.000000
   -5    1    0   11    7    0.000180   -0.000000
   -5    1    0   12    7    0.000057   -0.000000
   -5    1    0    1    8   -0.000027   -0.000000
   -5    1    0    2    8   -0.000229   -0.000000
   -5    1    0    3    8    0.000148    0.000000
   -5    1    0    4    8   -0.000200    0.000000
   -5    1    0    5    8   -0.000057    0.000000
   -5    1    0    6    8   -0.000141   -0.000000
   -5    1    0    7    8   -0.000509    0.000000
   -5    1    0    8    8   -0.000462   -0.000000
   -5    1    0    9    8   -0.000048    0.000000
   -5    1    0   10    8    0.000089    0.000000
   -5    1    0   11    8   -0.000123    0.000000
   -5    1    0   12    8    0.000084    0.000000
   -5    1    0    1    9   -0.000110   -0.000000
   -5    1    0    2    9    0.000215    0.000000
   -5    1    0    3    9    0.000091   -0.000000
   -5    1    0    4    9   -0.000302    0.000000
   -5    1    0    5    9   -0.000211    0.000000
   -5    1    0    6    9    0.000166   -0.000000
   -5    1    0    7    9   -0.000193   -0.000000
   -5    1    0    8    9    0.000234   -0.000000
   -5    1    0    9    9    0.000008   -0.000000
   -5    1    0   10    9   -0.000019   -0.000000
   -5    1    0   11    9   -0.000048    0.000000
   -5    1    0   12    9   -0.000149    0.000000
   -5    1    0    1   10    0.000070   -0.000000
   -5    1    0    2   10    0.000403    0.000000
   -5    1    0    3   10   -0.000315    0.000000
   -5    1    0    4   10   -0.000080   -0.000000
   -5    1    0    5   10   -0.000007   -0.000000
   -5    1    0    6   10   -0.000099    0.000000
   -5    1    0    7   10   -0.000706   -0.000000
   -5    1    0    8   10   -0.000090    0.000000
   -5    1    0    9   10    0.000017    0.000000
   -5    1    0   10   10    0.000468    0.000000
   -5    1    0   11   10   -0.000465    0.000000
   -5    1    0   12   10    0.000054   -0.000000
   -5    1    0    1   11    0.000201   -0.000000
   -5    1    0    2   11   -0.000059   -0.000000
   -5    1    0    3   11   -0.000142   -0.000000
   -5    1    0    4   11    0.000276   -0.000000
   -5    1    0    5   11   -0.000320   -0.000000
   -5    1    0    6   11   -0.000270    0.000000
   -5    1    0    7   11   -0.000127   -0.000000
   -5    1    0    8   11   -0.000235   -0.000000
   -5    1    0    9   11    0.000449   -0.000000
   -5    1    0   10   11    0.000509   -0.000000
   -5    1    0   11   11   -0.000466    0.000000
   -5    1    0   12   11   -0.000049   -0.000000
   -5    1    0    1   12    0.000304   -0.000000
   -5    1    0    2   12   -0.000210   -0.000000
   -5    1    0    3   12    0.000164   -0.000000
   -5    1    0    4   12   -0.000127    0.000000
   -5    1    0    5   12    0.000469    0.000000
   -5    1    0    6   12    0.000101   -0.000000
   -5    1    0    7   12   -0.000102    0.000000
   -5    1    0    8   12    0.000140   -0.000000
   -5    1    0    9   12    0.000289    0.000000
   -5    1    0   10   12    0.000194    0.000000
   -5    1    0   11   12    0.000236   -0.000000
   -5    1    0   12   12    0.000012    0.000000
   -5    2    0    1    1   -0.000446   -0.000000
   -5    2    0    2    1   -0.000230    0.000000
   -5    2    0    3    1    0.000269    0.000000
   -5    2    0    4    1    0.000742   -0.000000
   -5    2    0    5    1    0.000116   -0.000000
   -5    2    0    6    1    0.000481   -0.000000
   -5    2    0    7    1   -0.000335    0.000000
   -5    2    0    8    1    0.000223    0.000000
   -5    2    0    9    1   -0.000128   -0.000000
   -5    2    0   10    1    0.000020   -0.000000
   -5    2    0   11    1   -0.000194    0.000000
   -5    2    0   12    1   -0.000036    0.000000
   -5    2    0    1    2   -0.000343    0.000000
   -5    2    0    2    2    0.000077   -0.000000
   -5    2    0    3    2   -0.000084   -0.000000
   -5    2    0    4    2    0.000138    0.000000
   -5    2    0    5    2    0.000177    0.000000
   -5    2    0    6    2   -0.000125    0.000000
   -5    2    0    7    2   -0.000038   -0.000000
   -5    2    0    8    2   -0.000026    0.000000
   -5    2    0    9    2    0.000655   -0.000000
   -5    2    0   10    2   -0.000143    0.000000
   -5    2    0   11    2   -0.000075    0.000000
   -5    2    0   12    2   -0.000326    0.000000
   -5    2    0    1    3    0.000273   -0.000000
   -5    2    0    2    3    0.000505    0.000000
   -5    2    0    3    3    0.000261    0.000000
   -5    2    0    4    3   -0.000233   -0.000000
   -5    2    0    5    3    0.000227   -0.000000
   -5    2    0    6    3   -0.000169   -0.000000
   -5    2    0    7    3   -0.000148    0.000000
   -5    2    0    8    3    0.000120    0.000000
   -5    2    0    9    3    0.000108    0.000000
   -5    2    0   10    3    0.000328   -0.000000
   -5    2    0   11    3   -0.000354    0.000000
   -5    2    0   12    3   -0.000111   -0.000000
   -5    2    0    1    4   -0.000071    0.000000
   -5    2    0    2    4   -0.000069    0.000000
   -5    2    0    3    4   -0.000180    0.000000
   -5    2    0    4    4   -0.000445   -0.000000
   -5    2    0    5    4    0.000228   -0.000000
   -5    2    0    6    4   -0.000267    0.000000
   -5    2    0    7    4    0.000020   -0.000000
   -5    2    0    8    4    0.000194   -0.000000
   -5    2    0    9    4    0.000035    0.000000
   -5    2    0   10    4    0.000098    0.000000
   -5    2    0   11    4    0.000289   -0.000000
   -5    2    0   12    4   -0.000008   -0.000000
   -5    2    0    1    5   -0.000187    0.000000
   -5    2    0    2    5   -0.000464   -0.000000
   -5    2    0    3    5   -0.000205   -0.000000
   -5    2    0    4    5    0.000343    0.000000
   -5    2    0    5    5    0.000077   -0.000000
   -5    2    0    6    5   -0.000080   -0.000000
   -5    2    0    7    5    0.000143   -0.000000
   -5    2    0    8    5   -0.000074    0.000000
   -5    2    0    9    5   -0.000325   -0.000000
   -5    2    0   10    5   -0.000336    0.000000
   -5    2    0   11    5    0.000050    0.000000
   -5    2    0   12    5   -0.000001    0.000000
   -5    2    0    1    6    0.000280   -0.000000
   -5    2    0    2    6    0.000152    0.000000
   -5    2    0    3    6   -0.000290   -0.000000
   -5    2    0    4    6   -0.000272    0.000000
   -5    2    0    5    6    0.000506    0.000000
   -5    2    0    6    6    0.000264    0.000000
   -5    2    0    7    6   -0.000327    0.000000
   -5    2    0    8    6   -0.000355    0.000000
   -5    2    0    9    6   -0.000110   -0.000000
   -5    2    0   10    6    0.000127    0.000000
   -5    2    0   11    6    0.000069   -0.000000
   -5    2    0   12    6   -0.000073   -0.000000
   -5    2    0    1    7   -0.000018   -0.000000
   -5    2    0    2    7   -0.000029   -0.000000
   -5    2    0    3    7   -0.000422   -0.000000
   -5    2    0    4    7    0.000125    0.000000
   -5    2    0    5    7    0.000230    0.000000
   -5    2    0    6    7   -0.000401   -0.000000
   -5    2    0    7    7    0.000318   -0.000000
   -5    2    0    8    7    0.000121   -0.000000
   -5    2    0    9    7   -0.000183   -0.000000
   -5    2    0   10    7   -0.000003    0.000000
   -5    2    0   11    7    0.000280    0.000000
   -5    2    0   12    7   -0.000151    0.000000
   -5    2    0    1    8    0.000110   -0.000000
   -5    2    0    2    8    0.000018   -0.000000
   -5    2    0    3    8    0.000037   -0.000000
   -5    2    0    4    8   -0.000182    0.000000
   -5    2    0    5    8    0.000175    0.000000
   -5    2    0    6    8   -0.000041   -0.000000
   -5    2    0    7    8   -0.000131    0.000000
   -5    2    0    8    8    0.000030   -0.000000
   -5    2    0    9    8   -0.000027   -0.000000
   -5    2    0   10    8    0.000141    0.000000
   -5    2    0   11    8    0.000101    0.000000
   -5    2    0   12    8   -0.000172   -0.000000
   -5    2    0    1    9    0.000089    0.000000
   -5    2    0    2    9    0.000116   -0.000000
   -5    2    0    3    9    0.000101    0.000000
   -5    2    0    4    9   -0.000042   -0.000000
   -5    2    0    5    9    0.000012   -0.000000
   -5    2    0    6    9   -0.000188   -0.000000
   -5    2    0    7    9   -0.000034   -0.000000
   -5    2    0    8    9   -0.000181    0.000000
   -5    2    0    9    9    0.000033    0.000000
   -5    2    0   10    9    0.000098   -0.000000
   -5    2    0   11    9   -0.000158    0.000000
   -5    2    0   12    9    0.000169   -0.000000
   -5    2    0    1   10    0.000124    0.000000
   -5    2    0    2   10   -0.000230   -0.000000
   -5    2    0    3   10    0.000399    0.000000
   -5    2    0    4   10    0.000022   -0.000000
   -5    2    0    5   10    0.000230    0.000000
   -5    2    0    6   10    0.000276    0.000000
   -5    2    0    7   10   -0.000557   -0.000000
   -5    2    0    8   10    0.000318    0.000000
   -5    2    0    9   10    0.000114   -0.000000
   -5    2    0   10   10    0.000318    0.000000
   -5    2    0   11   10   -0.000121    0.000000
   -5    2    0   12   10    0.000183    0.000000
   -5    2    0    1   11    0.000182    0.000000
   -5    2    0    2   11    0.000173   -0.000000
   -5    2    0    3   11   -0.000044    0.000000
   -5    2    0    4   11    0.000148    0.000000
   -5    2    0    5   11   -0.000385    0.000000
   -5    2    0    6   11    0.000092   -0.000000
   -5    2    0    7   11   -0.000114   -0.000000
   -5    2    0    8   11    0.000345    0.000000
   -5    2    0    9   11   -0.000536   -0.000000
   -5    2    0   10   11    0.000130   -0.000000
   -5    2    0   11   11    0.000031   -0.000000
   -5    2    0   12   11   -0.000026   -0.000000
   -5    2    0    1   12    0.000040   -0.000000
   -5    2    0    2   12    0.000014   -0.000000
   -5    2    0    3   12   -0.000189    0.000000
   -5    2    0    4   12   -0.000119   -0.000000
   -5    2    0    5   12    0.000377   -0.000000
   -5    2    0    6   12   -0.000365    0.000000
   -5    2    0    7   12   -0.000065   -0.000000
   -5    2    0    8   12   -0.000353   -0.000000
   -5    2    0    9   12    0.000005   -0.000000
   -5    2    0   10   12    0.000033   -0.000000
   -5    2    0   11   12   -0.000182    0.000000
   -5    2    0   12   12    0.000032    0.000000
   -5    3    0    1    1   -0.000244   -0.000000
   -5    3    0    2    1    0.000353    0.000000
   -5    3    0    3    1    0.000275    0.000000
   -5    3    0    4    1   -0.000249    0.000000
   -5    3    0    5    1   -0.000388    0.000000
   -5    3    0    6    1   -0.000211   -0.000000
   -5    3    0    7    1   -0.000267   -0.000000
   -5    3    0    8    1   -0.000039   -0.000000
   -5    3    0    9    1    0.000052   -0.000000
   -5    3    0   10    1    0.000289    0.000000
   -5    3    0   11    1   -0.000257   -0.000000
   -5    3    0   12    1    0.000104   -0.000000
   -5    3    0    1    2    0.000074   -0.000000
   -5    3    0    2    2    0.000467    0.000000
   -5    3    0    3    2    0.000172    0.000000
   -5    3    0    4    2   -0.000491    0.000000
   -5    3    0    5    2   -0.000259   -0.000000
   -5    3    0    6    2   -0.000292    0.000000
   -5    3    0    7    2   -0.000374   -0.000000
   -5    3    0    8    2   -0.000128    0.000000
   -5    3    0    9    2    0.000130    0.000000
   -5    3    0   10    2    0.000132   -0.000000
   -5    3    0   11    2   -0.000222   -0.000000
   -5    3    0   12    2   -0.000091    0.000000
   -5    3    0    1    3   -0.000066    0.000000
   -5    3    0    2    3    0.000168   -0.000000
   -5    3    0    3    3   -0.000032   -0.000000
   -5    3    0    4    3    0.000463   -0.000000
   -5    3    0    5    3    0.000435    0.000000
   -5    3    0    6    3    0.000054   -0.000000
   -5    3    0    7    3    0.000530   -0.000000
   -5    3    0    8    3    0.000262   -0.000000
   -5    3    0    9    3   -0.000041   -0.000000
   -5    3    0   10    3   -0.000321    0.000000
   -5    3    0   11    3   -0.000294    0.000000
   -5    3    0   12    3    0.000221    0.000000
   -5    3    0    1    4    0.000026    0.000000
   -5    3    0    2    4    0.000040   -0.000000
   -5    3    0    3    4    0.000151   -0.000000
   -5    3    0    4    4   -0.000243    0.000000
   -5    3    0    5    4   -0.000353    0.000000
   -5    3    0    6    4   -0.000273   -0.000000
   -5    3    0    7    4    0.000289   -0.000000
   -5    3    0    8    4    0.000255    0.000000
   -5    3    0    9    4   -0.000103   -0.000000
   -5    3    0   10    4    0.000127   -0.000000
   -5    3    0   11    4    0.000163    0.000000
   -5    3    0   12    4   -0.000218    0.000000
   -5    3    0    1    5    0.000001    0.000000
   -5    3    0    2    5   -0.000516    0.000000
   -5    3    0    3    5   -0.000388    0.000000
   -5    3    0    4    5   -0.000074   -0.000000
   -5    3    0    5    5    0.000464    0.000000
   -5    3    0    6    5    0.000176   -0.000000
   -5    3    0    7    5   -0.000132    0.000000
   -5    3    0    8    5   -0.000223    0.000000
   -5    3    0    9    5   -0.000090    0.000000
   -5    3    0   10    5   -0.000041    0.000000
   -5    3    0   11    5    0.000138   -0.000000
   -5    3    0   12    5    0.000063   -0.000000
   -5    3    0    1    6   -0.000003   -0.000000
   -5    3    0    2    6   -0.000223   -0.000000
   -5    3    0    3    6    0.000524    0.000000
   -5    3    0    4    6    0.000067   -0.000000
   -5    3    0    5    6    0.000169    0.000000
   -5    3    0    6    6   -0.000031   -0.000000
   -5    3    0    7    6    0.000322    0.000000
   -5    3    0    8    6   -0.000295    0.000000
   -5    3    0    9    6    0.000219    0.000000
   -5    3    0   10    6   -0.000139    0.000000
   -5    3    0   11    6    0.000076    0.000000
   -5    3    0   12    6    0.000205   -0.000000
   -5    3    0    1    7    0.000047   -0.000000
   -5    3    0    2    7   -0.000159    0.000000
   -5    3    0    3    7    0.000105    0.000000
   -5    3    0    4    7   -0.000098    0.000000
   -5    3    0    5    7   -0.000316   -0.000000
   -5    3    0    6    7   -0.000137   -0.000000
   -5    3    0    7    7    0.000394   -0.000000
   -5    3    0    8    7    0.000275    0.000000
   -5    3    0    9    7   -0.000030    0.000000
   -5    3    0   10    7   -0.000031   -0.000000
   -5    3    0   11    7    0.000107    0.000000
   -5    3    0   12    7   -0.000048    0.000000
   -5    3    0    1    8    0.000106   -0.000000
   -5    3    0    2    8   -0.000173    0.000000
   -5    3    0    3    8    0.000131   -0.000000
   -5    3    0    4    8    0.000205   -0.000000
   -5    3    0    5    8   -0.000367   -0.000000
   -5    3    0    6    8   -0.000130   -0.000000
   -5    3    0    7    8   -0.000313   -0.000000
   -5    3    0    8    8   -0.000500    0.000000
   -5    3    0    9    8    0.000228    0.000000
   -5    3    0   10    8    0.000237   -0.000000
   -5    3    0   11    8   -0.000307   -0.000000
   -5    3    0   12    8    0.000052   -0.000000
   -5    3    0    1    9    0.000097   -0.000000
   -5    3    0    2    9    0.000144   -0.000000
   -5    3    0    3    9    0.000113    0.000000
   -5    3    0    4    9   -0.000083   -0.000000
   -5    3    0    5    9    0.000287   -0.000000
   -5    3    0    6    9    0.000199    0.000000
   -5    3    0    7    9    0.000221   -0.000000
   -5    3    0    8    9    0.000157   -0.000000
   -5    3    0    9    9   -0.000046   -0.000000
   -5    3    0   10    9   -0.000067    0.000000
   -5    3    0   11    9    0.000275   -0.000000
   -5    3    0   12    9   -0.000012   -0.000000
   -5    3    0    1   10   -0.000098    0.000000
   -5    3    0    2   10    0.000316   -0.000000
   -5    3    0    3   10    0.000138    0.000000
   -5    3    0    4   10   -0.000027   -0.000000
   -5    3    0    5   10   -0.000157    0.000000
   -5    3    0    6   10   -0.000368   -0.000000
   -5    3    0    7   10   -0.000314   -0.000000
   -5    3    0    8   10   -0.000192    0.000000
   -5    3    0    9   10    0.000098   -0.000000
   -5    3    0   10   10    0.000394    0.000000
   -5    3    0   11   10   -0.000277    0.000000
   -5    3    0   12   10    0.000031   -0.000000
   -5    3    0    1   11   -0.000204    0.000000
   -5    3    0    2   11   -0.000369   -0.000000
   -5    3    0    3   11   -0.000132   -0.000000
   -5    3    0    4   11   -0.000181    0.000000
   -5    3    0    5   11    0.000039   -0.000000
   -5    3    0    6   11   -0.000460    0.000000
   -5    3    0    7   11   -0.000400    0.000000
   -5    3    0    8   11   -0.000432    0.000000
   -5    3    0    9   11    0.000233   -0.000000
   -5    3    0   10   11    0.000314    0.000000
   -5    3    0   11   11   -0.000503    0.000000
   -5    3    0   12   11    0.000229    0.000000
   -5    3    0    1   12    0.000083   -0.000000
   -5    3    0    2   12    0.000289   -0.000000
   -5    3    0    3   12    0.000201    0.000000
   -5    3    0    4   12   -0.000046   -0.000000
   -5    3    0    5   12    0.000070   -0.000000
   -5    3    0    6   12   -0.000130   -0.000000
   -5    3    0    7   12    0.000206    0.000000
   -5    3    0    8   12    0.000190    0.000000
   -5    3    0    9   12   -0.000206    0.000000
   -5    3    0   10   12   -0.000222    0.000000
   -5    3    0   11   12    0.000157   -0.000000
   -5    3    0   12   12   -0.000045   -0.000000
   -5    4    0    1    1    0.000109    0.000000
   -5    4    0    2    1   -0.000306   -0.000000
   -5    4    0    3    1   -0.000124    0.000000
   -5    4    0    4    1    0.000047    0.000000
   -5    4    0    5    1    0.000144   -0.000000
   -5    4    0    6    1    0.000074    0.000000
   -5    4    0    7    1   -0.000325    0.000000
   -5    4    0    8    1   -0.000028   -0.000000
   -5    4    0    9    1    0.000170   -0.000000
   -5    4    0   10    1    0.000154   -0.000000
   -5    4    0   11    1    0.000204    0.000000
   -5    4    0   12    1   -0.000027   -0.000000
   -5    4    0    1    2   -0.000255    0.000000
   -5    4    0    2    2    0.000386    0.000000
   -5    4    0    3    2    0.000164    0.000000
   -5    4    0    4    2    0.000271   -0.000000
   -5    4    0    5    2   -0.000255    0.000000
   -5    4    0    6    2   -0.000140   -0.000000
   -5    4    0    7    2    0.000437   -0.000000
   -5    4    0    8    2   -0.000136   -0.000000
   -5    4    0    9    2    0.000060   -0.000000
   -5    4    0   10    2   -0.000346    0.000000
   -5    4    0   11    2    0.000122    0.000000
   -5    4    0   12    2    0.000076   -0.000000
   -5    4    0    1    3    0.000194   -0.000000
   -5    4    0    2    3   -0.000111    0.000000
   -5    4    0    3    3   -0.000550   -0.000000
   -5    4    0    4    3   -0.000455   -0.000000
   -5    4    0    5    3    0.000580   -0.000000
   -5    4    0    6    3   -0.000086   -0.000000
   -5    4    0    7    3   -0.000567    0.000000
   -5    4    0    8    3    0.000141    0.000000
   -5    4    0    9    3    0.000202   -0.000000
   -5    4    0   10    3    0.000282    0.000000
   -5    4    0   11    3   -0.000416    0.000000
   -5    4    0   12    3   -0.000520    0.000000
   -5    4    0    1    4    0.000205    0.000000
   -5    4    0    2    4   -0.000039   -0.000000
   -5    4    0    3    4   -0.000374    0.000000
   -5    4    0    4    4    0.000108    0.000000
   -5    4    0    5    4    0.000305    0.000000
   -5    4    0    6    4    0.000122   -0.000000
   -5    4    0    7    4    0.000154   -0.000000
   -5    4    0    8    4   -0.000205    0.000000
   -5    4    0    9    4    0.000027    0.000000
   -5    4    0   10    4   -0.000112    0.000000
   -5    4    0   11    4    0.000016   -0.000000
   -5    4    0   12    4    0.000216    0.000000
   -5    4    0    1    5   -0.000249    0.000000
   -5    4    0    2    5   -0.000434   -0.000000
   -5    4    0    3    5    0.000002    0.000000
   -5    4    0    4    5    0.000254   -0.000000
   -5    4    0    5    5    0.000385   -0.000000
   -5    4    0    6    5    0.000162   -0.000000
   -5    4    0    7    5    0.000345   -0.000000
   -5    4    0    8    5    0.000122    0.000000
   -5    4    0    9    5    0.000077    0.000000
   -5    4    0   10    5   -0.000200   -0.000000
   -5    4    0   11    5    0.000143   -0.000000
   -5    4    0   12    5    0.000071    0.000000
   -5    4    0    1    6    0.000401   -0.000000
   -5    4    0    2    6    0.000166   -0.000000
   -5    4    0    3    6    0.000332    0.000000
   -5    4    0    4    6   -0.000192    0.000000
   -5    4    0    5    6   -0.000111   -0.000000
   -5    4    0    6    6   -0.000551    0.000000
   -5    4    0    7    6   -0.000281   -0.000000
   -5    4    0    8    6   -0.000418   -0.000000
   -5    4    0    9    6   -0.000523    0.000000
   -5    4    0   10    6    0.000156    0.000000
   -5    4    0   11    6   -0.000213   -0.000000
   -5    4    0   12    6    0.000094    0.000000
   -5    4    0    1    7    0.000039   -0.000000
   -5    4    0    2    7   -0.000007   -0.000000
   -5    4    0    3    7   -0.000234    0.000000
   -5    4    0    4    7    0.000150    0.000000
   -5    4    0    5    7    0.000013    0.000000
   -5    4    0    6    7    0.000273   -0.000000
   -5    4    0    7    7    0.000182   -0.000000
   -5    4    0    8    7   -0.000157   -0.000000
   -5    4    0    9    7    0.000014    0.000000
   -5    4    0   10    7   -0.000141   -0.000000
   -5    4    0   11    7    0.000019   -0.000000
   -5    4    0   12    7    0.000092    0.000000
   -5    4    0    1    8   -0.000210    0.000000
   -5    4    0    2    8    0.000325   -0.000000
   -5    4    0    3    8    0.000245    0.000000
   -5    4    0    4    8    0.000099    0.000000
   -5    4    0    5    8   -0.000173    0.000000
   -5    4    0    6    8   -0.000023    0.000000
   -5    4    0    7    8    0.000070    0.000000
   -5    4    0    8    8    0.000133   -0.000000
   -5    4    0    9    8   -0.000054   -0.000000
   -5    4    0   10    8   -0.000116    0.000000
   -5    4    0   11    8    0.000254    0.000000
   -5    4    0   12    8   -0.000078   -0.000000
   -5    4    0    1    9    0.000071    0.000000
   -5    4    0    2    9   -0.000031    0.000000
   -5    4    0    3    9   -0.000448    0.000000
   -5    4    0    4    9   -0.000083   -0.000000
   -5    4    0    5    9    0.000231   -0.000000
   -5    4    0    6    9    0.000102   -0.000000
   -5    4    0    7    9   -0.000147    0.000000
   -5    4    0    8    9   -0.000141    0.000000
   -5    4    0    9    9   -0.000018   -0.000000
   -5    4    0   10    9    0.000091   -0.000000
   -5    4    0   11    9   -0.000184    0.000000
   -5    4    0   12    9   -0.000257   -0.000000
   -5    4    0    1   10    0.000150    0.000000
   -5    4    0    2   10   -0.000014   -0.000000
   -5    4    0    3   10   -0.000273   -0.000000
   -5    4    0    4   10   -0.000015   -0.000000
   -5    4    0    5   10    0.000329    0.000000
   -5    4    0    6   10   -0.000215   -0.000000
   -5    4    0    7   10   -0.000239   -0.000000
   -5    4    0    8   10   -0.000031   -0.000000
   -5    4    0    9   10    0.000064    0.000000
   -5    4    0   10   10    0.000181   -0.000000
   -5    4    0   11   10    0.000157   -0.000000
   -5    4    0   12   10   -0.000014   -0.000000
   -5    4    0    1   11   -0.000099   -0.000000
   -5    4    0    2   11   -0.000173   -0.000000
   -5    4    0    3   11   -0.000024   -0.000000
   -5    4    0    4   11   -0.000277    0.000000
   -5    4    0    5   11    0.000517    0.000000
   -5    4    0    6   11   -0.000488    0.000000
   -5    4    0    7   11   -0.000203    0.000000
   -5    4    0    8   11    0.000039   -0.000000
   -5    4    0    9   11    0.000187    0.000000
   -5    4    0   10   11   -0.000071   -0.000000
   -5    4    0   11   11    0.000133   -0.000000
   -5    4    0   12   11   -0.000054    0.000000
   -5    4    0    1   12    0.000081   -0.000000
   -5    4    0    2   12    0.000231   -0.000000
   -5    4    0    3   12    0.000102    0.000000
   -5    4    0    4   12    0.000188    0.000000
   -5    4    0    5   12   -0.000594   -0.000000
   -5    4    0    6   12   -0.000048    0.000000
   -5    4    0    7   12    0.000158    0.000000
   -5    4    0    8   12   -0.000284   -0.000000
   -5    4    0    9   12   -0.000051   -0.000000
   -5    4    0   10   12    0.000146   -0.000000
   -5    4    0   11   12   -0.000141   -0.000000
   -5    4    0   12   12   -0.000021    0.000000
   -5    5    0    1    1    0.000298   -0.000000
   -5    5    0    2    1    0.000413   -0.000000
   -5    5    0    3    1   -0.000263   -0.000000
   -5    5    0    4    1   -0.000177   -0.000000
   -5    5    0    5    1    0.000220   -0.000000
   -5    5    0    6    1   -0.000084   -0.000000
   -5    5    0    7    1   -0.000163   -0.000000
   -5    5    0    8    1   -0.000079   -0.000000
   -5    5    0    9    1    0.000110    0.000000
   -5    5    0   10    1    0.000224    0.000000
   -5    5    0   11    1   -0.000228    0.000000
   -5    5    0   12    1    0.000197    0.000000
   -5    5    0    1    2    0.000092   -0.000000
   -5    5    0    2    2   -0.000095    0.000000
   -5    5    0    3    2    0.000434   -0.000000
   -5    5    0    4    2   -0.000244   -0.000000
   -5    5    0    5    2   -0.000189    0.000000
   -5    5    0    6    2   -0.000146    0.000000
   -5    5    0    7    2   -0.000265   -0.000000
   -5    5    0    8    2   -0.000207    0.000000
   -5    5    0    9    2    0.000034   -0.000000
   -5    5    0   10    2   -0.000091    0.000000
   -5    5    0   11    2   -0.000201   -0.000000
   -5    5    0   12    2   -0.000131   -0.000000
   -5    5    0    1    3   -0.000209   -0.000000
   -5    5    0    2    3    0.000305    0.000000
   -5    5    0    3    3    0.000140   -0.000000
   -5    5    0    4    3    0.000292    0.000000
   -5    5    0    5    3    0.000375   -0.000000
   -5    5    0    6    3   -0.000399   -0.000000
   -5    5    0    7    3    0.000060    0.000000
   -5    5    0    8    3    0.000487   -0.000000
   -5    5    0    9    3   -0.000010   -0.000000
   -5    5    0   10    3   -0.000150    0.000000
   -5    5    0   11    3   -0.000162    0.000000
   -5    5    0   12    3   -0.000365   -0.000000
   -5    5    0    1    4   -0.000159   -0.000000
   -5    5    0    2    4   -0.000036    0.000000
   -5    5    0    3    4    0.000382   -0.000000
   -5    5    0    4    4    0.000298    0.000000
   -5    5    0    5    4   -0.000412    0.000000
   -5    5    0    6    4    0.000261    0.000000
   -5    5    0    7    4    0.000224   -0.000000
   -5    5    0    8    4    0.000228    0.000000
   -5    5    0    9    4   -0.000196   -0.000000
   -5    5    0   10    4   -0.000055    0.000000
   -5    5    0   11    4   -0.000036   -0.000000
   -5    5    0   12    4   -0.000175   -0.000000
   -5    5    0    1    5    0.000245   -0.000000
   -5    5    0    2    5   -0.000409   -0.000000
   -5    5    0    3    5    0.000106   -0.000000
   -5    5    0    4    5   -0.000093    0.000000
   -5    5    0    5    5   -0.000095    0.000000
   -5    5    0    6    5    0.000433   -0.000000
   -5    5    0    7    5    0.000092   -0.000000
   -5    5    0    8    5   -0.000201    0.000000
   -5    5    0    9    5   -0.000132   -0.000000
   -5    5    0   10    5    0.000115   -0.000000
   -5    5    0   11    5   -0.000099   -0.000000
   -5    5    0   12    5   -0.000030    0.000000
   -5    5    0    1    6   -0.000190    0.000000
   -5    5    0    2    6    0.000233   -0.000000
   -5    5    0    3    6   -0.000320   -0.000000
   -5    5    0    4    6    0.000211   -0.000000
   -5    5    0    5    6    0.000306   -0.000000
   -5    5    0    6    6    0.000140    0.000000
   -5    5    0    7    6    0.000152   -0.000000
   -5    5    0    8    6   -0.000163   -0.000000
   -5    5    0    9    6   -0.000366    0.000000
   -5    5    0   10    6   -0.000377   -0.000000
   -5    5    0   11    6   -0.000049    0.000000
   -5    5    0   12    6    0.000145    0.000000
   -5    5    0    1    7   -0.000105    0.000000
   -5    5    0    2    7    0.000009   -0.000000
   -5    5    0    3    7    0.000009   -0.000000
   -5    5    0    4    7    0.000021   -0.000000
   -5    5    0    5    7   -0.000035    0.000000
   -5    5    0    6    7    0.000052   -0.000000
   -5    5    0    7    7    0.000129   -0.000000
   -5    5    0    8    7    0.000232   -0.000000
   -5    5    0    9    7   -0.000116    0.000000
   -5    5    0   10    7   -0.000139    0.000000
   -5    5    0   11    7    0.000078   -0.000000
   -5    5    0   12    7   -0.000184   -0.000000
   -5    5    0    1    8   -0.000070   -0.000000
   -5    5    0    2    8    0.000182    0.000000
   -5    5    0    3    8    0.000020    0.000000
   -5    5    0    4    8   -0.000155   -0.000000
   -5    5    0    5    8   -0.000148    0.000000
   -5    5    0    6    8   -0.000209   -0.000000
   -5    5    0    7    8   -0.000271   -0.000000
   -5    5    0    8    8   -0.000301   -0.000000
   -5    5    0    9    8   -0.000095    0.000000
   -5    5    0   10    8    0.000274   -0.000000
   -5    5    0   11    8    0.000010   -0.000000
   -5    5    0   12    8   -0.000060    0.000000
   -5    5    0    1    9    0.000100    0.000000
   -5    5    0    2    9   -0.000119   -0.000000
   -5    5    0    3    9    0.000129    0.000000
   -5    5    0    4    9    0.000174   -0.000000
   -5    5    0    5    9   -0.000146   -0.000000
   -5    5    0    6    9    0.000155    0.000000
   -5    5    0    7    9    0.000385   -0.000000
   -5    5    0    8    9    0.000239   -0.000000
   -5    5    0    9    9    0.000022   -0.000000
   -5    5    0   10    9   -0.000201    0.000000
   -5    5    0   11    9    0.000094   -0.000000
   -5    5    0   12    9    0.000052   -0.000000
   -5    5    0    1   10    0.000022    0.000000
   -5    5    0    2   10    0.000036   -0.000000
   -5    5    0    3   10   -0.000052   -0.000000
   -5    5    0    4   10    0.000000    0.000000
   -5    5    0    5   10   -0.000194   -0.000000
   -5    5    0    6   10    0.000084    0.000000
   -5    5    0    7   10   -0.000122    0.000000
   -5    5    0    8   10   -0.000157    0.000000
   -5    5    0    9   10    0.000167    0.000000
   -5    5    0   10   10    0.000129    0.000000
   -5    5    0   11   10   -0.000233    0.000000
   -5    5    0   12   10    0.000117    0.000000
   -5    5    0    1   11    0.000155    0.000000
   -5    5    0    2   11   -0.000148    0.000000
   -5    5    0    3   11   -0.000209    0.000000
   -5    5    0    4   11   -0.000197   -0.000000
   -5    5    0    5   11    0.000123   -0.000000
   -5    5    0    6   11   -0.000401   -0.000000
   -5    5    0    7   11   -0.000380   -0.000000
   -5    5    0    8   11   -0.000002   -0.000000
   -5    5    0    9   11    0.000014    0.000000
   -5    5    0   10   11    0.000271   -0.000000
   -5    5    0   11   11   -0.000303   -0.000000
   -5    5    0   12   11   -0.000095    0.000000
   -5    5    0    1   12   -0.000174   -0.000000
   -5    5    0    2   12   -0.000148    0.000000
   -5    5    0    3   12    0.000154   -0.000000
   -5    5    0    4   12   -0.000191   -0.000000
   -5    5    0    5   12    0.000127   -0.000000
   -5    5    0    6   12    0.000252    0.000000
   -5    5    0    7   12    0.000225   -0.000000
   -5    5    0    8   12    0.000023    0.000000
   -5    5    0    9   12   -0.000036    0.000000
   -5    5    0   10   12   -0.000385   -0.000000
   -5    5    0   11   12    0.000239   -0.000000
   -5    5    0   12   12    0.000021    0.000000
   -5    6    0    1    1   -0.000174   -0.000000
   -5    6    0    2    1    0.000014   -0.000000
   -5    6    0    3    1   -0.000058    0.000000
   -5    6    0    4    1    0.000377   -0.000000
   -5    6    0    5    1   -0.000067    0.000000
   -5    6    0    6    1    0.000069    0.000000
   -5    6    0    7    1   -0.000032    0.000000
   -5    6    0    8    1    0.000053    0.000000
   -5    6    0    9    1    0.000037    0.000000
   -5    6    0   10    1    0.000052   -0.000000
   -5    6    0   11    1    0.000169   -0.000000
   -5    6    0   12    1   -0.000065    0.000000
   -5    6    0    1    2   -0.000255   -0.000000
   -5    6    0    2    2    0.000047   -0.000000
   -5    6    0    3    2    0.000454   -0.000000
   -5    6    0    4    2    0.000120    0.000000
   -5    6    0    5    2    0.000367    0.000000
   -5    6    0    6    2   -0.000179   -0.000000
   -5    6    0    7    2    0.000158    0.000000
   -5    6    0    8    2   -0.000056   -0.000000
   -5    6    0    9    2    0.000203    0.000000
   -5    6    0   10    2   -0.000062   -0.000000
   -5    6    0   11    2    0.000104    0.000000
   -5    6    0   12    2   -0.000271   -0.000000
   -5    6    0    1    3    0.000129    0.000000
   -5    6    0    2    3   -0.000078   -0.000000
   -5    6    0    3    3    0.000337   -0.000000
   -5    6    0    4    3   -0.000180   -0.000000
   -5    6    0    5    3   -0.000216    0.000000
   -5    6    0    6    3    0.000135   -0.000000
   -5    6    0    7    3   -0.000216    0.000000
   -5    6    0    8    3    0.000177   -0.000000
   -5    6    0    9    3    0.000235   -0.000000
   -5    6    0   10    3    0.000248    0.000000
   -5    6    0   11    3   -0.000466    0.000000
   -5    6    0   12    3    0.000252    0.000000
   -5    6    0    1    4    0.000039    0.000000
   -5    6    0    2    4   -0.000310    0.000000
   -5    6    0    3    4    0.000271    0.000000
   -5    6    0    4    4   -0.000174   -0.000000
   -5    6    0    5    4   -0.000014   -0.000000
   -5    6    0    6    4    0.000058   -0.000000
   -5    6    0    7    4    0.000052   -0.000000
   -5    6    0    8    4   -0.000170   -0.000000
   -5    6    0    9    4    0.000064    0.000000
   -5    6    0   10    4   -0.000210    0.000000
   -5    6    0   11    4   -0.000031    0.000000
   -5    6    0   12    4    0.000228    0.000000
   -5    6    0    1    5   -0.000370    0.000000
   -5    6    0    2    5    0.000054   -0.000000
   -5    6    0    3    5   -0.000055   -0.000000
   -5    6    0    4    5    0.000254    0.000000
   -5    6    0    5    5    0.000047   -0.000000
   -5    6    0    6    5    0.000454    0.000000
   -5    6    0    7    5    0.000061   -0.000000
   -5    6    0    8    5    0.000104   -0.000000
   -5    6    0    9    5   -0.000270   -0.000000
   -5    6    0   10    5   -0.000357    0.000000
   -5    6    0   11    5    0.000178    0.000000
   -5    6    0   12    5   -0.000188   -0.000000
   -5    6    0    1    6    0.000460   -0.000000
   -5    6    0    2    6    0.000215    0.000000
   -5    6    0    3    6   -0.000257    0.000000
   -5    6    0    4    6   -0.000129    0.000000
   -5    6    0    5    6   -0.000077    0.000000
   -5    6    0    6    6    0.000335   -0.000000
   -5    6    0    7    6   -0.000248   -0.000000
   -5    6    0    8    6   -0.000466   -0.000000
   -5    6    0    9    6    0.000251   -0.000000
   -5    6    0   10    6    0.000281    0.000000
   -5    6    0   11    6   -0.000394   -0.000000
   -5    6    0   12    6    0.000209   -0.000000
   -5    6    0    1    7   -0.000086   -0.000000
   -5    6    0    2    7   -0.000129    0.000000
   -5    6    0    3    7    0.000176    0.000000
   -5    6    0    4    7   -0.000118    0.000000
   -5    6    0    5    7    0.000008   -0.000000
   -5    6    0    6    7    0.000036   -0.000000
   -5    6    0    7    7    0.000066   -0.000000
   -5    6    0    8    7   -0.000218   -0.000000
   -5    6    0    9    7    0.000059   -0.000000
   -5    6    0   10    7   -0.000203   -0.000000
   -5    6    0   11    7   -0.000162    0.000000
   -5    6    0   12    7    0.000354   -0.000000
   -5    6    0    1    8   -0.000076    0.000000
   -5    6    0    2    8   -0.000239   -0.000000
   -5    6    0    3    8    0.000262   -0.000000
   -5    6    0    4    8   -0.000050    0.000000
   -5    6    0    5    8   -0.000330   -0.000000
   -5    6    0    6    8    0.000183    0.000000
   -5    6    0    7    8    0.000145    0.000000
   -5    6    0    8    8   -0.000214    0.000000
   -5    6    0    9    8   -0.000008    0.000000
   -5    6    0   10    8   -0.000386   -0.000000
   -5    6    0   11    8    0.000095    0.000000
   -5    6    0   12    8   -0.000006   -0.000000
   -5    6    0    1    9   -0.000180    0.000000
   -5    6    0    2    9    0.000218   -0.000000
   -5    6    0    3    9    0.000000   -0.000000
   -5    6    0    4    9   -0.000241   -0.000000
   -5    6    0    5    9    0.000195    0.000000
   -5    6    0    6    9   -0.000366   -0.000000
   -5    6    0    7    9   -0.000251   -0.000000
   -5    6    0    8    9    0.000094    0.000000
   -5    6    0    9    9    0.000096    0.000000
   -5    6    0   10    9    0.000099    0.000000
   -5    6    0   11    9   -0.000131    0.000000
   -5    6    0   12    9   -0.000106    0.000000
   -5    6    0    1   10   -0.000118    0.000000
   -5    6    0    2   10   -0.000008    0.000000
   -5    6    0    3   10   -0.000037   -0.000000
   -5    6    0    4   10    0.000118   -0.000000
   -5    6    0    5   10    0.000097   -0.000000
   -5    6    0    6   10   -0.000098    0.000000
   -5    6    0    7   10   -0.000143    0.000000
   -5    6    0    8   10    0.000091    0.000000
   -5    6    0    9   10   -0.000164    0.000000
   -5    6    0   10   10    0.000066    0.000000
   -5    6    0   11   10    0.000217   -0.000000
   -5    6    0   12   10   -0.000059   -0.000000
   -5    6    0    1   11    0.000049   -0.000000
   -5    6    0    2   11   -0.000330   -0.000000
   -5    6    0    3   11    0.000182   -0.000000
   -5    6    0    4   11   -0.000041    0.000000
   -5    6    0    5   11   -0.000186   -0.000000
   -5    6    0    6   11   -0.000024    0.000000
   -5    6    0    7   11   -0.000016   -0.000000
   -5    6    0    8   11   -0.000408   -0.000000
   -5    6    0    9   11    0.000077   -0.000000
   -5    6    0   10   11   -0.000145    0.000000
   -5    6    0   11   11   -0.000214    0.000000
   -5    6    0   12   11   -0.000007    0.000000
   -5    6    0    1   12    0.000240   -0.000000
   -5    6    0    2   12    0.000195    0.000000
   -5    6    0    3   12   -0.000368   -0.000000
   -5    6    0    4   12    0.000133    0.000000
   -5    6    0    5   12    0.000111    0.000000
   -5    6    0    6   12    0.000368   -0.000000
   -5    6    0    7   12    0.000008   -0.000000
   -5    6    0    8   12   -0.000068    0.000000
   -5    6    0    9   12   -0.000067   -0.000000
   -5    6    0   10   12    0.000251    0.000000
   -5    6    0   11   12    0.000094   -0.000000
   -5    6    0   12   12    0.000096    0.000000
   -5    7    0    1    1    0.000085    0.000000
   -5    7    0    2    1   -0.000003   -0.000000
   -5    7    0    3    1    0.000154    0.000000
   -5    7    0    4    1   -0.000350    0.000000
   -5    7    0    5    1    0.000027   -0.000000
   -5    7    0    6    1    0.000027   -0.000000
   -5    7    0    7    1    0.000005   -0.000000
   -5    7    0    8    1   -0.000198    0.000000
   -5    7    0    9    1    0.000149    0.000000
   -5    7    0   10    1    0.000045    0.000000
   -5    7    0   11    1   -0.000230   -0.000000
   -5    7    0   12    1    0.000118    0.000000
   -5    7    0    1    2   -0.000014   -0.000000
   -5    7    0    2    2   -0.000167   -0.000000
   -5    7    0    3    2    0.000127    0.000000
   -5    7    0    4    2    0.000027    0.000000
   -5    7    0    5    2   -0.000270    0.000000
   -5    7    0    6    2   -0.000143    0.000000
   -5    7    0    7    2   -0.000009   -0.000000
   -5    7    0    8    2    0.000057    0.000000
   -5    7    0    9    2    0.000142   -0.000000
   -5    7    0   10    2    0.000028   -0.000000
   -5    7    0   11    2   -0.000016   -0.000000
   -5    7    0   12    2   -0.000050    0.000000
   -5    7    0    1    3   -0.000107    0.000000
   -5    7    0    2    3    0.000192   -0.000000
   -5    7    0    3    3    0.000151   -0.000000
   -5    7    0    4    3   -0.000028   -0.000000
   -5    7    0    5    3    0.000143   -0.000000
   -5    7    0    6    3   -0.000038    0.000000
   -5    7    0    7    3   -0.000162    0.000000
   -5    7    0    8    3    0.000250   -0.000000
   -5    7    0    9    3    0.000123    0.000000
   -5    7    0   10    3   -0.000019   -0.000000
   -5    7    0   11    3   -0.000208    0.000000
   -5    7    0   12    3   -0.000079   -0.000000
   -5    7    0    1    4   -0.000032   -0.000000
   -5    7    0    2    4    0.000202    0.000000
   -5    7    0    3    4    0.000007    0.000000
   -5    7    0    4    4    0.000086   -0.000000
   -5    7    0    5    4    0.000004   -0.000000
   -5    7    0    6    4   -0.000153    0.000000
   -5    7    0    7    4    0.000045    0.000000
   -5    7    0    8    4    0.000230   -0.000000
   -5    7    0    9    4   -0.000118   -0.000000
   -5    7    0   10    4    0.000062    0.000000
   -5    7    0   11    4    0.000028    0.000000
   -5    7    0   12    4   -0.000258   -0.000000
   -5    7    0    1    5    0.000003   -0.000000
   -5    7    0    2    5   -0.000037    0.000000
   -5    7    0    3    5   -0.000137    0.000000
   -5    7    0    4    5    0.000014   -0.000000
   -5    7    0    5    5   -0.000168   -0.000000
   -5    7    0    6    5    0.000127   -0.000000
   -5    7    0    7    5   -0.000028   -0.000000
   -5    7    0    8    5   -0.000015   -0.000000
   -5    7    0    9    5   -0.000049   -0.000000
   -5    7    0   10    5    0.000119    0.000000
   -5    7    0   11    5   -0.000005    0.000000
   -5    7    0   12    5    0.000250    0.000000
   -5    7    0    1    6    0.000179   -0.000000
   -5    7    0    2    6   -0.000328   -0.000000
   -5    7    0    3    6   -0.000324   -0.000000
   -5    7    0    4    6    0.000107    0.000000
   -5    7    0    5    6    0.000193   -0.000000
   -5    7    0    6    6    0.000148   -0.000000
   -5    7    0    7    6    0.000020    0.000000
   -5    7    0    8    6   -0.000208   -0.000000
   -5    7    0    9    6   -0.000079   -0.000000
   -5    7    0   10    6   -0.000058    0.000000
   -5    7    0   11    6   -0.000029    0.000000
   -5    7    0   12    6    0.000011   -0.000000
   -5    7    0    1    7    0.000093   -0.000000
   -5    7    0    2    7    0.000036    0.000000
   -5    7    0    3    7   -0.000110   -0.000000
   -5    7    0    4    7   -0.000077   -0.000000
   -5    7    0    5    7   -0.000121    0.000000
   -5    7    0    6    7   -0.000214   -0.000000
   -5    7    0    7    7   -0.000026    0.000000
   -5    7    0    8    7    0.000090   -0.000000
   -5    7    0    9    7   -0.000083    0.000000
   -5    7    0   10    7    0.000136    0.000000
   -5    7    0   11    7    0.000161    0.000000
   -5    7    0   12    7   -0.000401    0.000000
   -5    7    0    1    8    0.000022    0.000000
   -5    7    0    2    8    0.000222    0.000000
   -5    7    0    3    8   -0.000189    0.000000
   -5    7    0    4    8    0.000138    0.000000
   -5    7    0    5    8    0.000097    0.000000
   -5    7    0    6    8   -0.000107    0.000000
   -5    7    0    7    8    0.000046   -0.000000
   -5    7    0    8    8   -0.000151    0.000000
   -5    7    0    9    8   -0.000124    0.000000
   -5    7    0   10    8    0.000193   -0.000000
   -5    7    0   11    8    0.000404   -0.000000
   -5    7    0   12    8   -0.000119   -0.000000
   -5    7    0    1    9    0.000172    0.000000
   -5    7    0    2    9    0.000167   -0.000000
   -5    7    0    3    9    0.000405    0.000000
   -5    7    0    4    9    0.000012    0.000000
   -5    7    0    5    9    0.000002   -0.000000
   -5    7    0    6    9   -0.000191   -0.000000
   -5    7    0    7    9    0.000136    0.000000
   -5    7    0    8    9   -0.000084    0.000000
   -5    7    0    9    9    0.000189   -0.000000
   -5    7    0   10    9   -0.000025    0.000000
   -5    7    0   11    9    0.000109   -0.000000
   -5    7    0   12    9   -0.000167    0.000000
   -5    7    0    1   10   -0.000078   -0.000000
   -5    7    0    2   10    0.000122   -0.000000
   -5    7    0    3   10    0.000214   -0.000000
   -5    7    0    4   10    0.000004    0.000000
   -5    7    0    5   10   -0.000009   -0.000000
   -5    7    0    6   10    0.000162    0.000000
   -5    7    0    7   10    0.000133   -0.000000
   -5    7    0    8   10   -0.000212   -0.000000
   -5    7    0    9   10    0.000145    0.000000
   -5    7    0   10   10   -0.000026   -0.000000
   -5    7    0   11   10   -0.000090    0.000000
   -5    7    0   12   10    0.000083    0.000000
   -5    7    0    1   11   -0.000139   -0.000000
   -5    7    0    2   11    0.000097    0.000000
   -5    7    0    3   11   -0.000108   -0.000000
   -5    7    0    4   11   -0.000198   -0.000000
   -5    7    0    5   11    0.000057    0.000000
   -5    7    0    6   11   -0.000251   -0.000000
   -5    7    0    7   11   -0.000212   -0.000000
   -5    7    0    8   11    0.000174   -0.000000
   -5    7    0    9   11    0.000005    0.000000
   -5    7    0   10   11   -0.000047    0.000000
   -5    7    0   11   11   -0.000152   -0.000000
   -5    7    0   12   11   -0.000125    0.000000
   -5    7    0    1   12   -0.000012   -0.000000
   -5    7    0    2   12    0.000002    0.000000
   -5    7    0    3   12   -0.000191    0.000000
   -5    7    0    4   12   -0.000149    0.000000
   -5    7    0    5   12   -0.000141   -0.000000
   -5    7    0    6   12    0.000123   -0.000000
   -5    7    0    7   12   -0.000144   -0.000000
   -5    7    0    8   12   -0.000005   -0.000000
   -5    7    0    9   12   -0.000195   -0.000000
   -5    7    0   10   12   -0.000136    0.000000
   -5    7    0   11   12   -0.000083    0.000000
   -5    7    0   12   12    0.000190    0.000000
   -4   -7    0    1    1   -0.000072    0.000000
   -4   -7    0    2    1    0.000141    0.000000
   -4   -7    0    3    1    0.000198   -0.000000
   -4   -7    0    4    1   -0.000022   -0.000000
   -4   -7    0    5    1   -0.000017    0.000000
   -4   -7    0    6    1   -0.000058    0.000000
   -4   -7    0    7    1    0.000023    0.000000
   -4   -7    0    8    1    0.000045   -0.000000
   -4   -7    0    9    1   -0.000012    0.000000
   -4   -7    0   10    1    0.000058   -0.000000
   -4   -7    0   11    1   -0.000139    0.000000
   -4   -7    0   12    1   -0.000161    0.000000
   -4   -7    0    1    2    0.000104    0.000000
   -4   -7    0    2    2   -0.000087    0.000000
   -4   -7    0    3    2    0.000133   -0.000000
   -4   -7    0    4    2    0.000107    0.000000
   -4   -7    0    5    2    0.000108   -0.000000
   -4   -7    0    6    2    0.000435   -0.000000
   -4   -7    0    7    2    0.000205    0.000000
   -4   -7    0    8    2    0.000018   -0.000000
   -4   -7    0    9    2   -0.000048   -0.000000
   -4   -7    0   10    2    0.000114    0.000000
   -4   -7    0   11    2   -0.000022    0.000000
   -4   -7    0   12    2    0.000009   -0.000000
   -4   -7    0    1    3    0.000003   -0.000000
   -4   -7    0    2    3    0.000167   -0.000000
   -4   -7    0    3    3    0.000119   -0.000000
   -4   -7    0    4    3    0.000163   -0.000000
   -4   -7    0    5    3    0.000259    0.000000
   -4   -7    0    6    3   -0.000159    0.000000
   -4   -7    0    7    3    0.000035   -0.000000
   -4   -7    0    8    3   -0.000002    0.000000
   -4   -7    0    9    3    0.000195   -0.000000
   -4   -7    0   10    3    0.000023   -0.000000
   -4   -7    0   11    3   -0.000047   -0.000000
   -4   -7    0   12    3    0.000041    0.000000
   -4   -7    0    1    4   -0.000350    0.000000
   -4   -7    0    2    4   -0.000027    0.000000
   -4   -7    0    3    4   -0.000028    0.000000
   -4   -7    0    4    4   -0.000072   -0.000000
   -4   -7    0    5    4   -0.000140    0.000000
   -4   -7    0    6    4   -0.000199    0.000000
   -4   -7    0    7    4    0.000057   -0.000000
   -4   -7    0    8    4    0.000139    0.000000
   -4   -7    0    9    4    0.000160    0.000000
   -4   -7    0   10    4    0.000004   -0.000000
   -4   -7    0   11    4    0.000198   -0.000000
   -4   -7    0   12    4   -0.000149   -0.000000
   -4   -7    0    1    5   -0.000027   -0.000000
   -4   -7    0    2    5   -0.000270    0.000000
   -4   -7    0    3    5   -0.000143    0.000000
   -4   -7    0    4    5   -0.000103   -0.000000
   -4   -7    0    5    5   -0.000088   -0.000000
   -4   -7    0    6    5    0.000132    0.000000
   -4   -7    0    7    5   -0.000114   -0.000000
   -4   -7    0    8    5   -0.000022    0.000000
   -4   -7    0    9    5    0.000009   -0.000000
   -4   -7    0   10    5    0.000009   -0.000000
   -4   -7    0   11    5    0.000057    0.000000
   -4   -7    0   12    5    0.000141    0.000000
   -4   -7    0    1    6    0.000027   -0.000000
   -4   -7    0    2    6    0.000143   -0.000000
   -4   -7    0    3    6   -0.000038    0.000000
   -4   -7    0    4    6   -0.000004    0.000000
   -4   -7    0    5    6    0.000167   -0.000000
   -4   -7    0    6    6    0.000118   -0.000000
   -4   -7    0    7    6   -0.000024    0.000000
   -4   -7    0    8    6   -0.000048   -0.000000
   -4   -7    0    9    6    0.000041    0.000000
   -4   -7    0   10    6    0.000162   -0.000000
   -4   -7    0   11    6    0.000251    0.000000
   -4   -7    0   12    6    0.000123   -0.000000
   -4   -7    0    1    7    0.000005   -0.000000
   -4   -7    0    2    7    0.000009    0.000000
   -4   -7    0    3    7   -0.000162    0.000000
   -4   -7    0    4    7    0.000114    0.000000
   -4   -7    0    5    7   -0.000144    0.000000
   -4   -7    0    6    7   -0.000170    0.000000
   -4   -7    0    7    7    0.000155    0.000000
   -4   -7    0    8    7    0.000077    0.000000
   -4   -7    0    9    7    0.000027   -0.000000
   -4   -7    0   10    7    0.000133   -0.000000
   -4   -7    0   11    7    0.000212   -0.000000
   -4   -7    0   12    7   -0.000144   -0.000000
   -4   -7    0    1    8    0.000198    0.000000
   -4   -7    0    2    8    0.000057   -0.000000
   -4   -7    0    3    8   -0.000250   -0.000000
   -4   -7    0    4    8    0.000136    0.000000
   -4   -7    0    5    8   -0.000128    0.000000
   -4   -7    0    6    8    0.000132    0.000000
   -4   -7    0    7    8    0.000038    0.000000
   -4   -7    0    8    8   -0.000011   -0.000000
   -4   -7    0    9    8   -0.000106   -0.000000
   -4   -7    0   10    8    0.000212    0.000000
   -4   -7    0   11    8    0.000174   -0.000000
   -4   -7    0   12    8    0.000005    0.000000
   -4   -7    0    1    9    0.000149    0.000000
   -4   -7    0    2    9   -0.000142    0.000000
   -4   -7    0    3    9    0.000123    0.000000
   -4   -7    0    4    9   -0.000208   -0.000000
   -4   -7    0    5    9    0.000054   -0.000000
   -4   -7    0    6    9   -0.000037    0.000000
   -4   -7    0    7    9   -0.000145   -0.000000
   -4   -7    0    8    9   -0.000083    0.000000
   -4   -7    0    9    9    0.000267   -0.000000
   -4   -7    0   10    9    0.000145   -0.000000
   -4   -7    0   11    9   -0.000005    0.000000
   -4   -7    0   12    9   -0.000195   -0.000000
   -4   -7    0    1   10    0.000114    0.000000
   -4   -7    0    2   10    0.000144   -0.000000
   -4   -7    0    3   10    0.000170    0.000000
   -4   -7    0    4   10   -0.000138    0.000000
   -4   -7    0    5   10    0.000057   -0.000000
   -4   -7    0    6   10    0.000001   -0.000000
   -4   -7    0    7   10   -0.000114    0.000000
   -4   -7    0    8   10   -0.000029   -0.000000
   -4   -7    0    9   10   -0.000133    0.000000
   -4   -7    0   10   10    0.000155   -0.000000
   -4   -7    0   11   10   -0.000077   -0.000000
   -4   -7    0   12   10   -0.000028    0.000000
   -4   -7    0    1   11   -0.000136    0.000000
   -4   -7    0    2   11   -0.000129   -0.000000
   -4   -7    0    3   11    0.000131    0.000000
   -4   -7    0    4   11   -0.000153    0.000000
   -4   -7    0    5   11    0.000019   -0.000000
   -4   -7    0    6   11   -0.000048   -0.000000
   -4   -7    0    7   11   -0.000060   -0.000000
   -4   -7    0    8   11    0.000069   -0.000000
   -4   -7    0    9   11   -0.000068   -0.000000
   -4   -7    0   10   11   -0.000038   -0.000000
   -4   -7    0   11   11   -0.000011    0.000000
   -4   -7    0   12   11   -0.000107    0.000000
   -4   -7    0    1   12    0.000208    0.000000
   -4   -7    0    2   12    0.000055    0.000000
   -4   -7    0    3   12   -0.000037    0.000000
   -4   -7    0    4   12   -0.000308    0.000000
   -4   -7    0    5   12   -0.000161   -0.000000
   -4   -7    0    6   12   -0.000000   -0.000000
   -4   -7    0    7   12   -0.000148   -0.000000
   -4   -7    0    8   12   -0.000105   -0.000000
   -4   -7    0    9   12   -0.000185    0.000000
   -4   -7    0   10   12    0.000144    0.000000
   -4   -7    0   11   12   -0.000083   -0.000000
   -4   -7    0   12   12    0.000267    0.000000
   -4   -6    0    1    1   -0.000169   -0.000000
   -4   -6    0    2    1   -0.000138   -0.000000
   -4   -6    0    3    1   -0.000004    0.000000
   -4   -6    0    4    1    0.000235    0.000000
   -4   -6    0    5    1   -0.000004   -0.000000
   -4   -6    0    6    1    0.000343   -0.000000
   -4   -6    0    7    1   -0.000061    0.000000
   -4   -6    0    8    1    0.000249    0.000000
   -4   -6    0    9    1    0.000034   -0.000000
   -4   -6    0   10    1    0.000065   -0.000000
   -4   -6    0   11    1   -0.000080    0.000000
   -4   -6    0   12    1   -0.000073    0.000000
   -4   -6    0    1    2   -0.000176    0.000000
   -4   -6    0    2    2    0.000403    0.000000
   -4   -6    0    3    2    0.000120    0.000000
   -4   -6    0    4    2   -0.000195   -0.000000
   -4   -6    0    5    2    0.000239   -0.000000
   -4   -6    0    6    2   -0.000015   -0.000000
   -4   -6    0    7    2   -0.000185    0.000000
   -4   -6    0    8    2   -0.000254   -0.000000
   -4   -6    0    9    2   -0.000048    0.000000
   -4   -6    0   10    2   -0.000128   -0.000000
   -4   -6    0   11    2    0.000156    0.000000
   -4   -6    0   12    2   -0.000146    0.000000
   -4   -6    0    1    3    0.000012    0.000000
   -4   -6    0    2    3   -0.000271   -0.000000
   -4   -6    0    3    3    0.000148    0.000000
   -4   -6    0    4    3   -0.000099    0.000000
   -4   -6    0    5    3    0.000268   -0.000000
   -4   -6    0    6    3   -0.000046   -0.000000
   -4   -6    0    7    3   -0.000051    0.000000
   -4   -6    0    8    3   -0.000300   -0.000000
   -4   -6    0    9    3   -0.000045    0.000000
   -4   -6    0   10    3   -0.000047    0.000000
   -4   -6    0   11    3    0.000201   -0.000000
   -4   -6    0   12    3   -0.000072    0.000000
   -4   -6    0    1    4    0.000377   -0.000000
   -4   -6    0    2    4   -0.000120    0.000000
   -4   -6    0    3    4   -0.000180    0.000000
   -4   -6    0    4    4   -0.000170    0.000000
   -4   -6    0    5    4    0.000138    0.000000
   -4   -6    0    6    4    0.000004   -0.000000
   -4   -6    0    7    4    0.000065   -0.000000
   -4   -6    0    8    4    0.000079   -0.000000
   -4   -6    0    9    4    0.000073   -0.000000
   -4   -6    0   10    4    0.000118    0.000000
   -4   -6    0   11    4    0.000041   -0.000000
   -4   -6    0   12    4    0.000133    0.000000
   -4   -6    0    1    5    0.000067    0.000000
   -4   -6    0    2    5    0.000367    0.000000
   -4   -6    0    3    5    0.000216    0.000000
   -4   -6    0    4    5    0.000175   -0.000000
   -4   -6    0    5    5    0.000403    0.000000
   -4   -6    0    6    5    0.000117   -0.000000
   -4   -6    0    7    5    0.000128   -0.000000
   -4   -6    0    8    5    0.000157    0.000000
   -4   -6    0    9    5   -0.000147    0.000000
   -4   -6    0   10    5   -0.000097   -0.000000
   -4   -6    0   11    5   -0.000186   -0.000000
   -4   -6    0   12    5   -0.000111    0.000000
   -4   -6    0    1    6    0.000069    0.000000
   -4   -6    0    2    6    0.000179    0.000000
   -4   -6    0    3    6    0.000135   -0.000000
   -4   -6    0    4    6   -0.000013   -0.000000
   -4   -6    0    5    6   -0.000272   -0.000000
   -4   -6    0    6    6    0.000146    0.000000
   -4   -6    0    7    6    0.000048   -0.000000
   -4   -6    0    8    6    0.000200   -0.000000
   -4   -6    0    9    6   -0.000071   -0.000000
   -4   -6    0   10    6   -0.000098   -0.000000
   -4   -6    0   11    6    0.000024    0.000000
   -4   -6    0   12    6    0.000368    0.000000
   -4   -6    0    1    7   -0.000032    0.000000
   -4   -6    0    2    7   -0.000158   -0.000000
   -4   -6    0    3    7   -0.000216    0.000000
   -4   -6    0    4    7    0.000043    0.000000
   -4   -6    0    5    7    0.000207    0.000000
   -4   -6    0    6    7    0.000162    0.000000
   -4   -6    0    7    7    0.000185   -0.000000
   -4   -6    0    8    7    0.000295    0.000000
   -4   -6    0    9    7    0.000272   -0.000000
   -4   -6    0   10    7   -0.000143    0.000000
   -4   -6    0   11    7    0.000016    0.000000
   -4   -6    0   12    7    0.000008   -0.000000
   -4   -6    0    1    8   -0.000053   -0.000000
   -4   -6    0    2    8   -0.000056    0.000000
   -4   -6    0    3    8   -0.000177   -0.000000
   -4   -6    0    4    8   -0.000114   -0.000000
   -4   -6    0    5    8   -0.000094   -0.000000
   -4   -6    0    6    8   -0.000022   -0.000000
   -4   -6    0    7    8   -0.000135   -0.000000
   -4   -6    0    8    8    0.000063   -0.000000
   -4   -6    0    9    8   -0.000127    0.000000
   -4   -6    0   10    8   -0.000091    0.000000
   -4   -6    0   11    8   -0.000408   -0.000000
   -4   -6    0   12    8    0.000068   -0.000000
   -4   -6    0    1    9    0.000037   -0.000000
   -4   -6    0    2    9   -0.000203    0.000000
   -4   -6    0    3    9    0.000235   -0.000000
   -4   -6    0    4    9   -0.000068   -0.000000
   -4   -6    0    5    9    0.000075    0.000000
   -4   -6    0    6    9   -0.000172   -0.000000
   -4   -6    0    7    9   -0.000004    0.000000
   -4   -6    0    8    9    0.000025   -0.000000
   -4   -6    0    9    9   -0.000228    0.000000
   -4   -6    0   10    9   -0.000164   -0.000000
   -4   -6    0   11    9   -0.000077   -0.000000
   -4   -6    0   12    9   -0.000067    0.000000
   -4   -6    0    1   10    0.000043    0.000000
   -4   -6    0    2   10   -0.000207    0.000000
   -4   -6    0    3   10   -0.000161    0.000000
   -4   -6    0    4   10   -0.000108   -0.000000
   -4   -6    0    5   10    0.000006    0.000000
   -4   -6    0    6   10    0.000173   -0.000000
   -4   -6    0    7   10   -0.000237   -0.000000
   -4   -6    0    8   10    0.000137    0.000000
   -4   -6    0    9   10   -0.000031    0.000000
   -4   -6    0   10   10    0.000184   -0.000000
   -4   -6    0   11   10   -0.000296    0.000000
   -4   -6    0   12   10   -0.000272    0.000000
   -4   -6    0    1   11    0.000114   -0.000000
   -4   -6    0    2   11   -0.000094    0.000000
   -4   -6    0    3   11   -0.000022   -0.000000
   -4   -6    0    4   11   -0.000091    0.000000
   -4   -6    0    5   11    0.000016   -0.000000
   -4   -6    0    6   11   -0.000049   -0.000000
   -4   -6    0    7   11    0.000077   -0.000000
   -4   -6    0    8   11   -0.000249    0.000000
   -4   -6    0    9   11    0.000081    0.000000
   -4   -6    0   10   11    0.000134   -0.000000
   -4   -6    0   11   11    0.000063   -0.000000
   -4   -6    0   12   11   -0.000127    0.000000
   -4   -6    0    1   12    0.000067   -0.000000
   -4   -6    0    2   12    0.000075   -0.000000
   -4   -6    0    3   12   -0.000172    0.000000
   -4   -6    0    4   12    0.000045    0.000000
   -4   -6    0    5   12   -0.000071   -0.000000
   -4   -6    0    6   12    0.000206   -0.000000
   -4   -6    0    7   12    0.000039   -0.000000
   -4   -6    0    8   12    0.000037    0.000000
   -4   -6    0    9   12    0.000084   -0.000000
   -4   -6    0   10   12    0.000004   -0.000000
   -4   -6    0   11   12    0.000026    0.000000
   -4   -6    0   12   12   -0.000228   -0.000000
   -4   -5    0    1    1    0.000077    0.000000
   -4   -5    0    2    1    0.000430    0.000000
   -4   -5    0    3    1    0.000071    0.000000
   -4   -5    0    4    1   -0.000279   -0.000000
   -4   -5    0    5    1   -0.000033   -0.000000
   -4   -5    0    6    1   -0.000805    0.000000
   -4   -5    0    7    1    0.000250   -0.000000
   -4   -5    0    8    1    0.000001    0.000000
   -4   -5    0    9    1    0.000116   -0.000000
   -4   -5    0   10    1    0.000020    0.000000
   -4   -5    0   11    1   -0.000050   -0.000000
   -4   -5    0   12    1    0.000262    0.000000
   -4   -5    0    1    2    0.000049   -0.000000
   -4   -5    0    2    2   -0.000495    0.000000
   -4   -5    0    3    2    0.000107   -0.000000
   -4   -5    0    4    2   -0.000081    0.000000
   -4   -5    0    5    2   -0.000249    0.000000
   -4   -5    0    6    2   -0.000269    0.000000
   -4   -5    0    7    2   -0.000042    0.000000
   -4   -5    0    8    2   -0.000618    0.000000
   -4   -5    0    9    2    0.000152   -0.000000
   -4   -5    0   10    2   -0.000100    0.000000
   -4   -5    0   11    2   -0.000177   -0.000000
   -4   -5    0   12    2    0.000223   -0.000000
   -4   -5    0    1    3    0.000244   -0.000000
   -4   -5    0    2    3   -0.000646    0.000000
   -4   -5    0    3    3    0.000134   -0.000000
   -4   -5    0    4    3   -0.000042    0.000000
   -4   -5    0    5    3    0.000100   -0.000000
   -4   -5    0    6    3    0.000202   -0.000000
   -4   -5    0    7    3    0.000098    0.000000
   -4   -5    0    8    3   -0.000036    0.000000
   -4   -5    0    9    3   -0.000011   -0.000000
   -4   -5    0   10    3   -0.000108    0.000000
   -4   -5    0   11    3   -0.000080   -0.000000
   -4   -5    0   12    3    0.000168    0.000000
   -4   -5    0    1    4   -0.000177   -0.000000
   -4   -5    0    2    4    0.000244   -0.000000
   -4   -5    0    3    4    0.000292   -0.000000
   -4   -5    0    4    4    0.000077   -0.000000
   -4   -5    0    5    4   -0.000429   -0.000000
   -4   -5    0    6    4   -0.000070    0.000000
   -4   -5    0    7    4    0.000020    0.000000
   -4   -5    0    8    4    0.000051   -0.000000
   -4   -5    0    9    4   -0.000262    0.000000
   -4   -5    0   10    4    0.000000   -0.000000
   -4   -5    0   11    4    0.000197   -0.000000
   -4   -5    0   12    4   -0.000191   -0.000000
   -4   -5    0    1    5   -0.000220    0.000000
   -4   -5    0    2    5   -0.000189   -0.000000
   -4   -5    0    3    5   -0.000375    0.000000
   -4   -5    0    4    5   -0.000048   -0.000000
   -4   -5    0    5    5   -0.000494   -0.000000
   -4   -5    0    6    5    0.000108   -0.000000
   -4   -5    0    7    5    0.000101    0.000000
   -4   -5    0    8    5   -0.000175   -0.000000
   -4   -5    0    9    5    0.000223    0.000000
   -4   -5    0   10    5    0.000194   -0.000000
   -4   -5    0   11    5    0.000123    0.000000
   -4   -5    0   12    5   -0.000127   -0.000000
   -4   -5    0    1    6   -0.000084    0.000000
   -4   -5    0    2    6    0.000146    0.000000
   -4   -5    0    3    6   -0.000399    0.000000
   -4   -5    0    4    6   -0.000246   -0.000000
   -4   -5    0    5    6   -0.000647    0.000000
   -4   -5    0    6    6    0.000132    0.000000
   -4   -5    0    7    6    0.000108   -0.000000
   -4   -5    0    8    6   -0.000081   -0.000000
   -4   -5    0    9    6    0.000169    0.000000
   -4   -5    0   10    6    0.000084    0.000000
   -4   -5    0   11    6    0.000401    0.000000
   -4   -5    0   12    6    0.000252   -0.000000
   -4   -5    0    1    7   -0.000163    0.000000
   -4   -5    0    2    7    0.000265    0.000000
   -4   -5    0    3    7    0.000060    0.000000
   -4   -5    0    4    7    0.000299    0.000000
   -4   -5    0    5    7   -0.000481    0.000000
   -4   -5    0    6    7   -0.000127    0.000000
   -4   -5    0    7    7    0.000236    0.000000
   -4   -5    0    8    7   -0.000009   -0.000000
   -4   -5    0    9    7   -0.000250    0.000000
   -4   -5    0   10    7   -0.000122    0.000000
   -4   -5    0   11    7    0.000380   -0.000000
   -4   -5    0   12    7    0.000225    0.000000
   -4   -5    0    1    8    0.000079    0.000000
   -4   -5    0    2    8   -0.000207   -0.000000
   -4   -5    0    3    8   -0.000487    0.000000
   -4   -5    0    4    8    0.000224    0.000000
   -4   -5    0    5    8   -0.000055    0.000000
   -4   -5    0    6    8    0.000105   -0.000000
   -4   -5    0    7    8    0.000082   -0.000000
   -4   -5    0    8    8    0.000085    0.000000
   -4   -5    0    9    8    0.000012   -0.000000
   -4   -5    0   10    8    0.000157    0.000000
   -4   -5    0   11    8   -0.000002   -0.000000
   -4   -5    0   12    8   -0.000023   -0.000000
   -4   -5    0    1    9    0.000110    0.000000
   -4   -5    0    2    9   -0.000034   -0.000000
   -4   -5    0    3    9   -0.000010   -0.000000
   -4   -5    0    4    9    0.000069   -0.000000
   -4   -5    0    5    9    0.000067    0.000000
   -4   -5    0    6    9   -0.000194    0.000000
   -4   -5    0    7    9   -0.000010   -0.000000
   -4   -5    0    8    9    0.000136    0.000000
   -4   -5    0    9    9    0.000136   -0.000000
   -4   -5    0   10    9    0.000167    0.000000
   -4   -5    0   11    9   -0.000014    0.000000
   -4   -5    0   12    9   -0.000036    0.000000
   -4   -5    0    1   10    0.000299   -0.000000
   -4   -5    0    2   10    0.000482   -0.000000
   -4   -5    0    3   10    0.000129    0.000000
   -4   -5    0    4   10   -0.000553    0.000000
   -4   -5    0    5   10   -0.000185    0.000000
   -4   -5    0    6   10   -0.000652   -0.000000
   -4   -5    0    7   10   -0.000326    0.000000
   -4   -5    0    8   10   -0.000284    0.000000
   -4   -5    0    9   10   -0.000435   -0.000000
   -4   -5    0   10   10    0.000236   -0.000000
   -4   -5    0   11   10    0.000010   -0.000000
   -4   -5    0   12   10    0.000250    0.000000
   -4   -5    0    1   11   -0.000224    0.000000
   -4   -5    0    2   11   -0.000055    0.000000
   -4   -5    0    3   11    0.000104   -0.000000
   -4   -5    0    4   11   -0.000144    0.000000
   -4   -5    0    5   11   -0.000068    0.000000
   -4   -5    0    6   11   -0.000332    0.000000
   -4   -5    0    7   11   -0.000182    0.000000
   -4   -5    0    8   11   -0.000563   -0.000000
   -4   -5    0    9   11   -0.000312    0.000000
   -4   -5    0   10   11   -0.000082   -0.000000
   -4   -5    0   11   11    0.000086    0.000000
   -4   -5    0   12   11    0.000012    0.000000
   -4   -5    0    1   12   -0.000067    0.000000
   -4   -5    0    2   12    0.000067    0.000000
   -4   -5    0    3   12   -0.000193   -0.000000
   -4   -5    0    4   12   -0.000232    0.000000
   -4   -5    0    5   12    0.000040   -0.000000
   -4   -5    0    6   12    0.000121    0.000000
   -4   -5    0    7   12   -0.000224   -0.000000
   -4   -5    0    8   12   -0.000251   -0.000000
   -4   -5    0    9   12   -0.000284   -0.000000
   -4   -5    0   10   12    0.000011   -0.000000
   -4   -5    0   11   12    0.000135   -0.000000
   -4   -5    0   12   12    0.000136    0.000000
   -4   -4    0    1    1   -0.000185    0.000000
   -4   -4    0    2    1   -0.000229    0.000000
   -4   -4    0    3    1    0.000064   -0.000000
   -4   -4    0    4    1    0.001066   -0.000000
   -4   -4    0    5    1   -0.000176   -0.000000
   -4   -4    0    6    1    0.000020    0.000000
   -4   -4    0    7    1    0.000308    0.000000
   -4   -4    0    8    1   -0.000386    0.000000
   -4   -4    0    9    1   -0.000258    0.000000
   -4   -4    0   10    1   -0.000143   -0.000000
   -4   -4    0   11    1   -0.000523   -0.000000
   -4   -4    0   12    1   -0.000455   -0.000000
   -4   -4    0    1    2   -0.000422   -0.000000
   -4   -4    0    2    2    0.000621   -0.000000
   -4   -4    0    3    2    0.000583    0.000000
   -4   -4    0    4    2    0.000005    0.000000
   -4   -4    0    5    2    0.001561   -0.000000
   -4   -4    0    6    2    0.001433   -0.000000
   -4   -4    0    7    2   -0.000257    0.000000
   -4   -4    0    8    2   -0.000201   -0.000000
   -4   -4    0    9    2    0.000100    0.000000
   -4   -4    0   10    2   -0.000437   -0.000000
   -4   -4    0   11    2    0.000188    0.000000
   -4   -4    0   12    2   -0.000035    0.000000
   -4   -4    0    1    3   -0.000083   -0.000000
   -4   -4    0    2    3    0.000080   -0.000000
   -4   -4    0    3    3    0.000728    0.000000
   -4   -4    0    4    3   -0.000311   -0.000000
   -4   -4    0    5    3    0.000596    0.000000
   -4   -4    0    6    3    0.001103   -0.000000
   -4   -4    0    7    3   -0.000306    0.000000
   -4   -4    0    8    3    0.000282    0.000000
   -4   -4    0    9    3   -0.000185    0.000000
   -4   -4    0   10    3   -0.000308    0.000000
   -4   -4    0   11    3    0.000230    0.000000
   -4   -4    0   12    3    0.000249    0.000000
   -4   -4    0    1    4    0.000047    0.000000
   -4   -4    0    2    4   -0.000271    0.000000
   -4   -4    0    3    4   -0.000455   -0.000000
   -4   -4    0    4    4   -0.000186    0.000000
   -4   -4    0    5    4    0.000228   -0.000000
   -4   -4    0    6    4   -0.000063   -0.000000
   -4   -4    0    7    4   -0.000142   -0.000000
   -4   -4    0    8    4    0.000523    0.000000
   -4   -4    0    9    4    0.000454    0.000000
   -4   -4    0   10    4   -0.000015   -0.000000
   -4   -4    0   11    4    0.000277    0.000000
   -4   -4    0   12    4    0.000188    0.000000
   -4   -4    0    1    5   -0.000144    0.000000
   -4   -4    0    2    5   -0.000255   -0.000000
   -4   -4    0    3    5   -0.000580    0.000000
   -4   -4    0    4    5    0.000419   -0.000000
   -4   -4    0    5    5    0.000620   -0.000000
   -4   -4    0    6    5    0.000585    0.000000
   -4   -4    0    7    5    0.000437    0.000000
   -4   -4    0    8    5    0.000189    0.000000
   -4   -4    0    9    5   -0.000034   -0.000000
   -4   -4    0   10    5   -0.000329   -0.000000
   -4   -4    0   11    5    0.000517   -0.000000
   -4   -4    0   12    5    0.000594    0.000000
   -4   -4    0    1    6    0.000074    0.000000
   -4   -4    0    2    6    0.000140    0.000000
   -4   -4    0    3    6   -0.000086    0.000000
   -4   -4    0    4    6    0.000080    0.000000
   -4   -4    0    5    6    0.000077    0.000000
   -4   -4    0    6    6    0.000728   -0.000000
   -4   -4    0    7    6    0.000308    0.000000
   -4   -4    0    8    6    0.000228    0.000000
   -4   -4    0    9    6    0.000250   -0.000000
   -4   -4    0   10    6   -0.000215   -0.000000
   -4   -4    0   11    6    0.000488   -0.000000
   -4   -4    0   12    6   -0.000048   -0.000000
   -4   -4    0    1    7   -0.000325    0.000000
   -4   -4    0    2    7   -0.000437    0.000000
   -4   -4    0    3    7   -0.000567   -0.000000
   -4   -4    0    4    7    0.000619    0.000000
   -4   -4    0    5    7    0.000373   -0.000000
   -4   -4    0    6    7    0.000248    0.000000
   -4   -4    0    7    7    0.000591    0.000000
   -4   -4    0    8    7    0.000648    0.000000
   -4   -4    0    9    7    0.000579   -0.000000
   -4   -4    0   10    7   -0.000239   -0.000000
   -4   -4    0   11    7    0.000203    0.000000
   -4   -4    0   12    7    0.000158   -0.000000
   -4   -4    0    1    8    0.000028   -0.000000
   -4   -4    0    2    8   -0.000136    0.000000
   -4   -4    0    3    8   -0.000141    0.000000
   -4   -4    0    4    8   -0.000387    0.000000
   -4   -4    0    5    8   -0.000533    0.000000
   -4   -4    0    6    8    0.000010   -0.000000
   -4   -4    0    7    8   -0.000340   -0.000000
   -4   -4    0    8    8   -0.000384    0.000000
   -4   -4    0    9    8   -0.000527    0.000000
   -4   -4    0   10    8    0.000031   -0.000000
   -4   -4    0   11    8    0.000039    0.000000
   -4   -4    0   12    8    0.000284    0.000000
   -4   -4    0    1    9    0.000170   -0.000000
   -4   -4    0    2    9   -0.000060    0.000000
   -4   -4    0    3    9    0.000202    0.000000
   -4   -4    0    4    9   -0.000570    0.000000
   -4   -4    0    5    9    0.000035   -0.000000
   -4   -4    0    6    9   -0.000189   -0.000000
   -4   -4    0    7    9   -0.000397   -0.000000
   -4   -4    0    8    9   -0.000472   -0.000000
   -4   -4    0    9    9   -0.000313    0.000000
   -4   -4    0   10    9    0.000064   -0.000000
   -4   -4    0   11    9   -0.000187    0.000000
   -4   -4    0   12    9   -0.000051    0.000000
   -4   -4    0    1   10    0.000620    0.000000
   -4   -4    0    2   10   -0.000373   -0.000000
   -4   -4    0    3   10   -0.000245   -0.000000
   -4   -4    0    4   10   -0.000754    0.000000
   -4   -4    0    5   10   -0.000341    0.000000
   -4   -4    0    6   10   -0.000122    0.000000
   -4   -4    0    7   10   -0.000663    0.000000
   -4   -4    0    8   10   -0.001215   -0.000000
   -4   -4    0    9   10   -0.000849   -0.000000
   -4   -4    0   10   10    0.000591   -0.000000
   -4   -4    0   11   10   -0.000649    0.000000
   -4   -4    0   12   10   -0.000579   -0.000000
   -4   -4    0    1   11    0.000388    0.000000
   -4   -4    0    2   11   -0.000534   -0.000000
   -4   -4    0    3   11    0.000010   -0.000000
   -4   -4    0    4   11   -0.000484   -0.000000
   -4   -4    0    5   11    0.000266   -0.000000
   -4   -4    0    6   11   -0.000139    0.000000
   -4   -4    0    7   11   -0.000030   -0.000000
   -4   -4    0    8   11   -0.000180   -0.000000
   -4   -4    0    9   11   -0.000077   -0.000000
   -4   -4    0   10   11    0.000341    0.000000
   -4   -4    0   11   11   -0.000384    0.000000
   -4   -4    0   12   11   -0.000527   -0.000000
   -4   -4    0    1   12    0.000571    0.000000
   -4   -4    0    2   12    0.000037   -0.000000
   -4   -4    0    3   12   -0.000186   -0.000000
   -4   -4    0    4   12   -0.000583   -0.000000
   -4   -4    0    5   12   -0.000041    0.000000
   -4   -4    0    6   12    0.000159    0.000000
   -4   -4    0    7   12   -0.000234   -0.000000
   -4   -4    0    8   12   -0.000242   -0.000000
   -4   -4    0    9   12   -0.000118   -0.000000
   -4   -4    0   10   12    0.000398   -0.000000
   -4   -4    0   11   12   -0.000472    0.000000
   -4   -4    0   12   12   -0.000314   -0.000000
   -4   -3    0    1    1   -0.000146    0.000000
   -4   -3    0    2    1   -0.000042    0.000000
   -4   -3    0    3    1   -0.000149    0.000000
   -4   -3    0    4    1   -0.000141   -0.000000
   -4   -3    0    5    1   -0.000451   -0.000000
   -4   -3    0    6    1   -0.000490   -0.000000
   -4   -3    0    7    1   -0.000195    0.000000
   -4   -3    0    8    1    0.000083   -0.000000
   -4   -3    0    9    1    0.000017    0.000000
   -4   -3    0   10    1    0.000072    0.000000
   -4   -3    0   11    1   -0.000335    0.000000
   -4   -3    0   12    1   -0.000051    0.000000
   -4   -3    0    1    2    0.000393   -0.000000
   -4   -3    0    2    2    0.000067    0.000000
   -4   -3    0    3    2   -0.000292   -0.000000
   -4   -3    0    4    2   -0.000091   -0.000000
   -4   -3    0    5    2    0.001688   -0.000000
   -4   -3    0    6    2    0.000986    0.000000
   -4   -3    0    7    2    0.000594    0.000000
   -4   -3    0    8    2   -0.000988    0.000000
   -4   -3    0    9    2   -0.000622   -0.000000
   -4   -3    0   10    2    0.000107    0.000000
   -4   -3    0   11    2    0.000299   -0.000000
   -4   -3    0   12    2   -0.000102    0.000000
   -4   -3    0    1    3   -0.000365    0.000000
   -4   -3    0    2    3   -0.000053   -0.000000
   -4   -3    0    3    3   -0.000066    0.000000
   -4   -3    0    4    3    0.000785    0.000000
   -4   -3    0    5    3    0.001209    0.000000
   -4   -3    0    6    3   -0.000108   -0.000000
   -4   -3    0    7    3    0.000839    0.000000
   -4   -3    0    8    3    0.000309    0.000000
   -4   -3    0    9    3   -0.000024    0.000000
   -4   -3    0   10    3    0.000078    0.000000
   -4   -3    0   11    3   -0.000071   -0.000000
   -4   -3    0   12    3   -0.000280   -0.000000
   -4   -3    0    1    4   -0.000249   -0.000000
   -4   -3    0    2    4    0.000491   -0.000000
   -4   -3    0    3    4    0.000463    0.000000
   -4   -3    0    4    4   -0.000145    0.000000
   -4   -3    0    5    4    0.000042    0.000000
   -4   -3    0    6    4    0.000151    0.000000
   -4   -3    0    7    4    0.000073    0.000000
   -4   -3    0    8    4    0.000335    0.000000
   -4   -3    0    9    4    0.000048   -0.000000
   -4   -3    0   10    4   -0.000027    0.000000
   -4   -3    0   11    4    0.000181   -0.000000
   -4   -3    0   12    4   -0.000046   -0.000000
   -4   -3    0    1    5    0.000388    0.000000
   -4   -3    0    2    5   -0.000259   -0.000000
   -4   -3    0    3    5   -0.000435    0.000000
   -4   -3    0    4    5   -0.000389   -0.000000
   -4   -3    0    5    5    0.000066   -0.000000
   -4   -3    0    6    5   -0.000293   -0.000000
   -4   -3    0    7    5   -0.000105    0.000000
   -4   -3    0    8    5    0.000300   -0.000000
   -4   -3    0    9    5   -0.000098    0.000000
   -4   -3    0   10    5    0.000157   -0.000000
   -4   -3    0   11    5    0.000039    0.000000
   -4   -3    0   12    5   -0.000070    0.000000
   -4   -3    0    1    6   -0.000211    0.000000
   -4   -3    0    2    6    0.000292   -0.000000
   -4   -3    0    3    6    0.000054   -0.000000
   -4   -3    0    4    6    0.000366   -0.000000
   -4   -3    0    5    6   -0.000058    0.000000
   -4   -3    0    6    6   -0.000066    0.000000
   -4   -3    0    7    6   -0.000078    0.000000
   -4   -3    0    8    6   -0.000073   -0.000000
   -4   -3    0    9    6   -0.000280    0.000000
   -4   -3    0   10    6   -0.000368   -0.000000
   -4   -3    0   11    6    0.000460    0.000000
   -4   -3    0   12    6   -0.000130   -0.000000
   -4   -3    0    1    7   -0.000267    0.000000
   -4   -3    0    2    7    0.000374   -0.000000
   -4   -3    0    3    7    0.000530   -0.000000
   -4   -3    0    4    7    0.000158   -0.000000
   -4   -3    0    5    7   -0.000129    0.000000
   -4   -3    0    6    7    0.000197   -0.000000
   -4   -3    0    7    7    0.000354   -0.000000
   -4   -3    0    8    7    0.000548    0.000000
   -4   -3    0    9    7    0.000178    0.000000
   -4   -3    0   10    7   -0.000314    0.000000
   -4   -3    0   11    7    0.000400   -0.000000
   -4   -3    0   12    7    0.000206    0.000000
   -4   -3    0    1    8    0.000039   -0.000000
   -4   -3    0    2    8   -0.000128   -0.000000
   -4   -3    0    3    8   -0.000262   -0.000000
   -4   -3    0    4    8   -0.000258    0.000000
   -4   -3    0    5    8   -0.000083    0.000000
   -4   -3    0    6    8    0.000391    0.000000
   -4   -3    0    7    8   -0.000019   -0.000000
   -4   -3    0    8    8   -0.000423    0.000000
   -4   -3    0    9    8   -0.000140   -0.000000
   -4   -3    0   10    8    0.000192    0.000000
   -4   -3    0   11    8   -0.000432    0.000000
   -4   -3    0   12    8   -0.000190   -0.000000
   -4   -3    0    1    9    0.000052   -0.000000
   -4   -3    0    2    9   -0.000130    0.000000
   -4   -3    0    3    9   -0.000041    0.000000
   -4   -3    0    4    9    0.000013   -0.000000
   -4   -3    0    5    9    0.000151   -0.000000
   -4   -3    0    6    9   -0.000030    0.000000
   -4   -3    0    7    9    0.000080   -0.000000
   -4   -3    0    8    9    0.000371    0.000000
   -4   -3    0    9    9    0.000279   -0.000000
   -4   -3    0   10    9    0.000098    0.000000
   -4   -3    0   11    9   -0.000233   -0.000000
   -4   -3    0   12    9   -0.000206   -0.000000
   -4   -3    0    1   10    0.000158   -0.000000
   -4   -3    0    2   10    0.000128   -0.000000
   -4   -3    0    3   10   -0.000196    0.000000
   -4   -3    0    4   10   -0.000495   -0.000000
   -4   -3    0    5   10   -0.000379    0.000000
   -4   -3    0    6   10   -0.000387    0.000000
   -4   -3    0    7   10   -0.001086   -0.000000
   -4   -3    0    8   10   -0.000935   -0.000000
   -4   -3    0    9   10   -0.000172    0.000000
   -4   -3    0   10   10    0.000353   -0.000000
   -4   -3    0   11   10   -0.000547    0.000000
   -4   -3    0   12   10   -0.000180   -0.000000
   -4   -3    0    1   11    0.000259   -0.000000
   -4   -3    0    2   11   -0.000083    0.000000
   -4   -3    0    3   11    0.000388    0.000000
   -4   -3    0    4   11   -0.001143    0.000000
   -4   -3    0    5   11   -0.000211   -0.000000
   -4   -3    0    6   11   -0.000055   -0.000000
   -4   -3    0    7   11   -0.001179    0.000000
   -4   -3    0    8   11   -0.001256   -0.000000
   -4   -3    0    9   11   -0.000532    0.000000
   -4   -3    0   10   11    0.000019   -0.000000
   -4   -3    0   11   11   -0.000425   -0.000000
   -4   -3    0   12   11   -0.000143   -0.000000
   -4   -3    0    1   12   -0.000013    0.000000
   -4   -3    0    2   12    0.000154   -0.000000
   -4   -3    0    3   12   -0.000028    0.000000
   -4   -3    0    4   12   -0.000242   -0.000000
   -4   -3    0    5   12   -0.001304   -0.000000
   -4   -3    0    6   12   -0.000377   -0.000000
   -4   -3    0    7   12   -0.000250    0.000000
   -4   -3    0    8   12    0.000027   -0.000000
   -4   -3    0    9   12    0.000172   -0.000000
   -4   -3    0   10   12   -0.000080   -0.000000
   -4   -3    0   11   12    0.000368    0.000000
   -4   -3    0   12   12    0.000275    0.000000
   -4   -2    0    1    1   -0.000269   -0.000000
   -4   -2    0    2    1   -0.000148   -0.000000
   -4   -2    0    3    1   -0.000380   -0.000000
   -4   -2    0    4    1    0.000809    0.000000
   -4   -2    0    5    1    0.000181   -0.000000
   -4   -2    0    6    1   -0.000427    0.000000
   -4   -2    0    7    1    0.000452   -0.000000
   -4   -2    0    8    1   -0.000479    0.000000
   -4   -2    0    9    1    0.000319    0.000000
   -4   -2    0   10    1   -0.000253    0.000000
   -4   -2    0   11    1    0.000221    0.000000
   -4   -2    0   12    1    0.000386    0.000000
   -4   -2    0    1    2    0.000363   -0.000000
   -4   -2    0    2    2   -0.000577   -0.000000
   -4   -2    0    3    2   -0.000703    0.000000
   -4   -2    0    4    2   -0.000491   -0.000000
   -4   -2    0    5    2    0.001545    0.000000
   -4   -2    0    6    2    0.000886    0.000000
   -4   -2    0    7    2   -0.000760   -0.000000
   -4   -2    0    8    2    0.000378    0.000000
   -4   -2    0    9    2    0.000015   -0.000000
   -4   -2    0   10    2    0.000174   -0.000000
   -4   -2    0   11    2    0.000546    0.000000
   -4   -2    0   12    2    0.000311   -0.000000
   -4   -2    0    1    3   -0.000076   -0.000000
   -4   -2    0    2    3   -0.001168   -0.000000
   -4   -2    0    3    3   -0.000706    0.000000
   -4   -2    0    4    3   -0.000183   -0.000000
   -4   -2    0    5    3    0.001058    0.000000
   -4   -2    0    6    3    0.000320    0.000000
   -4   -2    0    7    3   -0.000135    0.000000
   -4   -2    0    8    3   -0.001636   -0.000000
   -4   -2    0    9    3   -0.002498    0.000000
   -4   -2    0   10    3   -0.000066   -0.000000
   -4   -2    0   11    3   -0.000031    0.000000
   -4   -2    0   12    3    0.000008   -0.000000
   -4   -2    0    1    4    0.000742    0.000000
   -4   -2    0    2    4   -0.000138   -0.000000
   -4   -2    0    3    4   -0.000233   -0.000000
   -4   -2    0    4    4   -0.000269    0.000000
   -4   -2    0    5    4    0.000147    0.000000
   -4   -2    0    6    4    0.000380    0.000000
   -4   -2    0    7    4   -0.000253   -0.000000
   -4   -2    0    8    4   -0.000221   -0.000000
   -4   -2    0    9    4   -0.000386    0.000000
   -4   -2    0   10    4    0.000022   -0.000000
   -4   -2    0   11    4   -0.000148   -0.000000
   -4   -2    0   12    4   -0.000119    0.000000
   -4   -2    0    1    5   -0.000116    0.000000
   -4   -2    0    2    5    0.000177   -0.000000
   -4   -2    0    3    5   -0.000227   -0.000000
   -4   -2    0    4    5   -0.000365    0.000000
   -4   -2    0    5    5   -0.000582    0.000000
   -4   -2    0    6    5   -0.000707    0.000000
   -4   -2    0    7    5   -0.000176   -0.000000
   -4   -2    0    8    5    0.000549   -0.000000
   -4   -2    0    9    5    0.000317    0.000000
   -4   -2    0   10    5   -0.000230    0.000000
   -4   -2    0   11    5   -0.000385   -0.000000
   -4   -2    0   12    5   -0.000377   -0.000000
   -4   -2    0    1    6    0.000481   -0.000000
   -4   -2    0    2    6    0.000125    0.000000
   -4   -2    0    3    6   -0.000169   -0.000000
   -4   -2    0    4    6    0.000080   -0.000000
   -4   -2    0    5    6   -0.001179    0.000000
   -4   -2    0    6    6   -0.000703    0.000000
   -4   -2    0    7    6    0.000067    0.000000
   -4   -2    0    8    6   -0.000034    0.000000
   -4   -2    0    9    6    0.000006   -0.000000
   -4   -2    0   10    6    0.000276    0.000000
   -4   -2    0   11    6   -0.000092   -0.000000
   -4   -2    0   12    6   -0.000365    0.000000
   -4   -2    0    1    7   -0.000335    0.000000
   -4   -2    0    2    7    0.000038   -0.000000
   -4   -2    0    3    7   -0.000148    0.000000
   -4   -2    0    4    7    0.000227   -0.000000
   -4   -2    0    5    7    0.000559    0.000000
   -4   -2    0    6    7    0.000361   -0.000000
   -4   -2    0    7    7    0.000495   -0.000000
   -4   -2    0    8    7    0.000419   -0.000000
   -4   -2    0    9    7    0.000032    0.000000
   -4   -2    0   10    7   -0.000557    0.000000
   -4   -2    0   11    7    0.000114    0.000000
   -4   -2    0   12    7   -0.000065   -0.000000
   -4   -2    0    1    8   -0.000223    0.000000
   -4   -2    0    2    8   -0.000026    0.000000
   -4   -2    0    3    8   -0.000120    0.000000
   -4   -2    0    4    8    0.000580   -0.000000
   -4   -2    0    5    8   -0.000291   -0.000000
   -4   -2    0    6    8    0.000489   -0.000000
   -4   -2    0    7    8    0.000168   -0.000000
   -4   -2    0    8    8   -0.000294    0.000000
   -4   -2    0    9    8   -0.000053   -0.000000
   -4   -2    0   10    8   -0.000318    0.000000
   -4   -2    0   11    8    0.000345    0.000000
   -4   -2    0   12    8    0.000353    0.000000
   -4   -2    0    1    9   -0.000128    0.000000
   -4   -2    0    2    9   -0.000655    0.000000
   -4   -2    0    3    9    0.000108   -0.000000
   -4   -2    0    4    9    0.000022   -0.000000
   -4   -2    0    5    9    0.000261    0.000000
   -4   -2    0    6    9    0.000195    0.000000
   -4   -2    0    7    9    0.000056   -0.000000
   -4   -2    0    8    9   -0.000424   -0.000000
   -4   -2    0    9    9   -0.000637    0.000000
   -4   -2    0   10    9    0.000114   -0.000000
   -4   -2    0   11    9    0.000536    0.000000
   -4   -2    0   12    9    0.000005    0.000000
   -4   -2    0    1   10    0.000226    0.000000
   -4   -2    0    2   10   -0.000561    0.000000
   -4   -2    0    3   10   -0.000362    0.000000
   -4   -2    0    4   10   -0.000068   -0.000000
   -4   -2    0    5   10   -0.000382   -0.000000
   -4   -2    0    6   10   -0.000452   -0.000000
   -4   -2    0    7   10   -0.000423   -0.000000
   -4   -2    0    8   10   -0.001215    0.000000
   -4   -2    0    9   10   -0.000224    0.000000
   -4   -2    0   10   10    0.000495    0.000000
   -4   -2    0   11   10   -0.000421   -0.000000
   -4   -2    0   12   10   -0.000033    0.000000
   -4   -2    0    1   11   -0.000580   -0.000000
   -4   -2    0    2   11   -0.000291   -0.000000
   -4   -2    0    3   11    0.000488   -0.000000
   -4   -2    0    4   11   -0.000319   -0.000000
   -4   -2    0    5   11    0.000431   -0.000000
   -4   -2    0    6   11   -0.000400   -0.000000
   -4   -2    0    7   11   -0.000403   -0.000000
   -4   -2    0    8   11   -0.001071   -0.000000
   -4   -2    0    9   11   -0.000450   -0.000000
   -4   -2    0   10   11   -0.000168   -0.000000
   -4   -2    0   11   11   -0.000298   -0.000000
   -4   -2    0   12   11   -0.000054    0.000000
   -4   -2    0    1   12   -0.000022   -0.000000
   -4   -2    0    2   12    0.000265    0.000000
   -4   -2    0    3   12    0.000194   -0.000000
   -4   -2    0    4   12    0.000082    0.000000
   -4   -2    0    5   12   -0.001108   -0.000000
   -4   -2    0    6   12   -0.000420   -0.000000
   -4   -2    0    7   12   -0.000478   -0.000000
   -4   -2    0    8   12    0.001038    0.000000
   -4   -2    0    9   12    0.001463    0.000000
   -4   -2    0   10   12   -0.000055    0.000000
   -4   -2    0   11   12   -0.000423   -0.000000
   -4   -2    0   12   12   -0.000635   -0.000000
   -4   -1    0    1    1   -0.000708   -0.000000
   -4   -1    0    2    1    0.000347    0.000000
   -4   -1    0    3    1    0.000407    0.000000
   -4   -1    0    4    1    0.000979   -0.000000
   -4   -1    0    5    1   -0.000454    0.000000
   -4   -1    0    6    1   -0.000851    0.000000
   -4   -1    0    7    1    0.000230    0.000000
   -4   -1    0    8    1    0.000032   -0.000000
   -4   -1    0    9    1    0.000115   -0.000000
   -4   -1    0   10    1   -0.000037    0.000000
   -4   -1    0   11    1    0.000198    0.000000
   -4   -1    0   12    1   -0.000257    0.000000
   -4   -1    0    1    2   -0.000049    0.000000
   -4   -1    0    2    2   -0.000792   -0.000000
   -4   -1    0    3    2   -0.000448    0.000000
   -4   -1    0    4    2    0.000837   -0.000000
   -4   -1    0    5    2    0.000962   -0.000000
   -4   -1    0    6    2   -0.000583    0.000000
   -4   -1    0    7    2    0.000213    0.000000
   -4   -1    0    8    2    0.000389    0.000000
   -4   -1    0    9    2    0.000169    0.000000
   -4   -1    0   10    2   -0.000037    0.000000
   -4   -1    0   11    2    0.000095    0.000000
   -4   -1    0   12    2    0.000439   -0.000000
   -4   -1    0    1    3    0.000281    0.000000
   -4   -1    0    2    3   -0.001568    0.000000
   -4   -1    0    3    3   -0.000075   -0.000000
   -4   -1    0    4    3    0.000022    0.000000
   -4   -1    0    5    3    0.002025    0.000000
   -4   -1    0    6    3    0.002244   -0.000000
   -4   -1    0    7    3   -0.000495   -0.000000
   -4   -1    0    8    3    0.000011   -0.000000
   -4   -1    0    9    3   -0.001639    0.000000
   -4   -1    0   10    3    0.000674    0.000000
   -4   -1    0   11    3    0.000163    0.000000
   -4   -1    0   12    3    0.000411    0.000000
   -4   -1    0    1    4    0.000423   -0.000000
   -4   -1    0    2    4    0.000310    0.000000
   -4   -1    0    3    4    0.000072   -0.000000
   -4   -1    0    4    4   -0.000708    0.000000
   -4   -1    0    5    4   -0.000349   -0.000000
   -4   -1    0    6    4   -0.000407    0.000000
   -4   -1    0    7    4   -0.000038    0.000000
   -4   -1    0    8    4   -0.000197    0.000000
   -4   -1    0    9    4    0.000256   -0.000000
   -4   -1    0   10    4   -0.000080   -0.000000
   -4   -1    0   11    4   -0.000276   -0.000000
   -4   -1    0   12    4   -0.000127    0.000000
   -4   -1    0    1    5   -0.000038    0.000000
   -4   -1    0    2    5    0.000184    0.000000
   -4   -1    0    3    5    0.000740    0.000000
   -4   -1    0    4    5    0.000051    0.000000
   -4   -1    0    5    5   -0.000790   -0.000000
   -4   -1    0    6    5   -0.000456    0.000000
   -4   -1    0    7    5    0.000039   -0.000000
   -4   -1    0    8    5    0.000098   -0.000000
   -4   -1    0    9    5    0.000445   -0.000000
   -4   -1    0   10    5    0.000007    0.000000
   -4   -1    0   11    5   -0.000320   -0.000000
   -4   -1    0   12    5   -0.000469    0.000000
   -4   -1    0    1    6    0.000312    0.000000
   -4   -1    0    2    6    0.000748   -0.000000
   -4   -1    0    3    6    0.000164    0.000000
   -4   -1    0    4    6   -0.000278    0.000000
   -4   -1    0    5    6   -0.001571    0.000000
   -4   -1    0    6    6   -0.000069    0.000000
   -4   -1    0    7    6   -0.000675   -0.000000
   -4   -1    0    8    6    0.000162    0.000000
   -4   -1    0    9    6    0.000414    0.000000
   -4   -1    0   10    6   -0.000099   -0.000000
   -4   -1    0   11    6    0.000270   -0.000000
   -4   -1    0   12    6    0.000101    0.000000
   -4   -1    0    1    7   -0.000334    0.000000
   -4   -1    0    2    7    0.000305   -0.000000
   -4   -1    0    3    7    0.000106   -0.000000
   -4   -1    0    4    7    0.000103   -0.000000
   -4   -1    0    5    7   -0.000326    0.000000
   -4   -1    0    6    7   -0.000389    0.000000
   -4   -1    0    7    7    0.000530    0.000000
   -4   -1    0    8    7    0.000312    0.000000
   -4   -1    0    9    7    0.000120   -0.000000
   -4   -1    0   10    7   -0.000706    0.000000
   -4   -1    0   11    7    0.000127    0.000000
   -4   -1    0   12    7   -0.000102    0.000000
   -4   -1    0    1    8   -0.000012   -0.000000
   -4   -1    0    2    8    0.000040    0.000000
   -4   -1    0    3    8   -0.000123   -0.000000
   -4   -1    0    4    8    0.000043    0.000000
   -4   -1    0    5    8   -0.000415   -0.000000
   -4   -1    0    6    8    0.000300   -0.000000
   -4   -1    0    7    8   -0.000202   -0.000000
   -4   -1    0    8    8   -0.000126    0.000000
   -4   -1    0    9    8   -0.000070    0.000000
   -4   -1    0   10    8    0.000090   -0.000000
   -4   -1    0   11    8   -0.000235   -0.000000
   -4   -1    0   12    8   -0.000140    0.000000
   -4   -1    0    1    9   -0.000121   -0.000000
   -4   -1    0    2    9   -0.000338    0.000000
   -4   -1    0    3    9   -0.000151    0.000000
   -4   -1    0    4    9    0.000182    0.000000
   -4   -1    0    5    9    0.000837   -0.000000
   -4   -1    0    6    9    0.000145   -0.000000
   -4   -1    0    7    9   -0.000293   -0.000000
   -4   -1    0    8    9    0.000191   -0.000000
   -4   -1    0    9    9    0.000149   -0.000000
   -4   -1    0   10    9    0.000017    0.000000
   -4   -1    0   11    9   -0.000449   -0.000000
   -4   -1    0   12    9    0.000289   -0.000000
   -4   -1    0    1   10    0.000103   -0.000000
   -4   -1    0    2   10    0.000323    0.000000
   -4   -1    0    3   10    0.000387   -0.000000
   -4   -1    0    4   10    0.000150   -0.000000
   -4   -1    0    5   10   -0.001042   -0.000000
   -4   -1    0    6   10   -0.000530    0.000000
   -4   -1    0    7   10   -0.000807   -0.000000
   -4   -1    0    8   10   -0.000937    0.000000
   -4   -1    0    9   10    0.000243   -0.000000
   -4   -1    0   10   10    0.000529   -0.000000
   -4   -1    0   11   10   -0.000311    0.000000
   -4   -1    0   12   10   -0.000121   -0.000000
   -4   -1    0    1   11   -0.000044    0.000000
   -4   -1    0    2   11   -0.000415   -0.000000
   -4   -1    0    3   11    0.000298   -0.000000
   -4   -1    0    4   11   -0.000829    0.000000
   -4   -1    0    5   11    0.001304    0.000000
   -4   -1    0    6   11    0.001426    0.000000
   -4   -1    0    7   11   -0.001059   -0.000000
   -4   -1    0    8   11   -0.001637   -0.000000
   -4   -1    0    9   11   -0.000301   -0.000000
   -4   -1    0   10   11    0.000201    0.000000
   -4   -1    0   11   11   -0.000123   -0.000000
   -4   -1    0   12   11   -0.000070    0.000000
   -4   -1    0    1   12   -0.000184   -0.000000
   -4   -1    0    2   12    0.000837   -0.000000
   -4   -1    0    3   12    0.000141    0.000000
   -4   -1    0    4   12    0.000342   -0.000000
   -4   -1    0    5   12   -0.002423   -0.000000
   -4   -1    0    6   12   -0.001823   -0.000000
   -4   -1    0    7   12   -0.000060    0.000000
   -4   -1    0    8   12   -0.000039   -0.000000
   -4   -1    0    9   12    0.000590    0.000000
   -4   -1    0   10   12    0.000292   -0.000000
   -4   -1    0   11   12    0.000188   -0.000000
   -4   -1    0   12   12    0.000147   -0.000000
   -4    0    0    1    1   -0.000728   -0.000000
   -4    0    0    2    1   -0.000153    0.000000
   -4    0    0    3    1   -0.000661    0.000000
   -4    0    0    4    1    0.000975   -0.000000
   -4    0    0    5    1    0.000837   -0.000000
   -4    0    0    6    1   -0.000025    0.000000
   -4    0    0    7    1    0.000149   -0.000000
   -4    0    0    8    1   -0.000830    0.000000
   -4    0    0    9    1   -0.000340   -0.000000
   -4    0    0   10    1   -0.000299    0.000000
   -4    0    0   11    1    0.000374    0.000000
   -4    0    0   12    1    0.000273    0.000000
   -4    0    0    1    2    0.000153   -0.000000
   -4    0    0    2    2    0.000709    0.000000
   -4    0    0    3    2    0.000741   -0.000000
   -4    0    0    4    2   -0.000456    0.000000
   -4    0    0    5    2    0.000969    0.000000
   -4    0    0    6    2   -0.002042   -0.000000
   -4    0    0    7    2   -0.001043    0.000000
   -4    0    0    8    2    0.001301    0.000000
   -4    0    0    9    2    0.002423   -0.000000
   -4    0    0   10    2    0.000262    0.000000
   -4    0    0   11    2   -0.000257   -0.000000
   -4    0    0   12    2   -0.000310    0.000000
   -4    0    0    1    3   -0.000661   -0.000000
   -4    0    0    2    3   -0.000741   -0.000000
   -4    0    0    3    3   -0.001450   -0.000000
   -4    0    0    4    3    0.000852   -0.000000
   -4    0    0    5    3    0.000569   -0.000000
   -4    0    0    6    3    0.002245    0.000000
   -4    0    0    7    3    0.000535    0.000000
   -4    0    0    8    3   -0.001427   -0.000000
   -4    0    0    9    3   -0.001822   -0.000000
   -4    0    0   10    3   -0.000279   -0.000000
   -4    0    0   11    3   -0.000236    0.000000
   -4    0    0   12    3    0.000796   -0.000000
   -4    0    0    1    4    0.000536    0.000000
   -4    0    0    2    4   -0.000162   -0.000000
   -4    0    0    3    4   -0.000354    0.000000
   -4    0    0    4    4   -0.000727    0.000000
   -4    0    0    5    4    0.000157    0.000000
   -4    0    0    6    4    0.000664   -0.000000
   -4    0    0    7    4   -0.000298    0.000000
   -4    0    0    8    4   -0.000374   -0.000000
   -4    0    0    9    4   -0.000271    0.000000
   -4    0    0   10    4   -0.000265   -0.000000
   -4    0    0   11    4    0.000111    0.000000
   -4    0    0   12    4   -0.000022    0.000000
   -4    0    0    1    5    0.000065    0.000000
   -4    0    0    2    5    0.001456   -0.000000
   -4    0    0    3    5   -0.000236    0.000000
   -4    0    0    4    5   -0.000157   -0.000000
   -4    0    0    5    5    0.000710   -0.000000
   -4    0    0    6    5    0.000741   -0.000000
   -4    0    0    7    5   -0.000264    0.000000
   -4    0    0    8    5   -0.000254    0.000000
   -4    0    0    9    5   -0.000310   -0.000000
   -4    0    0   10    5    0.000196   -0.000000
   -4    0    0   11    5    0.000028   -0.000000
   -4    0    0   12    5   -0.000271   -0.000000
   -4    0    0    1    6    0.000130    0.000000
   -4    0    0    2    6    0.000726    0.000000
   -4    0    0    3    6   -0.000374   -0.000000
   -4    0    0    4    6    0.000664   -0.000000
   -4    0    0    5    6   -0.000741    0.000000
   -4    0    0    6    6   -0.001442    0.000000
   -4    0    0    7    6    0.000279    0.000000
   -4    0    0    8    6   -0.000238   -0.000000
   -4    0    0    9    6    0.000799    0.000000
   -4    0    0   10    6    0.000175   -0.000000
   -4    0    0   11    6   -0.000245    0.000000
   -4    0    0   12    6   -0.000247    0.000000
   -4    0    0    1    7   -0.000299   -0.000000
   -4    0    0    2    7   -0.000236   -0.000000
   -4    0    0    3    7   -0.000290    0.000000
   -4    0    0    4    7   -0.000298   -0.000000
   -4    0    0    5    7    0.000264   -0.000000
   -4    0    0    6    7    0.000279   -0.000000
   -4    0    0    7    7    0.000392   -0.000000
   -4    0    0    8    7   -0.000056   -0.000000
   -4    0    0    9    7   -0.000082    0.000000
   -4    0    0   10    7   -0.000752   -0.000000
   -4    0    0   11    7    0.000116   -0.000000
   -4    0    0   12    7   -0.000029   -0.000000
   -4    0    0    1    8   -0.000322    0.000000
   -4    0    0    2    8   -0.000245    0.000000
   -4    0    0    3    8   -0.000751    0.000000
   -4    0    0    4    8    0.000374    0.000000
   -4    0    0    5    8   -0.000254    0.000000
   -4    0    0    6    8    0.000238   -0.000000
   -4    0    0    7    8    0.000056    0.000000
   -4    0    0    8    8   -0.000690   -0.000000
   -4    0    0    9    8   -0.000051    0.000000
   -4    0    0   10    8   -0.000144    0.000000
   -4    0    0   11    8    0.000234   -0.000000
   -4    0    0   12    8    0.000403   -0.000000
   -4    0    0    1    9    0.000071    0.000000
   -4    0    0    2    9   -0.000311    0.000000
   -4    0    0    3    9    0.000337    0.000000
   -4    0    0    4    9   -0.000271    0.000000
   -4    0    0    5    9    0.000310   -0.000000
   -4    0    0    6    9    0.000799    0.000000
   -4    0    0    7    9   -0.000082   -0.000000
   -4    0    0    8    9    0.000051    0.000000
   -4    0    0    9    9   -0.000599    0.000000
   -4    0    0   10    9    0.000387    0.000000
   -4    0    0   11    9    0.000200   -0.000000
   -4    0    0   12    9    0.000023   -0.000000
   -4    0    0    1   10   -0.000299    0.000000
   -4    0    0    2   10   -0.000262    0.000000
   -4    0    0    3   10   -0.000279   -0.000000
   -4    0    0    4   10    0.000229    0.000000
   -4    0    0    5   10    0.000215    0.000000
   -4    0    0    6   10    0.000494   -0.000000
   -4    0    0    7   10   -0.000806    0.000000
   -4    0    0    8   10   -0.001062    0.000000
   -4    0    0    9   10    0.000056   -0.000000
   -4    0    0   10   10    0.000391    0.000000
   -4    0    0   11   10    0.000055    0.000000
   -4    0    0   12   10    0.000084    0.000000
   -4    0    0    1   11   -0.000374    0.000000
   -4    0    0    2   11   -0.000257   -0.000000
   -4    0    0    3   11    0.000236    0.000000
   -4    0    0    4   11    0.000028   -0.000000
   -4    0    0    5   11    0.000391   -0.000000
   -4    0    0    6   11   -0.000009   -0.000000
   -4    0    0    7   11   -0.000942    0.000000
   -4    0    0    8   11   -0.001636   -0.000000
   -4    0    0    9   11    0.000041   -0.000000
   -4    0    0   10   11   -0.000055   -0.000000
   -4    0    0   11   11   -0.000694    0.000000
   -4    0    0   12   11   -0.000054   -0.000000
   -4    0    0    1   12    0.000273    0.000000
   -4    0    0    2   12    0.000310    0.000000
   -4    0    0    3   12    0.000796    0.000000
   -4    0    0    4   12   -0.000114   -0.000000
   -4    0    0    5   12   -0.000169   -0.000000
   -4    0    0    6   12   -0.001637   -0.000000
   -4    0    0    7   12   -0.000239    0.000000
   -4    0    0    8   12    0.000299   -0.000000
   -4    0    0    9   12    0.000589    0.000000
   -4    0    0   10   12    0.000084   -0.000000
   -4    0    0   11   12    0.000054   -0.000000
   -4    0    0   12   12   -0.000592   -0.000000
   -4    1    0    1    1   -0.000708    0.000000
   -4    1    0    2    1    0.000049   -0.000000
   -4    1    0    3    1    0.000281   -0.000000
   -4    1    0    4    1    0.000812    0.000000
   -4    1    0    5    1   -0.000491    0.000000
   -4    1    0    6    1    0.000182    0.000000
   -4    1    0    7    1   -0.000068   -0.000000
   -4    1    0    8    1   -0.000317    0.000000
   -4    1    0    9    1   -0.000081    0.000000
   -4    1    0   10    1    0.000103    0.000000
   -4    1    0   11    1    0.000044   -0.000000
   -4    1    0   12    1   -0.000184   -0.000000
   -4    1    0    1    2   -0.000347   -0.000000
   -4    1    0    2    2   -0.000792    0.000000
   -4    1    0    3    2    0.001568   -0.000000
   -4    1    0    4    2    0.000177   -0.000000
   -4    1    0    5    2    0.001560    0.000000
   -4    1    0    6    2   -0.001065   -0.000000
   -4    1    0    7    2   -0.000385   -0.000000
   -4    1    0    8    2    0.000428   -0.000000
   -4    1    0    9    2    0.001101    0.000000
   -4    1    0   10    2   -0.000323    0.000000
   -4    1    0   11    2   -0.000415   -0.000000
   -4    1    0   12    2   -0.000837    0.000000
   -4    1    0    1    3    0.000407   -0.000000
   -4    1    0    2    3    0.000448   -0.000000
   -4    1    0    3    3   -0.000075    0.000000
   -4    1    0    4    3    0.000427   -0.000000
   -4    1    0    5    3   -0.000907   -0.000000
   -4    1    0    6    3    0.000320   -0.000000
   -4    1    0    7    3    0.000451    0.000000
   -4    1    0    8    3    0.000397   -0.000000
   -4    1    0    9    3   -0.000417    0.000000
   -4    1    0   10    3    0.000387   -0.000000
   -4    1    0   11    3   -0.000298    0.000000
   -4    1    0   12    3    0.000141    0.000000
   -4    1    0    1    4    0.000532   -0.000000
   -4    1    0    2    4    0.000067    0.000000
   -4    1    0    3    4   -0.000131   -0.000000
   -4    1    0    4    4   -0.000708    0.000000
   -4    1    0    5    4   -0.000051    0.000000
   -4    1    0    6    4   -0.000278    0.000000
   -4    1    0    7    4    0.000103    0.000000
   -4    1    0    8    4   -0.000043   -0.000000
   -4    1    0    9    4    0.000182    0.000000
   -4    1    0   10    4   -0.000299   -0.000000
   -4    1    0   11    4   -0.000320   -0.000000
   -4    1    0   12    4   -0.000070   -0.000000
   -4    1    0    1    5   -0.000161    0.000000
   -4    1    0    2    5    0.001452    0.000000
   -4    1    0    3    5   -0.000719    0.000000
   -4    1    0    4    5    0.000349    0.000000
   -4    1    0    5    5   -0.000790   -0.000000
   -4    1    0    6    5    0.001571   -0.000000
   -4    1    0    7    5    0.000326    0.000000
   -4    1    0    8    5   -0.000415   -0.000000
   -4    1    0    9    5   -0.000837   -0.000000
   -4    1    0   10    5   -0.000235   -0.000000
   -4    1    0   11    5   -0.000243   -0.000000
   -4    1    0   12    5    0.000313    0.000000
   -4    1    0    1    6    0.000353   -0.000000
   -4    1    0    2    6    0.000243    0.000000
   -4    1    0    3    6   -0.000375   -0.000000
   -4    1    0    4    6   -0.000407    0.000000
   -4    1    0    5    6    0.000456   -0.000000
   -4    1    0    6    6   -0.000069    0.000000
   -4    1    0    7    6   -0.000389   -0.000000
   -4    1    0    8    6   -0.000300   -0.000000
   -4    1    0    9    6    0.000145    0.000000
   -4    1    0   10    6    0.000290   -0.000000
   -4    1    0   11    6    0.000754   -0.000000
   -4    1    0   12    6    0.000342   -0.000000
   -4    1    0    1    7   -0.000265    0.000000
   -4    1    0    2    7    0.000198    0.000000
   -4    1    0    3    7   -0.000173    0.000000
   -4    1    0    4    7   -0.000038    0.000000
   -4    1    0    5    7   -0.000039   -0.000000
   -4    1    0    6    7   -0.000675    0.000000
   -4    1    0    7    7    0.000530   -0.000000
   -4    1    0    8    7    0.000202   -0.000000
   -4    1    0    9    7   -0.000293    0.000000
   -4    1    0   10    7   -0.000751    0.000000
   -4    1    0   11    7   -0.000142   -0.000000
   -4    1    0   12    7   -0.000386   -0.000000
   -4    1    0    1    8    0.000113   -0.000000
   -4    1    0    2    8    0.000026   -0.000000
   -4    1    0    3    8    0.000246   -0.000000
   -4    1    0    4    8    0.000197    0.000000
   -4    1    0    5    8    0.000098   -0.000000
   -4    1    0    6    8   -0.000162    0.000000
   -4    1    0    7    8   -0.000312    0.000000
   -4    1    0    8    8   -0.000126   -0.000000
   -4    1    0    9    8   -0.000191    0.000000
   -4    1    0   10    8    0.000119    0.000000
   -4    1    0   11    8    0.000235    0.000000
   -4    1    0   12    8   -0.000196   -0.000000
   -4    1    0    1    9    0.000023   -0.000000
   -4    1    0    2    9    0.000271    0.000000
   -4    1    0    3    9   -0.000250    0.000000
   -4    1    0    4    9    0.000256    0.000000
   -4    1    0    5    9   -0.000445    0.000000
   -4    1    0    6    9    0.000414   -0.000000
   -4    1    0    7    9    0.000120    0.000000
   -4    1    0    8    9    0.000070    0.000000
   -4    1    0    9    9    0.000149   -0.000000
   -4    1    0   10    9    0.000028   -0.000000
   -4    1    0   11    9   -0.000403   -0.000000
   -4    1    0   12    9    0.000021   -0.000000
   -4    1    0    1   10   -0.000037   -0.000000
   -4    1    0    2   10    0.000037    0.000000
   -4    1    0    3   10    0.000674   -0.000000
   -4    1    0    4   10    0.000452   -0.000000
   -4    1    0    5   10   -0.000759    0.000000
   -4    1    0    6   10    0.000136    0.000000
   -4    1    0    7   10   -0.000423   -0.000000
   -4    1    0    8   10   -0.000400    0.000000
   -4    1    0    9   10    0.000482    0.000000
   -4    1    0   10   10    0.000529   -0.000000
   -4    1    0   11   10   -0.000201   -0.000000
   -4    1    0   12   10    0.000292   -0.000000
   -4    1    0    1   11   -0.000198    0.000000
   -4    1    0    2   11    0.000095   -0.000000
   -4    1    0    3   11   -0.000163    0.000000
   -4    1    0    4   11   -0.000477   -0.000000
   -4    1    0    5   11    0.000376    0.000000
   -4    1    0    6   11    0.001643    0.000000
   -4    1    0    7   11   -0.001214   -0.000000
   -4    1    0    8   11   -0.001071   -0.000000
   -4    1    0    9   11   -0.001045   -0.000000
   -4    1    0   10   11    0.000311   -0.000000
   -4    1    0   11   11   -0.000123   -0.000000
   -4    1    0   12   11   -0.000188    0.000000
   -4    1    0    1   12   -0.000257   -0.000000
   -4    1    0    2   12   -0.000439   -0.000000
   -4    1    0    3   12    0.000411    0.000000
   -4    1    0    4   12   -0.000317    0.000000
   -4    1    0    5   12   -0.000004    0.000000
   -4    1    0    6   12   -0.002503    0.000000
   -4    1    0    7   12    0.000222   -0.000000
   -4    1    0    8   12    0.000453    0.000000
   -4    1    0    9   12    0.001465   -0.000000
   -4    1    0   10   12   -0.000121    0.000000
   -4    1    0   11   12    0.000070   -0.000000
   -4    1    0   12   12    0.000147    0.000000
   -4    2    0    1    1   -0.000269    0.000000
   -4    2    0    2    1   -0.000363   -0.000000
   -4    2    0    3    1   -0.000076    0.000000
   -4    2    0    4    1   -0.000145    0.000000
   -4    2    0    5    1   -0.000088    0.000000
   -4    2    0    6    1   -0.000792    0.000000
   -4    2    0    7    1   -0.000496    0.000000
   -4    2    0    8    1   -0.001142   -0.000000
   -4    2    0    9    1    0.000241    0.000000
   -4    2    0   10    1    0.000226   -0.000000
   -4    2    0   11    1    0.000580   -0.000000
   -4    2    0   12    1   -0.000022   -0.000000
   -4    2    0    1    2    0.000148   -0.000000
   -4    2    0    2    2   -0.000577   -0.000000
   -4    2    0    3    2    0.001168    0.000000
   -4    2    0    4    2   -0.000451   -0.000000
   -4    2    0    5    2    0.001695    0.000000
   -4    2    0    6    2   -0.001214    0.000000
   -4    2    0    7    2   -0.000380    0.000000
   -4    2    0    8    2   -0.000210    0.000000
   -4    2    0    9    2    0.001301   -0.000000
   -4    2    0   10    2    0.000561   -0.000000
   -4    2    0   11    2   -0.000291    0.000000
   -4    2    0   12    2   -0.000265   -0.000000
   -4    2    0    1    3   -0.000380    0.000000
   -4    2    0    2    3    0.000703   -0.000000
   -4    2    0    3    3   -0.000706    0.000000
   -4    2    0    4    3    0.000492   -0.000000
   -4    2    0    5    3   -0.000994    0.000000
   -4    2    0    6    3   -0.000111   -0.000000
   -4    2    0    7    3    0.000387    0.000000
   -4    2    0    8    3    0.000051    0.000000
   -4    2    0    9    3   -0.000375    0.000000
   -4    2    0   10    3   -0.000362   -0.000000
   -4    2    0   11    3   -0.000488   -0.000000
   -4    2    0   12    3    0.000194    0.000000
   -4    2    0    1    4    0.000426    0.000000
   -4    2    0    2    4   -0.000039   -0.000000
   -4    2    0    3    4   -0.000315   -0.000000
   -4    2    0    4    4   -0.000269    0.000000
   -4    2    0    5    4    0.000365    0.000000
   -4    2    0    6    4    0.000080   -0.000000
   -4    2    0    7    4    0.000227   -0.000000
   -4    2    0    8    4   -0.000580    0.000000
   -4    2    0    9    4    0.000022   -0.000000
   -4    2    0   10    4   -0.000334    0.000000
   -4    2    0   11    4   -0.000012   -0.000000
   -4    2    0   12    4    0.000123    0.000000
   -4    2    0    1    5    0.000310   -0.000000
   -4    2    0    2    5    0.000180   -0.000000
   -4    2    0    3    5   -0.000744    0.000000
   -4    2    0    4    5   -0.000147    0.000000
   -4    2    0    5    5   -0.000582    0.000000
   -4    2    0    6    5    0.001179   -0.000000
   -4    2    0    7    5   -0.000559   -0.000000
   -4    2    0    8    5   -0.000291   -0.000000
   -4    2    0    9    5   -0.000261   -0.000000
   -4    2    0   10    5    0.000304   -0.000000
   -4    2    0   11    5    0.000041   -0.000000
   -4    2    0   12    5    0.000338   -0.000000
   -4    2    0    1    6   -0.000071   -0.000000
   -4    2    0    2    6   -0.000735    0.000000
   -4    2    0    3    6    0.000167    0.000000
   -4    2    0    4    6    0.000380    0.000000
   -4    2    0    5    6    0.000707    0.000000
   -4    2    0    6    6   -0.000703    0.000000
   -4    2    0    7    6    0.000361   -0.000000
   -4    2    0    8    6   -0.000489    0.000000
   -4    2    0    9    6    0.000195   -0.000000
   -4    2    0   10    6   -0.000104    0.000000
   -4    2    0   11    6    0.000124    0.000000
   -4    2    0   12    6   -0.000149    0.000000
   -4    2    0    1    7   -0.000080   -0.000000
   -4    2    0    2    7    0.000006    0.000000
   -4    2    0    3    7    0.000098    0.000000
   -4    2    0    4    7   -0.000253    0.000000
   -4    2    0    5    7    0.000176   -0.000000
   -4    2    0    6    7    0.000067    0.000000
   -4    2    0    7    7    0.000495    0.000000
   -4    2    0    8    7   -0.000168    0.000000
   -4    2    0    9    7    0.000056   -0.000000
   -4    2    0   10    7   -0.000707   -0.000000
   -4    2    0   11    7    0.000088   -0.000000
   -4    2    0   12    7   -0.000019   -0.000000
   -4    2    0    1    8   -0.000276   -0.000000
   -4    2    0    2    8   -0.000322    0.000000
   -4    2    0    3    8   -0.000271   -0.000000
   -4    2    0    4    8    0.000221    0.000000
   -4    2    0    5    8    0.000549   -0.000000
   -4    2    0    6    8    0.000034    0.000000
   -4    2    0    7    8   -0.000419    0.000000
   -4    2    0    8    8   -0.000294    0.000000
   -4    2    0    9    8    0.000424   -0.000000
   -4    2    0   10    8    0.000126   -0.000000
   -4    2    0   11    8   -0.000234   -0.000000
   -4    2    0   12    8    0.000449   -0.000000
   -4    2    0    1    9    0.000126    0.000000
   -4    2    0    2    9    0.000468   -0.000000
   -4    2    0    3    9    0.000097   -0.000000
   -4    2    0    4    9   -0.000386   -0.000000
   -4    2    0    5    9   -0.000317   -0.000000
   -4    2    0    6    9    0.000006    0.000000
   -4    2    0    7    9    0.000032   -0.000000
   -4    2    0    8    9    0.000053    0.000000
   -4    2    0    9    9   -0.000637    0.000000
   -4    2    0   10    9    0.000102    0.000000
   -4    2    0   11    9    0.000142    0.000000
   -4    2    0   12    9    0.000289    0.000000
   -4    2    0    1   10   -0.000253   -0.000000
   -4    2    0    2   10   -0.000174    0.000000
   -4    2    0    3   10   -0.000066   -0.000000
   -4    2    0    4   10   -0.000196   -0.000000
   -4    2    0    5   10    0.000597    0.000000
   -4    2    0    6   10   -0.000844    0.000000
   -4    2    0    7   10   -0.001086    0.000000
   -4    2    0    8   10   -0.001177   -0.000000
   -4    2    0    9   10    0.000245    0.000000
   -4    2    0   10   10    0.000495   -0.000000
   -4    2    0   11   10    0.000168   -0.000000
   -4    2    0   12   10   -0.000055    0.000000
   -4    2    0    1   11   -0.000221    0.000000
   -4    2    0    2   11    0.000546   -0.000000
   -4    2    0    3   11    0.000031   -0.000000
   -4    2    0    4   11    0.000084   -0.000000
   -4    2    0    5   11   -0.000987   -0.000000
   -4    2    0    6   11   -0.000308   -0.000000
   -4    2    0    7   11   -0.000937   -0.000000
   -4    2    0    8   11   -0.001253   -0.000000
   -4    2    0    9   11   -0.000025    0.000000
   -4    2    0   10   11    0.000421    0.000000
   -4    2    0   11   11   -0.000298   -0.000000
   -4    2    0   12   11    0.000423   -0.000000
   -4    2    0    1   12    0.000386    0.000000
   -4    2    0    2   12   -0.000311    0.000000
   -4    2    0    3   12    0.000008    0.000000
   -4    2    0    4   12   -0.000018   -0.000000
   -4    2    0    5   12    0.000624   -0.000000
   -4    2    0    6   12   -0.000025   -0.000000
   -4    2    0    7   12    0.000174   -0.000000
   -4    2    0    8   12    0.000530   -0.000000
   -4    2    0    9   12    0.000167    0.000000
   -4    2    0   10   12   -0.000033    0.000000
   -4    2    0   11   12    0.000054   -0.000000
   -4    2    0   12   12   -0.000635   -0.000000
   -4    3    0    1    1   -0.000146    0.000000
   -4    3    0    2    1   -0.000393   -0.000000
   -4    3    0    3    1   -0.000365   -0.000000
   -4    3    0    4    1    0.001068    0.000000
   -4    3    0    5    1    0.000005    0.000000
   -4    3    0    6    1    0.000313   -0.000000
   -4    3    0    7    1   -0.000754   -0.000000
   -4    3    0    8    1   -0.000483    0.000000
   -4    3    0    9    1    0.000583    0.000000
   -4    3    0   10    1    0.000158    0.000000
   -4    3    0   11    1   -0.000259   -0.000000
   -4    3    0   12    1   -0.000013   -0.000000
   -4    3    0    1    2    0.000042    0.000000
   -4    3    0    2    2    0.000067   -0.000000
   -4    3    0    3    2    0.000053   -0.000000
   -4    3    0    4    2   -0.000177   -0.000000
   -4    3    0    5    2    0.001569   -0.000000
   -4    3    0    6    2   -0.000602   -0.000000
   -4    3    0    7    2   -0.000343    0.000000
   -4    3    0    8    2    0.000267   -0.000000
   -4    3    0    9    2    0.000040   -0.000000
   -4    3    0   10    2   -0.000128   -0.000000
   -4    3    0   11    2   -0.000083    0.000000
   -4    3    0   12    2   -0.000154   -0.000000
   -4    3    0    1    3   -0.000149    0.000000
   -4    3    0    2    3    0.000292   -0.000000
   -4    3    0    3    3   -0.000066   -0.000000
   -4    3    0    4    3   -0.000020   -0.000000
   -4    3    0    5    3   -0.001439    0.000000
   -4    3    0    6    3    0.001102    0.000000
   -4    3    0    7    3    0.000120    0.000000
   -4    3    0    8    3    0.000135    0.000000
   -4    3    0    9    3    0.000160   -0.000000
   -4    3    0   10    3   -0.000196   -0.000000
   -4    3    0   11    3   -0.000388   -0.000000
   -4    3    0   12    3   -0.000028   -0.000000
   -4    3    0    1    4    0.000740    0.000000
   -4    3    0    2    4   -0.000115    0.000000
   -4    3    0    3    4   -0.000480    0.000000
   -4    3    0    4    4   -0.000145   -0.000000
   -4    3    0    5    4    0.000389    0.000000
   -4    3    0    6    4    0.000366    0.000000
   -4    3    0    7    4    0.000158    0.000000
   -4    3    0    8    4    0.000258   -0.000000
   -4    3    0    9    4    0.000013    0.000000
   -4    3    0   10    4   -0.000334   -0.000000
   -4    3    0   11    4   -0.000221    0.000000
   -4    3    0   12    4    0.000127   -0.000000
   -4    3    0    1    5   -0.000137    0.000000
   -4    3    0    2    5    0.000172    0.000000
   -4    3    0    3    5   -0.000127    0.000000
   -4    3    0    4    5   -0.000042    0.000000
   -4    3    0    5    5    0.000066   -0.000000
   -4    3    0    6    5    0.000058   -0.000000
   -4    3    0    7    5    0.000129    0.000000
[truncated: 1,221,251 more chars]
