# Supplementary material for: Emergence of valley selectivity in monolayer tin(ii) sulphide
Source: Nanoscale Adv. 2019 Nov 11;1(12):4863–9. doi: 10.1039/c9na00555b (PMC9417898; doi:10.1039/c9na00555b)
Supplement: NA-001-C9NA00555B-s005 [file NA-001-C9NA00555B-s005.dat]

 written on  6Jul2019 at 09:49:31 
   4.08902590400000       0.000000000000000E+000  0.000000000000000E+000
  0.000000000000000E+000   4.21783056700000       0.000000000000000E+000
  0.000000000000000E+000  0.000000000000000E+000   16.4326524730000     
          12
         225
    1    1    1    1    1    1    1    1    1    1    1    1    1    1    1
    1    1    1    1    1    1    1    1    1    1    1    1    1    1    1
    1    1    1    1    1    1    1    1    1    1    1    1    1    1    1
    1    1    1    1    1    1    1    1    1    1    1    1    1    1    1
    1    1    1    1    1    1    1    1    1    1    1    1    1    1    1
    1    1    1    1    1    1    1    1    1    1    1    1    1    1    1
    1    1    1    1    1    1    1    1    1    1    1    1    1    1    1
    1    1    1    1    1    1    1    1    1    1    1    1    1    1    1
    1    1    1    1    1    1    1    1    1    1    1    1    1    1    1
    1    1    1    1    1    1    1    1    1    1    1    1    1    1    1
    1    1    1    1    1    1    1    1    1    1    1    1    1    1    1
    1    1    1    1    1    1    1    1    1    1    1    1    1    1    1
    1    1    1    1    1    1    1    1    1    1    1    1    1    1    1
    1    1    1    1    1    1    1    1    1    1    1    1    1    1    1
    1    1    1    1    1    1    1    1    1    1    1    1    1    1    1

   -7   -7    0
    1    1   -0.20512360E-03  0.16609431E-11
    2    1    0.16727242E-05  0.50555827E-11
    3    1    0.49605363E-04  0.75793062E-11
    4    1   -0.15870251E-03 -0.29376792E-11
    5    1    0.68600288E-04 -0.19601773E-10
    6    1    0.46207179E-04  0.37704471E-11
    7    1   -0.89906458E-04  0.30338579E-12
    8    1    0.17869117E-03 -0.13811238E-10
    9    1   -0.48806335E-04  0.13653889E-10
   10    1   -0.12866739E-03  0.16367680E-10
   11    1    0.20435236E-03 -0.10144588E-10
   12    1    0.88063693E-04  0.11752586E-10
    1    2    0.26302269E-04  0.26124599E-11
    2    2    0.38375815E-03 -0.11610136E-10
    3    2   -0.21478741E-03  0.12939485E-10
    4    2    0.28520537E-03  0.23942580E-12
    5    2   -0.22796913E-03  0.35172104E-11
    6    2   -0.77316611E-04  0.13912690E-10
    7    2    0.20415368E-03  0.38055536E-11
    8    2   -0.14945768E-03  0.51248918E-11
    9    2   -0.82312604E-04 -0.14599631E-10
   10    2    0.19953796E-03  0.99111360E-11
   11    2   -0.42839071E-04 -0.23369074E-10
   12    2   -0.10740775E-03  0.24331078E-10
    1    3    0.14776774E-03 -0.39540783E-11
    2    3   -0.16769421E-03  0.17819739E-11
    3    3   -0.11296917E-03 -0.97362782E-11
    4    3    0.34421656E-03  0.28090774E-11
    5    3    0.19736733E-03  0.20031568E-10
    6    3    0.38739485E-04  0.16688057E-10
    7    3    0.23486851E-03 -0.96141486E-11
    8    3   -0.12370288E-03  0.22931869E-10
    9    3    0.31326124E-03  0.74784953E-11
   10    3    0.11038395E-03  0.12889447E-10
   11    3   -0.26582335E-03 -0.36432511E-11
   12    3   -0.23835121E-03 -0.29231160E-10
    1    4    0.14029044E-03  0.53045372E-11
    2    4    0.12926439E-10 -0.11816411E-10
    3    4   -0.82858805E-04 -0.78411345E-11
    4    4   -0.20520713E-03  0.54293830E-11
    5    4   -0.68019933E-06  0.12963611E-10
    6    4   -0.50003655E-04 -0.44125757E-11
    7    4   -0.12860549E-03  0.72082488E-12
    8    4   -0.20419663E-03 -0.15105687E-11
    9    4   -0.88347638E-04 -0.18396973E-10
   10    4    0.57124829E-05 -0.19415306E-10
   11    4   -0.23356625E-10  0.21830835E-11
   12    4    0.16366516E-03 -0.56373619E-11
    1    5    0.32945563E-10  0.13033013E-10
    2    5   -0.15262296E-03  0.53503380E-11
    3    5    0.51409467E-10 -0.79251909E-11
    4    5   -0.25551257E-04 -0.17263079E-11
    5    5    0.38315683E-03 -0.16665458E-10
    6    5   -0.21535883E-03  0.67798154E-12
    7    5   -0.19926097E-03  0.15463446E-10
    8    5   -0.42986820E-04 -0.29683981E-10
    9    5   -0.10772435E-03  0.26725700E-10
   10    5   -0.15128303E-10 -0.20864579E-11
   11    5    0.46049540E-04  0.51501316E-11
   12    5   -0.29201900E-10  0.15195723E-10
    1    6    0.82317798E-04  0.10490281E-10
    2    6   -0.58424685E-10 -0.99776871E-11
    3    6    0.59477775E-03 -0.16071171E-10
    4    6   -0.14797133E-03 -0.11995681E-10
    5    6   -0.16698561E-03  0.34292853E-11
    6    6   -0.12004979E-03  0.11210543E-10
    7    6   -0.11044841E-03  0.12283029E-10
    8    6   -0.26534623E-03 -0.98473748E-11
    9    6   -0.23857762E-03 -0.10195607E-10
   10    6   -0.22616631E-03  0.15786395E-11
   11    6   -0.10298316E-10 -0.29209648E-11
   12    6    0.10532725E-03  0.55646415E-11
    1    7    0.57129634E-05  0.13259507E-10
    2    7   -0.25396883E-12  0.20445288E-10
    3    7    0.22586252E-03  0.84514452E-11
    4    7   -0.62237986E-04 -0.29640892E-10
    5    7   -0.40093362E-04 -0.57769351E-11
    6    7    0.81218819E-04 -0.57838005E-11
    7    7   -0.35332837E-04 -0.15800364E-10
    8    7   -0.88476681E-04  0.98983419E-11
    9    7   -0.33974441E-04 -0.24476362E-11
   10    7   -0.17495834E-03 -0.73488567E-11
   11    7   -0.15694621E-10 -0.79631792E-11
   12    7    0.47975503E-04 -0.11520976E-10
    1    8   -0.34429788E-10  0.57434244E-12
    2    8    0.46132508E-04 -0.84781275E-11
    3    8    0.11946280E-10  0.10996147E-10
    4    8   -0.82061063E-04  0.61179930E-11
    5    8   -0.13222730E-04  0.22423736E-10
    6    8    0.21332927E-03 -0.12547959E-10
    7    8    0.57480289E-04 -0.45120597E-12
    8    8    0.19319325E-04  0.13063309E-10
    9    8    0.17989205E-03  0.38400317E-11
   10    8   -0.54177154E-11  0.88786420E-11
   11    8   -0.19673684E-03 -0.77962564E-11
   12    8    0.19257212E-10 -0.10149196E-10
    1    9   -0.16375775E-03 -0.98169303E-11
    2    9    0.33182451E-10 -0.36878803E-10
    3    9    0.10711035E-03  0.15015957E-10
    4    9    0.41979311E-04 -0.41242537E-11
    5    9    0.99025955E-04  0.53486489E-11
    6    9    0.13984695E-03  0.66453364E-11
    7    9    0.56978844E-04 -0.18474039E-10
    8    9    0.34172028E-03 -0.15355447E-10
    9    9    0.15133072E-03  0.56014507E-11
   10    9   -0.49080545E-04 -0.53372801E-11
   11    9    0.39669753E-12 -0.67667613E-11
   12    9   -0.34514239E-03 -0.45016160E-11
    1   10   -0.62224348E-04 -0.10518047E-10
    2   10    0.40353941E-04  0.21621543E-11
    3   10   -0.81108260E-04  0.31714968E-11
    4   10    0.68648937E-04  0.43950347E-12
    5   10    0.94152120E-04  0.51089807E-11
    6   10    0.10280594E-03  0.31496260E-11
    7   10   -0.75034998E-04  0.29533058E-11
    8   10    0.14364458E-03 -0.80249295E-11
    9   10   -0.28971887E-04  0.86216585E-11
   10   10   -0.35458634E-04  0.36047766E-11
   11   10    0.89006920E-04  0.35641626E-11
   12   10    0.33496910E-04  0.22211273E-11
    1   11    0.82497251E-04  0.90198953E-11
    2   11   -0.13111637E-04  0.26925410E-10
    3   11    0.21337368E-03  0.68251524E-11
    4   11    0.75076885E-05  0.14450082E-10
    5   11   -0.59424272E-04  0.71768771E-11
    6   11    0.30278858E-04 -0.14765304E-10
    7   11    0.11160766E-03  0.18768577E-10
    8   11   -0.20670996E-03  0.40043347E-11
    9   11    0.71084492E-05  0.12087875E-10
   10   11   -0.56934333E-04 -0.95644637E-11
   11   11    0.19181514E-04 -0.52869137E-11
   12   11    0.17866729E-03 -0.32887767E-11
    1   12   -0.42630099E-04 -0.46121809E-11
    2   12    0.98528343E-04 -0.98466468E-11
    3   12    0.14034855E-03  0.48113924E-11
    4   12    0.18548315E-03 -0.53964527E-11
    5   12   -0.17377788E-03 -0.79986224E-11
    6   12   -0.35092072E-04 -0.37140360E-11
    7   12    0.29665953E-03  0.99241177E-11
    8   12    0.15280433E-04 -0.14199484E-10
    9   12   -0.20555843E-03  0.13802728E-11
   10   12   -0.57286287E-04 -0.17319608E-10
   11   12    0.34141410E-03 -0.94042901E-11
   12   12    0.15132944E-03  0.18927492E-10

   -7   -6    0
    1    1   -0.42580385E-04  0.11289990E-10
    2    1    0.14221130E-03 -0.88045284E-12
    3    1   -0.48383158E-05 -0.72535299E-11
    4    1   -0.11568972E-03 -0.57257160E-11
    5    1    0.68929643E-04 -0.48796267E-13
    6    1   -0.13890903E-03  0.65762053E-11
    7    1    0.13370728E-03  0.10077615E-10
    8    1   -0.64482952E-04  0.70202696E-11
    9    1    0.11455553E-03 -0.21195255E-10
   10    1   -0.77071662E-05  0.25764894E-12
   11    1    0.98642199E-04 -0.39477188E-11
   12    1    0.67359225E-05  0.17167514E-11
    1    2   -0.14861236E-03 -0.31451955E-11
    2    2   -0.10850536E-03  0.71697526E-11
    3    2    0.25360174E-03 -0.13472905E-10
    4    2   -0.73735739E-05 -0.15444384E-11
    5    2   -0.55801069E-04  0.58579459E-11
    6    2    0.34436036E-03 -0.18749813E-10
    7    2   -0.93827449E-04  0.50491819E-11
    8    2    0.12459583E-03 -0.14437312E-10
    9    2    0.23912310E-04 -0.15295306E-10
   10    2   -0.16286519E-03 -0.94742088E-12
   11    2    0.13011721E-03 -0.46576501E-12
   12    2    0.85404523E-04 -0.28733705E-10
    1    3   -0.75226906E-04 -0.74909823E-11
    2    3    0.25121022E-04  0.55525033E-11
    3    3    0.15932056E-03  0.69010552E-11
    4    3   -0.76028620E-04 -0.52058608E-11
    5    3    0.70593348E-04  0.11889534E-10
    6    3   -0.34766087E-03 -0.21261462E-10
    7    3   -0.12949139E-03  0.14718106E-10
    8    3    0.53516098E-04  0.34159927E-11
    9    3    0.37000235E-03 -0.21147565E-10
   10    3   -0.55358396E-04 -0.17966066E-10
   11    3   -0.47151769E-03  0.59997784E-11
   12    3   -0.35516441E-03  0.32579213E-11
    1    4    0.31913834E-03 -0.35136156E-11
    2    4   -0.12467950E-10 -0.89376592E-11
    3    4    0.32216788E-04 -0.25717001E-11
    4    4   -0.42406023E-04  0.14858228E-10
    5    4   -0.14139688E-03  0.14199557E-10
    6    4    0.37971706E-05 -0.71208312E-12
    7    4   -0.76767886E-05 -0.67550280E-11
    8    4   -0.98732013E-04 -0.38647013E-11
    9    4   -0.67146507E-05  0.34991756E-11
   10    4    0.25666863E-03 -0.38856266E-11
   11    4   -0.67743082E-11 -0.68676154E-11
   12    4   -0.22641273E-03  0.22603314E-11
    1    5   -0.27448287E-10  0.14637514E-10
    2    5   -0.12947820E-04  0.95449200E-11
    3    5    0.86622199E-11 -0.17726836E-10
    4    5    0.14851057E-03 -0.63417492E-11
    5    5   -0.10744536E-03 -0.78991154E-12
    6    5    0.25355269E-03  0.94620841E-11
    7    5    0.16225320E-03  0.28674899E-11
    8    5    0.13009523E-03  0.64166220E-11
    9    5    0.84484654E-04  0.23735363E-10
   10    5   -0.43095929E-10 -0.44856042E-11
   11    5   -0.69257350E-05  0.10376084E-10
   12    5   -0.57972347E-11  0.49087411E-11
    1    6    0.29475998E-03  0.11428155E-10
    2    6   -0.21792534E-11 -0.15903800E-10
    3    6    0.18152599E-03 -0.11494542E-11
    4    6    0.75100240E-04 -0.10967731E-11
    5    6    0.24325596E-04 -0.22985576E-11
    6    6    0.15306416E-03 -0.17733634E-10
    7    6    0.54951605E-04  0.80067315E-11
    8    6   -0.47207369E-03 -0.14422256E-10
    9    6   -0.35439298E-03  0.21289934E-10
   10    6    0.24526633E-03 -0.14976325E-11
   11    6   -0.48758493E-10  0.12108684E-10
   12    6    0.13182345E-03  0.18045910E-10
    1    7    0.25522860E-04  0.39515470E-11
    2    7    0.86469801E-11 -0.74000927E-11
    3    7    0.12283046E-03  0.99994295E-11
    4    7   -0.57960849E-04  0.68373926E-11
    5    7   -0.97927241E-04 -0.68610381E-11
    6    7   -0.58596612E-04 -0.91300702E-11
    7    7   -0.17846219E-04 -0.68215711E-11
    8    7   -0.12501396E-03  0.99009905E-11
    9    7    0.53477862E-05  0.75949777E-11
   10    7    0.16798532E-03 -0.39398732E-11
   11    7   -0.57429653E-10 -0.12502813E-11
   12    7   -0.81191557E-04 -0.11637792E-10
    1    8   -0.67861177E-11  0.15195243E-11
    2    8    0.41145900E-03 -0.13161651E-10
    3    8    0.55202879E-10  0.93039816E-11
    4    8    0.30902268E-03 -0.20104805E-10
    5    8   -0.32305160E-04 -0.28178579E-11
    6    8    0.69961850E-04  0.62241281E-11
    7    8    0.31539690E-03 -0.42890959E-11
    8    8   -0.20725224E-04 -0.10404613E-10
    9    8   -0.16650130E-03 -0.22607951E-10
   10    8   -0.29770301E-10  0.64001354E-11
   11    8    0.20570456E-03  0.27780126E-11
   12    8   -0.21966846E-10  0.58284719E-11
    1    9    0.10215129E-03  0.63453115E-11
    2    9    0.92557986E-10  0.11627343E-10
    3    9    0.85153614E-04  0.66408892E-11
    4    9    0.46704832E-04 -0.37305551E-11
    5    9    0.69308594E-05  0.11112939E-10
    6    9   -0.51892343E-04 -0.16742058E-10
    7    9    0.10432778E-04  0.17825994E-11
    8    9   -0.27992321E-03  0.24669632E-10
    9    9    0.15190779E-03 -0.73923168E-11
   10    9    0.11855307E-03  0.18000223E-11
   11    9   -0.26729099E-11 -0.73037073E-11
   12    9    0.27748041E-04 -0.17387955E-10
    1   10   -0.57867059E-04  0.51869975E-11
    2   10    0.97613408E-04  0.10051294E-10
    3   10    0.58798945E-04 -0.57105210E-12
    4   10    0.21249746E-04 -0.58734007E-11
    5   10   -0.27237208E-04 -0.11231632E-11
    6   10   -0.13997474E-03 -0.12717778E-10
    7   10    0.16340527E-03  0.74050497E-11
    8   10   -0.25325677E-03  0.90615208E-11
    9   10   -0.93901991E-04 -0.54185289E-11
   10   10   -0.17697686E-04 -0.24328638E-11
   11   10    0.12487694E-03 -0.41840798E-11
   12   10   -0.56909766E-05 -0.28075628E-11
    1   11   -0.31002205E-03 -0.33804383E-11
    2   11   -0.32495474E-04 -0.41693662E-11
    3   11    0.70172338E-04 -0.64591037E-11
    4   11    0.26673835E-04 -0.24798061E-10
    5   11   -0.57039601E-04 -0.43472830E-11
    6   11   -0.21381736E-03  0.53557024E-11
    7   11   -0.14154736E-03 -0.71469868E-11
    8   11   -0.14765047E-04  0.76570967E-11
    9   11   -0.53546062E-04 -0.15465645E-10
   10   11   -0.31609617E-03 -0.70486148E-11
   11   11   -0.20473858E-04  0.14277416E-10
   12   11   -0.16586178E-03 -0.86700922E-11
    1   12   -0.46992477E-04 -0.51461576E-11
    2   12    0.75319336E-05  0.54225819E-11
    3   12   -0.51435775E-04 -0.14438264E-10
    4   12   -0.21419113E-03 -0.12159399E-10
    5   12    0.77365577E-04  0.16924653E-10
    6   12   -0.59968416E-04 -0.11553040E-10
    7   12   -0.33024469E-03 -0.56463708E-11
    8   12   -0.62793173E-04 -0.47152101E-11
    9   12    0.19064200E-03  0.16239036E-10
   10   12   -0.10597475E-04  0.35406965E-11
   11   12   -0.27973524E-03 -0.69120831E-11
   12   12    0.15115744E-03 -0.93376851E-11

   -7   -5    0
    1    1    0.47808301E-05  0.26315172E-11
    2    1   -0.92315124E-04 -0.62299467E-11
    3    1   -0.63601273E-04 -0.11729540E-10
    4    1    0.36576588E-03 -0.71647429E-11
    5    1    0.70013797E-04  0.46255494E-11
    6    1    0.19867272E-03 -0.46707824E-11
    7    1    0.18180790E-03  0.70760333E-11
    8    1   -0.17966834E-04  0.24291257E-11
    9    1    0.51889150E-05  0.18451943E-10
   10    1   -0.96006108E-04 -0.56470349E-11
   11    1    0.21332014E-03 -0.11562688E-10
   12    1   -0.20298124E-04  0.12693441E-10
    1    2    0.42676304E-04 -0.13739282E-10
    2    2   -0.18577368E-03  0.30048897E-11
    3    2    0.25189923E-05  0.93458966E-11
    4    2    0.68014882E-04  0.73129246E-11
    5    2    0.32494723E-03 -0.19969746E-10
    6    2    0.29069223E-04  0.21135283E-10
    7    2    0.82310534E-04 -0.78688085E-11
    8    2    0.84117913E-05  0.64841067E-11
    9    2   -0.66529766E-04  0.71001037E-11
   10    2    0.13045553E-03  0.76293520E-11
   11    2    0.21094286E-03 -0.15234628E-11
   12    2    0.89314968E-04  0.22798792E-10
    1    3   -0.53623773E-04 -0.92118332E-12
    2    3   -0.11823029E-03 -0.21229190E-10
    3    3    0.35948471E-03 -0.29240560E-11
    4    3   -0.20513121E-03 -0.36410506E-11
    5    3    0.11334701E-03  0.16408332E-10
    6    3    0.14142362E-04  0.46070777E-11
    7    3   -0.61812485E-04 -0.93387092E-11
    8    3   -0.73195836E-04 -0.57737116E-11
    9    3   -0.97470399E-04 -0.17204269E-10
   10    3   -0.11333097E-03  0.90771520E-11
   11    3   -0.43346905E-04  0.50178390E-11
   12    3   -0.31036998E-04  0.97682908E-11
    1    4    0.15222641E-03 -0.42709517E-11
    2    4   -0.18179360E-10  0.19579461E-11
    3    4   -0.15046195E-03  0.13262613E-10
    4    4    0.46749269E-05 -0.20272859E-10
    5    4    0.92360946E-04  0.81226836E-12
    6    4    0.64251682E-04  0.71210717E-11
    7    4   -0.96058394E-04  0.75906260E-11
    8    4   -0.21326278E-03  0.85745666E-11
    9    4    0.20104827E-04 -0.43489457E-11
   10    4   -0.22513116E-03 -0.13915295E-10
   11    4   -0.35434449E-10 -0.86598361E-11
   12    4    0.27624319E-03 -0.98746458E-11
    1    5    0.15460979E-11 -0.85105683E-12
    2    5    0.14288834E-03  0.72580737E-11
    3    5   -0.20737434E-11 -0.39839716E-11
    4    5   -0.42550973E-04 -0.92502806E-11
    5    5   -0.18405376E-03  0.10115844E-10
    6    5    0.14765953E-05  0.10614093E-10
    7    5   -0.12982601E-03  0.15166688E-10
    8    5    0.21048864E-03 -0.10312725E-10
    9    5    0.89301096E-04  0.10304787E-10
   10    5    0.21981038E-11 -0.22285690E-10
   11    5   -0.15202607E-03 -0.27263030E-10
   12    5    0.67838257E-10 -0.17483226E-12
    1    6   -0.27945437E-03 -0.12712753E-10
    2    6   -0.13796074E-09 -0.95671350E-12
    3    6   -0.18422943E-03  0.13881060E-11
    4    6    0.52259405E-04  0.27227379E-11
    5    6   -0.11745817E-03 -0.10740529E-10
    6    6    0.35441447E-03  0.50601598E-11
    7    6    0.11310428E-03  0.93649043E-11
    8    6   -0.43554349E-04  0.65674279E-11
    9    6   -0.29897165E-04  0.34063596E-11
   10    6   -0.17696196E-03 -0.36891172E-13
   11    6    0.29622511E-10 -0.31795737E-10
   12    6    0.14336833E-03 -0.33943318E-10
    1    7   -0.56328944E-04  0.14195551E-10
    2    7   -0.72941527E-10 -0.10529974E-10
    3    7   -0.82661292E-04 -0.60817519E-12
    4    7    0.13320809E-04  0.95931440E-11
    5    7   -0.35430153E-04  0.87526435E-11
    6    7    0.86723629E-04 -0.14993763E-11
    7    7   -0.15138640E-04  0.11942586E-10
    8    7   -0.55176547E-04 -0.14785399E-10
    9    7    0.35854207E-04  0.32163679E-11
   10    7   -0.28610893E-03  0.42121077E-11
   11    7   -0.39297093E-10 -0.26549433E-12
   12    7    0.13645588E-04  0.12099440E-10
    1    8   -0.18077534E-11 -0.98736618E-11
    2    8    0.22123803E-04 -0.52998699E-11
    3    8    0.20807312E-10  0.38112590E-12
    4    8   -0.33002902E-03  0.11867168E-10
    5    8   -0.10303730E-05  0.56216056E-12
    6    8   -0.10762742E-03 -0.18364144E-11
    7    8   -0.24439266E-03 -0.52632784E-12
    8    8   -0.47208596E-04 -0.22030884E-11
    9    8   -0.29974773E-04  0.99457405E-11
   10    8    0.29753196E-12  0.19142220E-11
   11    8    0.23184656E-03 -0.11936319E-11
   12    8    0.38144776E-10  0.11501766E-10
    1    9   -0.16417691E-03 -0.22843069E-11
    2    9    0.48660645E-11 -0.14341366E-10
    3    9    0.12134473E-03 -0.78343703E-11
    4    9   -0.76258768E-04  0.10495255E-10
    5    9    0.17317831E-03 -0.16366883E-10
    6    9   -0.28300561E-03  0.52466445E-11
    7    9   -0.45610378E-04 -0.40975820E-11
    8    9    0.19288747E-03 -0.13498791E-10
    9    9    0.57378205E-04  0.57785512E-11
   10    9   -0.23120661E-03 -0.73803451E-11
   11    9    0.53499557E-10  0.10243280E-10
   12    9   -0.23965421E-03  0.24517714E-10
    1   10    0.13317960E-04  0.34204792E-11
    2   10    0.35021934E-04 -0.14561917E-10
    3   10   -0.86137268E-04  0.17379804E-10
    4   10    0.91864740E-05  0.11954344E-11
    5   10    0.25338106E-03 -0.32845761E-11
    6   10    0.24073809E-03  0.29809666E-11
    7   10   -0.37909909E-04  0.10239117E-10
    8   10    0.11959394E-03  0.11278176E-10
    9   10   -0.38657343E-04  0.13439975E-10
   10   10   -0.15337398E-04 -0.10959072E-11
   11   10    0.55704450E-04 -0.54460584E-11
   12   10   -0.36396308E-04  0.45574115E-11
    1   11    0.33036983E-03  0.20544289E-10
    2   11   -0.14375385E-05  0.62115647E-11
    3   11   -0.10763433E-03 -0.10371809E-10
    4   11   -0.53147610E-04  0.67132461E-11
    5   11    0.11054862E-03  0.25376427E-10
    6   11    0.26080139E-04 -0.14976987E-10
    7   11    0.13327559E-04  0.24446449E-11
    8   11    0.11890408E-03 -0.19635020E-10
    9   11    0.10140743E-03  0.81100946E-11
   10   11    0.24505653E-03 -0.24241575E-11
   11   11   -0.47717086E-04 -0.13906355E-10
   12   11   -0.30616136E-04 -0.11622044E-11
    1   12    0.76504498E-04  0.10233015E-10
    2   12    0.17283681E-03  0.16655290E-11
    3   12   -0.28240733E-03  0.13959901E-10
    4   12    0.15366015E-03 -0.39184090E-11
    5   12    0.65018395E-04 -0.25351368E-11
    6   12    0.32495388E-03 -0.11603114E-11
    7   12    0.19392493E-03  0.70399112E-11
    8   12   -0.13124549E-03  0.11387646E-10
    9   12   -0.37385531E-03  0.12047085E-10
   10   12    0.45639743E-04  0.52845708E-11
   11   12    0.19285898E-03 -0.18185790E-11
   12   12    0.56961006E-04  0.15273772E-11

   -7   -4    0
    1    1   -0.18473989E-04  0.30618149E-11
    2    1    0.24366092E-03  0.58646646E-11
    3    1    0.20116941E-04  0.12364762E-10
    4    1   -0.26594529E-04 -0.63948773E-11
    5    1    0.44301718E-04 -0.82079891E-12
    6    1   -0.18744523E-03  0.17931704E-10
    7    1   -0.46186087E-04  0.17351575E-10
    8    1   -0.73292236E-04  0.18731766E-12
    9    1    0.60305219E-04  0.49317119E-11
   10    1    0.61534341E-04  0.28866232E-11
   11    1   -0.51282522E-04  0.11069593E-11
   12    1   -0.99128309E-04 -0.35132158E-11
    1    2    0.39781624E-04 -0.29723320E-11
    2    2   -0.47534322E-04  0.28378862E-11
    3    2    0.13498934E-03 -0.10227320E-10
    4    2    0.88348242E-04 -0.56069453E-11
    5    2   -0.13085572E-03  0.27479429E-11
    6    2   -0.55338006E-04  0.64745221E-12
    7    2    0.14009790E-03  0.95585373E-11
    8    2   -0.70550687E-04 -0.26499282E-10
    9    2    0.11823986E-03  0.25217057E-10
   10    2   -0.18175419E-04  0.10342620E-10
   11    2    0.13672018E-03  0.60026281E-11
   12    2    0.76384133E-04  0.13478388E-11
    1    3   -0.15710250E-03 -0.78027682E-11
    2    3    0.21008910E-03  0.11054961E-11
    3    3    0.13789371E-03  0.81436941E-11
    4    3    0.15192420E-03  0.16022048E-10
    5    3    0.29738424E-03 -0.39309740E-11
    6    3    0.84303378E-05  0.25100085E-11
    7    3    0.22128078E-03 -0.19177321E-10
    8    3    0.10218461E-03  0.59427732E-11
    9    3   -0.68790744E-04  0.28217168E-11
   10    3   -0.64377359E-04 -0.79489505E-11
   11    3   -0.18096073E-03 -0.26844203E-10
   12    3   -0.82796897E-04  0.15302494E-10
    1    4   -0.28919542E-03  0.13846025E-10
    2    4   -0.59959636E-10  0.33154176E-11
    3    4    0.16160184E-03 -0.16426246E-10
    4    4   -0.18854752E-04  0.46481204E-11
    5    4   -0.24391491E-03  0.50857793E-11
    6    4   -0.19464415E-04 -0.45122393E-11
    7    4    0.61329362E-04  0.32092263E-11
    8    4    0.51936121E-04 -0.23604151E-10
    9    4    0.97827038E-04  0.74426455E-11
   10    4    0.81781603E-04 -0.52293760E-11
   11    4   -0.46281977E-11 -0.22349787E-11
   12    4   -0.36209116E-04  0.31513112E-11
    1    5    0.22569107E-10  0.46789178E-12
    2    5    0.47545258E-03 -0.28300225E-11
    3    5    0.10356027E-11  0.54607359E-11
    4    5   -0.39542499E-04 -0.48734308E-11
    5    5   -0.46717574E-04 -0.20503998E-11
    6    5    0.13420730E-03 -0.64669088E-11
    7    5    0.18543571E-04 -0.62182867E-11
    8    5    0.13581786E-03 -0.14010408E-10
    9    5    0.76231628E-04 -0.16700910E-10
   10    5    0.58957169E-12 -0.60515562E-11
   11    5   -0.84307164E-04  0.14848164E-10
   12    5   -0.42792542E-10  0.61582891E-11
    1    6   -0.25434602E-03 -0.38225957E-11
    2    6   -0.19056162E-10 -0.28453287E-11
    3    6   -0.78110496E-03 -0.13541929E-10
    4    6    0.15556346E-03  0.18934170E-10
    5    6    0.20991936E-03  0.17950817E-10
    6    6    0.13417224E-03  0.18470449E-10
    7    6    0.63698765E-04 -0.80046557E-11
    8    6   -0.18142262E-03  0.48701585E-11
    9    6   -0.82840852E-04  0.13427569E-10
   10    6   -0.26524669E-03  0.11493211E-10
   11    6    0.24685390E-10  0.14715395E-11
   12    6    0.95925265E-04  0.38044342E-11
    1    7   -0.48450357E-04  0.35958068E-11
    2    7   -0.14364020E-10 -0.15137131E-10
    3    7    0.24371935E-03  0.13721780E-10
    4    7    0.49859758E-04  0.52538009E-12
    5    7   -0.13801577E-03  0.51643902E-11
    6    7   -0.38019769E-04  0.11363200E-10
    7    7    0.53121089E-04  0.22897656E-12
    8    7   -0.15588660E-04  0.12799023E-11
    9    7    0.75981343E-04 -0.13638336E-11
   10    7    0.11046615E-03 -0.26251607E-11
   11    7   -0.10025567E-09  0.54945971E-11
   12    7    0.83319212E-04 -0.70017030E-11
    1    8    0.46205242E-10 -0.11221194E-10
    2    8   -0.37627634E-04 -0.10473348E-10
    3    8    0.78178513E-10 -0.11509735E-10
    4    8   -0.13343568E-03  0.39216844E-11
    5    8    0.16518912E-03  0.60853987E-11
    6    8    0.23000924E-04  0.14796581E-10
    7    8   -0.28258856E-04 -0.57172813E-11
    8    8    0.25085789E-03 -0.29303469E-11
    9    8    0.16549668E-04  0.12559256E-10
   10    8    0.94478563E-11 -0.29712476E-11
   11    8    0.30939802E-04 -0.34554228E-11
   12    8   -0.42142283E-10  0.14718834E-10
    1    9    0.20283671E-03  0.20756832E-11
    2    9   -0.19074742E-10  0.12716068E-10
    3    9    0.39164786E-03 -0.90695333E-12
    4    9    0.20385916E-04  0.11319512E-10
    5    9   -0.36818841E-04 -0.37801133E-11
    6    9   -0.51627341E-03 -0.55870438E-11
    7    9    0.32201760E-04  0.13714039E-10
    8    9   -0.96187526E-04  0.21904725E-11
    9    9   -0.74420252E-06 -0.65251311E-11
   10    9    0.15220837E-03 -0.21515884E-11
   11    9   -0.21869572E-10 -0.12962773E-12
   12    9    0.19106718E-04  0.17895082E-12
    1   10    0.49867881E-04 -0.27272993E-11
    2   10    0.13843380E-03 -0.73429623E-11
    3   10    0.38657236E-04 -0.11588700E-10
    4   10   -0.42872708E-04 -0.18119515E-10
    5   10   -0.41081545E-04  0.10330295E-10
    6   10   -0.10218678E-03 -0.13181435E-10
    7   10   -0.11314450E-03 -0.41001098E-11
    8   10   -0.13514523E-03  0.57909862E-12
    9   10    0.61057835E-04  0.22831040E-11
   10   10    0.53264652E-04 -0.19495352E-11
   11   10    0.15889430E-04  0.35117926E-11
   12   10   -0.76839008E-04  0.29038716E-11
    1   11    0.13333149E-03 -0.25094581E-11
    2   11    0.16526784E-03 -0.13149607E-11
    3   11    0.22222663E-04  0.14309392E-10
    4   11   -0.10417026E-03 -0.76552339E-11
    5   11    0.39580441E-05 -0.18129227E-10
    6   11   -0.87957523E-05  0.15455063E-12
    7   11   -0.59046630E-04 -0.13748036E-10
    8   11   -0.17119319E-03  0.11370775E-10
    9   11   -0.17609131E-03  0.82133531E-11
   10   11    0.28343353E-04  0.22836630E-12
   11   11    0.25132818E-03 -0.99435633E-11
   12   11    0.17092680E-04 -0.10339481E-10
    1   12   -0.20367287E-04  0.22962418E-11
    2   12   -0.37086813E-04  0.85115801E-11
    3   12   -0.51402847E-03  0.99876177E-11
    4   12   -0.96131108E-04 -0.27208476E-11
    5   12    0.25146659E-04 -0.22587481E-10
    6   12    0.40322961E-03 -0.18931978E-10
    7   12   -0.12141905E-04 -0.50930332E-11
    8   12   -0.55661846E-04 -0.33126837E-11
    9   12    0.28982600E-05 -0.27571946E-11
   10   12   -0.32700206E-04  0.41027068E-11
   11   12   -0.95606873E-04 -0.31136834E-11
   12   12   -0.16599142E-05 -0.12999032E-10

   -7   -3    0
    1    1    0.94391786E-04  0.18878102E-11
    2    1   -0.13986558E-04  0.12033912E-10
    3    1   -0.16759305E-03  0.27842098E-11
    4    1    0.64362769E-04 -0.33021076E-11
    5    1    0.17040785E-03  0.15506523E-11
    6    1    0.19749092E-04 -0.69037294E-11
    7    1   -0.36704947E-04 -0.10276343E-10
    8    1   -0.10978668E-04  0.11564356E-10
    9    1   -0.97623767E-04  0.70494084E-11
   10    1   -0.12980348E-04  0.26876123E-11
   11    1    0.20011052E-03 -0.80395713E-11
   12    1    0.14659352E-03 -0.71436563E-12
    1    2    0.13420037E-03 -0.58865106E-11
    2    2   -0.41022221E-03  0.18519339E-10
    3    2    0.95637347E-04 -0.80414907E-11
    4    2   -0.10256125E-03  0.92928481E-11
    5    2   -0.45337443E-03 -0.21060371E-11
    6    2   -0.40196344E-04  0.34463707E-11
    7    2   -0.36924570E-04 -0.17768574E-10
    8    2    0.27300161E-03  0.14997580E-10
    9    2    0.47531676E-04 -0.76991250E-11
   10    2    0.74042656E-04 -0.52389247E-11
   11    2    0.74566155E-04 -0.13738959E-10
   12    2   -0.23728414E-03 -0.60489714E-11
    1    3   -0.90009546E-04  0.48623454E-11
    2    3   -0.66219598E-04 -0.19591021E-10
    3    3    0.20624200E-04  0.13461314E-10
    4    3   -0.27105441E-04 -0.37583065E-11
    5    3   -0.49246528E-04  0.70720563E-11
    6    3   -0.23197907E-03 -0.19398496E-10
    7    3    0.11070775E-03 -0.41452299E-11
    8    3   -0.74369844E-04 -0.15695017E-10
    9    3    0.33513153E-04  0.47471818E-11
   10    3    0.25645250E-05  0.89495855E-11
   11    3    0.17188787E-04  0.73674666E-11
   12    3   -0.86578530E-04  0.92301219E-11
    1    4    0.58615554E-04  0.93379736E-11
    2    4    0.22572346E-10 -0.53613354E-11
    3    4    0.63267778E-04  0.13980192E-10
    4    4    0.95095701E-04 -0.20020525E-10
    5    4    0.13530519E-04 -0.57305702E-11
    6    4    0.16833062E-03 -0.50286980E-11
    7    4   -0.12531917E-04  0.14811364E-11
    8    4   -0.19992969E-03  0.57257241E-11
    9    4   -0.14629291E-03 -0.26562097E-11
   10    4   -0.17375142E-03 -0.67503936E-11
   11    4    0.93719388E-10 -0.97813996E-11
   12    4   -0.87474515E-04  0.24027528E-11
    1    5    0.98340844E-10 -0.11693950E-10
    2    5    0.17973126E-03  0.16590874E-12
    3    5   -0.71099968E-10  0.33894659E-11
    4    5   -0.13436450E-03  0.23282281E-11
    5    5   -0.41178260E-03  0.83078700E-11
    6    5    0.95369451E-04 -0.10949564E-10
    7    5   -0.74331160E-04 -0.81955789E-11
    8    5    0.74951226E-04  0.18802887E-10
    9    5   -0.23733771E-03  0.13169875E-10
   10    5    0.98903111E-10  0.83140602E-12
   11    5    0.12314054E-03 -0.82373865E-11
   12    5   -0.17761045E-09 -0.81275351E-11
    1    6    0.10140580E-03 -0.14053163E-10
    2    6   -0.17527131E-09  0.24678753E-11
    3    6   -0.23658456E-03  0.17401305E-10
    4    6    0.90114196E-04 -0.48784523E-11
    5    6   -0.66809078E-04 -0.64631529E-11
    6    6    0.19982062E-04  0.10324560E-10
    7    6   -0.23792004E-05  0.74482165E-11
    8    6    0.17344192E-04 -0.12731789E-10
    9    6   -0.87404798E-04  0.82728986E-11
   10    6    0.20561927E-03  0.75612835E-11
   11    6    0.12934313E-09  0.83811452E-12
   12    6   -0.15559061E-03 -0.16457004E-10
    1    7    0.16293252E-03  0.54123034E-11
    2    7   -0.70608903E-10 -0.49205652E-11
    3    7    0.28086586E-03  0.81200079E-11
    4    7   -0.11521468E-03  0.10058730E-10
    5    7   -0.20200949E-04 -0.21675484E-12
    6    7    0.17305822E-03  0.15091310E-10
    7    7   -0.44707157E-04  0.11466332E-10
    8    7   -0.10035593E-03 -0.24492478E-11
    9    7   -0.57265564E-04 -0.26835303E-11
   10    7    0.92276655E-06  0.32446385E-11
   11    7   -0.48482513E-10  0.15987645E-11
   12    7   -0.27636573E-04  0.18205111E-10
    1    8   -0.53575288E-10 -0.83465366E-11
    2    8    0.13905920E-03  0.16888015E-10
    3    8    0.77727312E-10  0.15442059E-10
    4    8   -0.15039111E-03  0.56843701E-12
    5    8    0.13261138E-04 -0.11504989E-10
    6    8    0.12569310E-03 -0.18703108E-10
    7    8   -0.93754575E-04  0.35725991E-11
    8    8   -0.19984158E-04 -0.22179984E-10
    9    8   -0.10306378E-03  0.20569004E-10
   10    8   -0.35613940E-10 -0.90120348E-12
   11    8    0.30450360E-03 -0.21231725E-11
   12    8    0.73894430E-10 -0.25003273E-10
    1    9   -0.42663567E-03 -0.12889311E-10
    2    9    0.15849457E-09 -0.73686218E-12
    3    9    0.11544983E-03  0.10295268E-10
    4    9    0.76411502E-04  0.59201526E-11
    5    9    0.14584730E-03 -0.17582569E-10
    6    9   -0.19993960E-03  0.24951122E-10
    7    9    0.13770574E-03 -0.16583165E-10
    8    9    0.79539657E-04  0.11807642E-10
    9    9    0.17023462E-03 -0.19714534E-10
   10    9   -0.20615249E-03  0.30545336E-11
   11    9    0.10004608E-10 -0.42625513E-11
   12    9   -0.30737460E-03 -0.68436103E-11
    1   10   -0.11529681E-03  0.68443168E-11
    2   10    0.20075691E-04  0.54479602E-12
    3   10   -0.17177095E-03 -0.11794548E-10
    4   10   -0.11927727E-03  0.58135215E-11
    5   10    0.21704404E-03 -0.12780317E-10
    6   10    0.11996427E-03  0.11685003E-10
    7   10   -0.11949569E-03 -0.13269355E-11
    8   10   -0.13703926E-04  0.14260305E-10
    9   10   -0.13106229E-03 -0.83338563E-11
   10   10   -0.45020121E-04  0.89842985E-11
   11   10    0.10068227E-03  0.89437217E-11
   12   10    0.56938755E-04  0.54551554E-11
    1   11    0.15164277E-03  0.49413315E-11
    2   11    0.12879946E-04 -0.12467292E-10
    3   11    0.12500759E-03  0.19156997E-11
    4   11    0.19689328E-04  0.86507544E-11
    5   11   -0.68142944E-04  0.15543643E-12
    6   11    0.76092122E-04  0.47092810E-11
    7   11   -0.99386155E-04  0.50072145E-11
    8   11    0.25175861E-03 -0.13554430E-12
    9   11    0.10307851E-03  0.18696179E-10
   10   11    0.94655836E-04  0.10127038E-10
   11   11   -0.20612408E-04 -0.55559194E-11
   12   11   -0.10284988E-03  0.11518369E-10
    1   12   -0.75620875E-04 -0.48241576E-13
    2   12    0.14587666E-03 -0.60962759E-11
    3   12   -0.19800272E-03  0.61412383E-11
    4   12    0.20253496E-03 -0.39760417E-11
    5   12   -0.35076124E-04  0.18966145E-10
    6   12   -0.70980121E-04 -0.10772045E-10
    7   12   -0.63255936E-04  0.70273952E-11
    8   12    0.52502119E-04 -0.14343686E-11
    9   12   -0.18269313E-03  0.25277534E-11
   10   12   -0.13687781E-03 -0.17762744E-12
   11   12    0.79950772E-04 -0.28179698E-11
   12   12    0.16992324E-03 -0.45227173E-11

   -7   -2    0
    1    1   -0.54439110E-04 -0.50215656E-11
    2    1    0.13554600E-03 -0.10295074E-10
    3    1   -0.54575142E-05  0.89102617E-11
    4    1    0.74337308E-04 -0.57297865E-11
    5    1   -0.11598426E-03  0.74088873E-11
    6    1   -0.11645049E-03  0.61078530E-11
    7    1   -0.65925018E-04  0.11940208E-10
    8    1    0.71873849E-04  0.10368310E-11
    9    1    0.11042948E-04  0.56212107E-11
   10    1   -0.12132925E-04 -0.46252689E-11
   11    1    0.23599103E-04  0.32281766E-11
   12    1   -0.71119406E-04 -0.36208488E-11
    1    2   -0.22420063E-03 -0.97240586E-11
    2    2   -0.28798710E-03 -0.49511350E-12
    3    2   -0.15531277E-03  0.18760884E-10
    4    2    0.29094844E-03  0.63183575E-11
    5    2   -0.28534714E-03 -0.64218439E-11
    6    2   -0.31533890E-03 -0.68777157E-11
    7    2    0.22101573E-03  0.12285695E-10
    8    2   -0.13013083E-04 -0.16735727E-10
    9    2    0.41940890E-04 -0.70032248E-11
   10    2   -0.82432728E-04  0.13468779E-10
   11    2    0.11461036E-03  0.12652696E-10
   12    2   -0.37717141E-04 -0.40702925E-11
    1    3   -0.15369050E-04  0.12872983E-11
    2    3   -0.62378046E-04 -0.18661173E-11
    3    3    0.12985777E-03 -0.18736141E-11
    4    3   -0.36932325E-04  0.98133239E-13
    5    3    0.21649001E-03 -0.14392344E-10
    6    3   -0.36858858E-03 -0.77113979E-11
    7    3    0.27927954E-04  0.29203696E-11
    8    3   -0.16586141E-03 -0.10075673E-11
    9    3    0.34473357E-03 -0.22535087E-10
   10    3    0.24784671E-04  0.40220225E-11
   11    3   -0.19161527E-03  0.18609813E-10
   12    3   -0.29156017E-03  0.27850020E-11
    1    4   -0.23910148E-03  0.92869285E-11
    2    4   -0.28655436E-11  0.56161522E-11
    3    4   -0.92617210E-04 -0.19091162E-10
    4    4   -0.54731879E-04  0.15362077E-10
    5    4   -0.13545859E-03 -0.18356078E-11
    6    4    0.45239722E-05  0.27248822E-11
    7    4   -0.12370815E-04 -0.33833301E-11
    8    4   -0.23003008E-04  0.18513347E-10
    9    4    0.71098006E-04  0.19977644E-10
   10    4    0.16185664E-03 -0.59509481E-11
   11    4   -0.43139653E-09 -0.78874921E-11
   12    4    0.31894010E-04 -0.15156599E-12
    1    5   -0.31706708E-09 -0.53248142E-11
    2    5   -0.11479513E-03 -0.95194556E-11
    3    5   -0.12104853E-08  0.13650391E-10
    4    5    0.22520853E-03 -0.10971483E-11
    5    5   -0.28914903E-03  0.63944162E-11
    6    5   -0.15591756E-03 -0.65353233E-11
    7    5    0.82429964E-04 -0.63614340E-11
    8    5    0.11438791E-03 -0.13710426E-10
    9    5   -0.37386818E-04  0.25436144E-10
   10    5   -0.27116410E-09 -0.11775137E-10
   11    5   -0.10396647E-03 -0.42159835E-11
   12    5   -0.44905322E-09  0.30676427E-11
    1    6   -0.10604197E-03  0.15984929E-10
    2    6   -0.10681002E-08  0.17735805E-10
    3    6   -0.49002458E-04 -0.40488101E-11
    4    6    0.16028112E-04  0.30733795E-11
    5    6   -0.63425371E-04 -0.11600654E-10
    6    6    0.13088984E-03  0.64410144E-11
    7    6   -0.25376208E-04 -0.56839086E-11
    8    6   -0.19218039E-03  0.18513964E-10
    9    6   -0.29203939E-03 -0.95597993E-11
   10    6   -0.10487146E-03 -0.95163520E-11
   11    6   -0.10733067E-09 -0.17091238E-10
   12    6    0.14372642E-03 -0.18323294E-11
    1    7    0.35044192E-04  0.11234376E-10
    2    7   -0.39518755E-09 -0.31726605E-11
    3    7    0.10835360E-03 -0.23872546E-11
    4    7    0.96673020E-04  0.17510611E-11
    5    7   -0.16617100E-03  0.18923388E-10
    6    7   -0.86813361E-04  0.87752587E-11
    7    7    0.68547876E-04 -0.55436055E-11
    8    7    0.33921150E-04  0.67598747E-11
    9    7    0.51724279E-04  0.19146638E-10
   10    7    0.14267146E-03 -0.12602273E-11
   11    7   -0.13990240E-08 -0.41129446E-11
   12    7   -0.10119065E-03  0.45910926E-11
    1    8   -0.13236802E-09  0.16612437E-10
    2    8    0.28329085E-03 -0.20111553E-10
    3    8    0.23203357E-09  0.11232800E-11
    4    8    0.61743511E-04 -0.82087602E-11
    5    8    0.15769956E-04  0.34113190E-11
    6    8    0.10085439E-03 -0.41589364E-12
    7    8    0.47542020E-05 -0.17909639E-11
    8    8    0.22483698E-03 -0.45352905E-11
    9    8    0.15693066E-03  0.59627955E-11
   10    8   -0.26415013E-09  0.10754554E-10
   11    8   -0.42380589E-04  0.18137940E-10
   12    8    0.89132006E-10 -0.61704329E-11
    1    9    0.19001377E-03 -0.62986976E-11
    2    9    0.56221985E-09  0.35865710E-10
    3    9    0.17244616E-03  0.80384241E-11
    4    9   -0.18375072E-04 -0.13696013E-10
    5    9    0.11018682E-03 -0.12848557E-10
    6    9   -0.95944318E-04 -0.10241700E-10
    7    9   -0.10566736E-03  0.97386205E-12
    8    9   -0.56656146E-04 -0.21995129E-10
    9    9    0.18729303E-03  0.12254983E-10
   10    9    0.10401900E-03  0.60714424E-11
   11    9    0.16024898E-09  0.28246775E-11
   12    9   -0.14880461E-03 -0.38815212E-11
    1   10    0.96571192E-04 -0.76503023E-11
    2   10    0.16621883E-03  0.16693548E-10
    3   10    0.87118683E-04 -0.85690250E-11
    4   10   -0.60929600E-04 -0.61950766E-11
    5   10    0.86336650E-04  0.10808117E-10
    6   10   -0.84858102E-04 -0.39236834E-11
    7   10   -0.15985582E-03  0.62029176E-11
    8   10    0.45104877E-04 -0.64103013E-11
    9   10    0.11105303E-03  0.50181903E-11
   10   10    0.68620729E-04 -0.77212442E-11
   11   10   -0.33713082E-04  0.93404234E-12
   12   10   -0.52654627E-04 -0.32037433E-11
    1   11   -0.62490434E-04 -0.91686673E-12
    2   11    0.15095845E-04  0.11267677E-10
    3   11    0.10095425E-03 -0.16109796E-10
    4   11    0.98624560E-04  0.39871667E-11
    5   11    0.20674029E-03 -0.20125702E-11
    6   11    0.85478607E-04  0.59771639E-11
    7   11    0.12957385E-03 -0.69381974E-11
    8   11    0.22111442E-03  0.25207854E-10
    9   11   -0.75403784E-04  0.62545852E-11
   10   11   -0.47142415E-05 -0.16416814E-10
   11   11    0.22503663E-03 -0.12322018E-10
   12   11    0.15702219E-03  0.73297924E-11
    1   12    0.18158823E-04  0.14440163E-11
    2   12    0.11036967E-03 -0.13256407E-10
    3   12   -0.94504858E-04  0.21058550E-10
    4   12   -0.43058635E-04 -0.83457633E-12
    5   12   -0.22222567E-04  0.99104603E-11
    6   12    0.56364758E-05  0.62916469E-11
    7   12    0.63593260E-04 -0.46815147E-11
    8   12    0.62385945E-05  0.26476357E-11
    9   12   -0.16751190E-03  0.73935599E-11
   10   12    0.10590335E-03 -0.34981182E-11
   11   12   -0.56745814E-04  0.13042671E-10
   12   12    0.18708779E-03 -0.31807681E-11

   -7   -1    0
    1    1   -0.50134262E-04 -0.25115612E-11
    2    1   -0.39403186E-04  0.15949161E-10
    3    1   -0.20754859E-03  0.50429768E-11
    4    1    0.28457103E-03  0.60118702E-11
    5    1    0.35508323E-03  0.81489170E-11
    6    1    0.11032296E-03 -0.24759886E-11
    7    1   -0.55320288E-04 -0.66922802E-11
    8    1   -0.58129052E-04 -0.51462625E-11
    9    1    0.42754981E-04 -0.14929038E-10
   10    1   -0.92616066E-04 -0.13337443E-11
   11    1   -0.11489356E-03 -0.10759137E-10
   12    1    0.13858618E-03  0.20186670E-11
    1    2    0.15631157E-04 -0.39875500E-12
    2    2   -0.21693132E-03  0.10276522E-10
    3    2    0.95049684E-04 -0.10375135E-10
    4    2   -0.17668571E-03  0.10735045E-11
    5    2   -0.15795926E-03  0.16275913E-11
    6    2   -0.11702179E-04 -0.22684662E-11
    7    2   -0.42596076E-05  0.83695334E-12
    8    2    0.16326427E-03 -0.34574448E-11
    9    2   -0.72517661E-04 -0.53603419E-11
   10    2   -0.27968161E-04  0.39243473E-10
   11    2    0.10694321E-03  0.86063909E-11
   12    2    0.29950667E-04  0.38202412E-11
    1    3   -0.65362426E-04  0.68881001E-11
    2    3   -0.17692680E-03  0.14289900E-10
    3    3    0.23925494E-03  0.49115816E-11
    4    3   -0.23727480E-03 -0.22468382E-11
    5    3    0.44571081E-03 -0.42281021E-11
    6    3   -0.31139551E-03 -0.10456057E-10
    7    3   -0.12652531E-03  0.67507203E-11
    8    3    0.79986563E-05  0.93776371E-11
    9    3    0.32127276E-03 -0.73569406E-12
   10    3   -0.18217373E-04 -0.41265413E-11
   11    3    0.12617341E-03 -0.16955449E-10
   12    3   -0.28088998E-03  0.33075780E-11
    1    4    0.14027443E-03  0.16447829E-11
    2    4    0.85616429E-10  0.81004698E-11
    3    4   -0.19928584E-03  0.14783179E-10
    4    4   -0.49638734E-04  0.37497399E-11
    5    4    0.39831151E-04 -0.67925315E-11
    6    4    0.20732090E-03  0.11538288E-10
    7    4   -0.92735173E-04  0.25994610E-11
    8    4    0.11393381E-03  0.42719495E-11
    9    4   -0.13778471E-03 -0.10623026E-10
   10    4    0.11498168E-03  0.24206219E-11
   11    4    0.85632302E-09 -0.12899118E-10
   12    4    0.16076997E-05  0.82877919E-11
    1    5    0.72421002E-10  0.13467119E-10
    2    5    0.14926400E-03  0.13002855E-10
    3    5   -0.11819097E-09 -0.17168265E-10
    4    5   -0.15664881E-04 -0.63326987E-11
    5    5   -0.21588911E-03  0.61334375E-11
    6    5    0.94929367E-04 -0.62919433E-11
    7    5    0.27508469E-04 -0.54452002E-11
    8    5    0.10732300E-03  0.86781635E-11
    9    5    0.29238720E-04  0.99118426E-11
   10    5   -0.14075489E-09 -0.64632306E-11
   11    5    0.11150329E-04  0.16316778E-10
   12    5   -0.88595855E-10  0.31123392E-11
    1    6   -0.22975862E-03 -0.10695040E-10
    2    6   -0.17310389E-08  0.52404125E-11
    3    6   -0.56632645E-04  0.10554647E-10
    4    6    0.65965169E-04 -0.49507725E-11
    5    6   -0.17811930E-03 -0.29973491E-11
    6    6    0.24224745E-03  0.64902808E-11
    7    6    0.17429087E-04  0.69021742E-11
    8    6    0.12583787E-03 -0.16489970E-10
    9    6   -0.27970196E-03 -0.79138226E-11
   10    6   -0.29153899E-04 -0.17522470E-11
   11    6    0.73540926E-09  0.11649089E-10
   12    6    0.72762303E-04 -0.92885942E-11
    1    7    0.21287040E-03 -0.64285903E-11
    2    7    0.61748901E-10  0.16167623E-11
    3    7   -0.59744313E-04 -0.13997987E-11
    4    7   -0.15598929E-03 -0.12672038E-10
    5    7    0.45526456E-04  0.44596716E-11
    6    7    0.69428832E-04  0.28406016E-11
    7    7   -0.89986601E-04 -0.90985292E-11
    8    7    0.26603418E-03 -0.41549517E-11
    9    7   -0.54915867E-04 -0.39961518E-11
   10    7    0.14336205E-03  0.39503904E-12
   11    7    0.26637455E-09 -0.11593971E-10
   12    7    0.69419924E-05 -0.10816219E-10
    1    8   -0.28343532E-09 -0.59067294E-11
    2    8    0.19805783E-03 -0.13659872E-11
    3    8    0.10861199E-09  0.11503093E-10
    4    8   -0.22025761E-03  0.12131443E-10
    5    8    0.61320773E-04  0.13138129E-10
    6    8   -0.72161034E-04  0.17817849E-10
    7    8   -0.28334116E-03  0.14820925E-10
    8    8    0.18218673E-03 -0.80066377E-11
    9    8   -0.93656857E-04 -0.12261732E-10
   10    8   -0.38365680E-09  0.54831348E-11
   11    8   -0.12465310E-03 -0.63514093E-11
   12    8    0.22879191E-09 -0.11801327E-10
    1    9   -0.14705133E-03 -0.26477671E-10
    2    9    0.53231063E-09  0.16467207E-10
    3    9    0.17114632E-03  0.71320744E-11
    4    9    0.13046634E-03  0.81636247E-11
    5    9    0.11535404E-03 -0.23748920E-11
    6    9   -0.85467130E-05 -0.66306289E-11
    7    9    0.15367652E-03  0.34613350E-11
    8    9    0.48117840E-04  0.10737848E-10
    9    9   -0.89870650E-04 -0.18994238E-11
   10    9   -0.13879511E-03 -0.21605587E-10
   11    9   -0.38323632E-09 -0.15633089E-10
   12    9    0.19696918E-04 -0.15958760E-11
    1   10   -0.15597972E-03  0.30659462E-11
    2   10   -0.45579450E-04 -0.12555151E-11
    3   10   -0.69017009E-04 -0.43276639E-11
    4   10   -0.73774003E-04  0.23106868E-11
    5   10    0.23722837E-03  0.90897342E-14
    6   10    0.81913792E-04 -0.19074822E-11
    7   10   -0.21513991E-03 -0.38239724E-12
    8   10   -0.66680267E-04 -0.62782991E-11
    9   10   -0.22089269E-05 -0.11172390E-10
   10   10   -0.89838934E-04 -0.12074664E-11
   11   10   -0.26642173E-03 -0.17055128E-11
   12   10    0.55013783E-04 -0.14533282E-11
    1   11    0.22102157E-03  0.56794502E-11
    2   11    0.60665532E-04  0.53536545E-11
    3   11   -0.72080233E-04  0.34378940E-12
    4   11   -0.61036569E-05 -0.13121850E-11
    5   11    0.67959575E-04 -0.12255951E-12
    6   11   -0.61035478E-04 -0.18489372E-10
    7   11   -0.11663006E-04 -0.45445802E-11
    8   11    0.29586651E-03 -0.93350730E-11
    9   11    0.26048949E-04  0.75293981E-11
   10   11    0.28412061E-03 -0.14569987E-10
   11   11    0.18153960E-03 -0.99148489E-12
   12   11   -0.93882162E-04 -0.30503200E-11
    1   12   -0.13043505E-03  0.13209115E-10
    2   12    0.11543964E-03  0.12048786E-10
    3   12   -0.96955858E-05 -0.25098114E-11
    4   12    0.97035411E-04 -0.20728684E-11
    5   12   -0.78600010E-04 -0.19032423E-10
    6   12    0.12469154E-03 -0.28734523E-11
    7   12   -0.90647291E-04  0.22730910E-11
    8   12   -0.96243770E-04  0.68870265E-11
    9   12   -0.67075995E-05 -0.91614853E-11
   10   12   -0.15296579E-03 -0.71791929E-12
   11   12    0.47946555E-04  0.28466849E-11
   12   12   -0.87892094E-04 -0.77754773E-11

   -7    0    0
    1    1    0.88205699E-04  0.14571181E-10
    2    1    0.16177192E-03 -0.26885390E-11
    3    1   -0.34564959E-04  0.23397679E-11
    4    1    0.28484988E-03 -0.21639931E-10
    5    1   -0.17588156E-03  0.13560292E-10
    6    1    0.23816991E-03  0.17693087E-10
    7    1   -0.74043990E-04  0.19046778E-11
    8    1   -0.61564730E-05 -0.37465566E-11
    9    1   -0.98043851E-04 -0.10224548E-10
   10    1    0.51303099E-04 -0.95260169E-11
   11    1   -0.23493617E-03 -0.41916876E-11
   12    1   -0.16318163E-04  0.52683763E-12
    1    2   -0.16177191E-03  0.99469844E-11
    2    2   -0.48829535E-03  0.80614278E-11
    3    2    0.15095172E-03 -0.14506111E-11
    4    2    0.35653852E-03 -0.68549774E-11
    5    2   -0.15912296E-03 -0.14066770E-10
    6    2   -0.44650514E-03 -0.93303880E-12
    7    2    0.23843760E-03  0.58113295E-11
    8    2    0.68001039E-04  0.42216682E-11
    9    2    0.77977697E-04 -0.13821276E-10
   10    2   -0.16639579E-03  0.86785521E-11
   11    2    0.10706921E-03  0.20205133E-11
   12    2   -0.28514455E-04  0.92311732E-11
    1    3   -0.34564964E-04  0.32556033E-11
    2    3   -0.15095176E-03 -0.17084354E-10
    3    3    0.35785110E-03 -0.39399194E-11
    4    3   -0.10996985E-03 -0.12872060E-10
    5    3    0.10772941E-04  0.12995510E-10
    6    3   -0.31146021E-03  0.26833906E-11
    7    3   -0.81574844E-04  0.27060756E-10
    8    3    0.60239212E-04  0.15720311E-10
    9    3    0.12330766E-03 -0.59198653E-11
   10    3   -0.20689858E-04 -0.17646101E-10
   11    3   -0.50704773E-04  0.76683840E-11
   12    3   -0.27086264E-03 -0.13888110E-11
    1    4   -0.31661372E-03  0.27747689E-11
    2    4   -0.89220275E-11 -0.49165197E-11
    3    4    0.13059413E-03 -0.77488842E-12
    4    4    0.87710767E-04  0.77876265E-11
    5    4   -0.16164103E-03  0.26880044E-11
    6    4    0.34072860E-04  0.30750975E-11
    7    4    0.51052125E-04 -0.12185145E-10
    8    4    0.23519519E-03  0.47380485E-11
    9    4    0.16793946E-04  0.82441213E-11
   10    4    0.15490381E-03  0.16269175E-10
   11    4    0.12434712E-10  0.15086695E-10
   12    4    0.19811267E-03  0.98222450E-12
    1    5   -0.17249924E-09 -0.56067886E-11
    2    5    0.14530836E-05 -0.43123610E-11
    3    5    0.15852090E-09  0.12106416E-10
    4    5    0.16164104E-03 -0.13599548E-11
    5    5   -0.48577650E-03 -0.14890724E-10
    6    5    0.15083102E-03  0.84313446E-11
    7    5    0.16624406E-03 -0.30584747E-11
    8    5    0.10729996E-03  0.99437342E-12
    9    5   -0.28228224E-04  0.24465089E-11
   10    5   -0.19055021E-09  0.71692697E-11
   11    5    0.96033743E-04 -0.20068504E-11
   12    5   -0.14555202E-08  0.13578035E-10
    1    6   -0.24347898E-03  0.10685501E-10
    2    6   -0.15565503E-08 -0.80403262E-11
    3    6   -0.57000637E-03 -0.19334044E-10
    4    6    0.34072887E-04 -0.12301497E-10
    5    6   -0.15083098E-03  0.24483610E-10
    6    6    0.36013081E-03 -0.21715780E-11
    7    6    0.19686719E-04  0.33314443E-11
    8    6   -0.51134359E-04 -0.83477753E-11
    9    6   -0.26980691E-03  0.14506435E-10
   10    6   -0.62120406E-04 -0.11233213E-11
   11    6    0.96561057E-09  0.17450236E-11
   12    6    0.32980235E-03 -0.19152218E-10
    1    7    0.16802259E-03 -0.13601644E-10
    2    7   -0.34700749E-09  0.12121896E-10
    3    7    0.63082657E-04  0.17099246E-10
    4    7    0.51052114E-04  0.39058752E-11
    5    7   -0.16624405E-03  0.60084607E-11
    6    7    0.19686740E-04 -0.13816021E-10
    7    7    0.46855617E-04 -0.85041516E-11
    8    7    0.16436742E-03  0.38609451E-11
    9    7   -0.68775913E-04  0.96837761E-11
   10    7    0.28468529E-03 -0.14225936E-12
   11    7   -0.49925637E-09 -0.17162053E-11
   12    7    0.17379386E-03 -0.27535645E-11
    1    8    0.36097192E-09 -0.49163748E-11
    2    8    0.21678729E-03 -0.86850080E-11
    3    8    0.80103811E-10 -0.13599842E-10
    4    8   -0.23519519E-03 -0.99098509E-11
    5    8    0.10729996E-03  0.17673796E-12
    6    8    0.51134400E-04  0.41172895E-11
    7    8   -0.16436741E-03 -0.80713420E-11
    8    8    0.15656978E-03 -0.60006108E-11
    9    8    0.96936549E-04 -0.35548433E-11
   10    8    0.31701045E-09 -0.35943776E-11
   11    8   -0.17983863E-04 -0.30575358E-12
   12    8    0.72000657E-09 -0.41462715E-11
    1    9    0.11386574E-03 -0.36324692E-11
    2    9    0.13308651E-08 -0.30250529E-11
    3    9    0.12325604E-04  0.57851306E-11
    4    9    0.16793943E-04  0.21835445E-11
    5    9    0.28228233E-04 -0.11036881E-10
    6    9   -0.26980693E-03 -0.94102629E-11
    7    9   -0.68775911E-04  0.10023716E-10
    8    9   -0.96936581E-04  0.41084000E-11
    9    9    0.31155471E-03 -0.22226405E-12
   10    9    0.85999552E-04 -0.90201236E-11
   11    9   -0.37133696E-09 -0.13147637E-10
   12    9   -0.19453102E-03  0.17429412E-11
    1   10    0.51303155E-04  0.45230568E-11
    2   10    0.16639579E-03  0.84599761E-11
    3   10   -0.20689877E-04 -0.42518951E-12
    4   10   -0.55739491E-04  0.10648959E-10
    5   10   -0.37408799E-05 -0.61391916E-11
    6   10    0.12755615E-03 -0.68598064E-11
    7   10   -0.21566265E-03  0.13609640E-10
    8   10   -0.11436763E-04  0.13354537E-11
    9   10    0.89171800E-04 -0.59218923E-11
   10   10    0.47079653E-04 -0.15970010E-10
   11   10   -0.16419568E-03 -0.15629286E-10
   12   10    0.68994669E-04 -0.20020818E-12
    1   11    0.23493617E-03 -0.22445708E-11
    2   11    0.10706918E-03 -0.50993894E-11
    3   11    0.50704744E-04  0.89293175E-11
    4   11   -0.58172669E-04  0.13265881E-10
    5   11    0.16461773E-03  0.18939798E-10
    6   11   -0.86795266E-05 -0.14380147E-10
    7   11   -0.66213617E-04  0.59370902E-11
    8   11    0.29546828E-03  0.10893630E-10
    9   11    0.94644630E-04 -0.47264000E-11
   10   11    0.16419568E-03 -0.11447271E-10
   11   11    0.15722498E-03  0.42758063E-11
   12   11    0.97163355E-04 -0.12069022E-10
    1   12   -0.16318170E-04  0.63443377E-11
    2   12    0.28514462E-04 -0.21525829E-11
    3   12   -0.27086265E-03 -0.69025334E-11
    4   12   -0.42103460E-04  0.33275503E-11
    5   12    0.71375743E-04 -0.65791211E-11
    6   12    0.32457497E-03  0.79438452E-12
    7   12    0.25486348E-05 -0.50484214E-11
    8   12   -0.25407764E-04 -0.23319532E-11
    9   12   -0.65170193E-05  0.13232392E-10
   10   12    0.68994674E-04  0.98679661E-11
   11   12   -0.97163336E-04 -0.19735751E-10
   12   12    0.31262180E-03  0.15404690E-10

   -7    1    0
    1    1   -0.50134231E-04  0.40145337E-11
    2    1   -0.15631131E-04  0.21597654E-11
    3    1   -0.65362434E-04 -0.74913133E-11
    4    1    0.73291146E-04  0.22676640E-11
    5    1    0.29031915E-03  0.38974363E-11
    6    1    0.35635139E-04 -0.16274264E-10
    7    1   -0.60819898E-04 -0.45677863E-11
    8    1    0.98636778E-04  0.40366943E-11
    9    1    0.44345508E-04  0.12301995E-10
   10    1   -0.15597974E-03 -0.91933032E-11
   11    1   -0.22102158E-03  0.69939584E-11
   12    1   -0.13043508E-03  0.42708093E-11
    1    2    0.39403188E-04 -0.56842343E-11
    2    2   -0.21693137E-03  0.85070128E-11
    3    2    0.17692676E-03 -0.42549050E-11
    4    2   -0.11665414E-03  0.12557844E-10
    5    2   -0.28456677E-03  0.82462368E-11
    6    2   -0.21752621E-03  0.17295207E-10
    7    2    0.85414476E-04 -0.10550456E-10
    8    2    0.20683009E-03  0.15827107E-10
    9    2    0.22392610E-04  0.27383262E-11
   10    2    0.45579446E-04  0.20606120E-10
   11    2    0.60665554E-04  0.58836464E-11
   12    2   -0.11543963E-03 -0.83043478E-11
    1    3   -0.20754863E-03 -0.33044882E-11
    2    3   -0.95049671E-04 -0.12903621E-10
    3    3    0.23925494E-03  0.23284768E-11
    4    3    0.11817767E-03 -0.79639762E-12
    5    3    0.31550958E-03  0.24628018E-11
    6    3   -0.36936926E-03  0.17948974E-10
    7    3    0.84354093E-04 -0.48048850E-11
    8    3   -0.86233504E-04  0.63727797E-11
    9    3    0.40769809E-05  0.19656077E-10
   10    3   -0.69017025E-04  0.13621981E-12
   11    3    0.72080215E-04  0.21335366E-11
   12    3   -0.96955589E-05  0.41154502E-11
    1    4   -0.31607585E-03 -0.65654893E-11
    2    4   -0.16742810E-09  0.69758724E-11
    3    4    0.24255614E-03  0.66973354E-11
    4    4   -0.49638768E-04  0.24629581E-11
    5    4    0.15664883E-04  0.10812189E-11
    6    4    0.65965161E-04  0.24255722E-11
    7    4   -0.15598928E-03  0.17278719E-10
    8    4    0.22025762E-03  0.15679604E-10
    9    4    0.13046631E-03 -0.16438383E-10
   10    4    0.16782361E-03 -0.66342383E-11
   11    4    0.36568204E-09 -0.35256242E-11
   12    4   -0.11340439E-03 -0.32811546E-11
    1    5   -0.13818078E-11 -0.91683193E-12
    2    5    0.81796142E-06 -0.79766999E-11
    3    5    0.15752896E-08 -0.28388233E-11
    4    5   -0.39831129E-04 -0.18871703E-10
    5    5   -0.21588910E-03  0.20039433E-10
    6    5    0.17811936E-03 -0.15250962E-11
    7    5   -0.45526430E-04  0.92063230E-11
    8    5    0.61320729E-04  0.45976747E-11
    9    5   -0.11535404E-03 -0.37368090E-12
   10    5   -0.32936008E-09  0.44499416E-11
   11    5    0.21783075E-03 -0.14115848E-10
   12    5   -0.13433598E-08  0.76299611E-11
    1    6   -0.12956621E-03 -0.11626742E-10
    2    6   -0.15914738E-09  0.38841883E-11
    3    6   -0.57044027E-03  0.28770146E-11
    4    6    0.20732086E-03  0.77196472E-11
    5    6   -0.94929401E-04 -0.10578778E-10
    6    6    0.24224747E-03 -0.10435095E-10
    7    6    0.69428829E-04  0.14306552E-10
    8    6    0.72161056E-04  0.49925896E-11
    9    6   -0.85467609E-05 -0.52347070E-11
   10    6   -0.62673583E-04 -0.30875255E-11
   11    6   -0.79003810E-10  0.27461409E-11
   12    6    0.14929191E-04  0.52277007E-11
    1    7    0.15517547E-03  0.17160583E-10
    2    7   -0.21003582E-09 -0.50109906E-11
    3    7    0.62087406E-04  0.27598968E-11
    4    7   -0.92735159E-04 -0.12422331E-10
    5    7   -0.27508456E-04 -0.39938129E-11
    6    7    0.17429077E-04 -0.76106633E-11
    7    7   -0.89986587E-04 -0.22276829E-11
    8    7    0.28334117E-03  0.30598729E-11
    9    7    0.15367651E-03  0.53917634E-11
   10    7    0.28449110E-03  0.96499924E-11
   11    7    0.32474748E-09 -0.11068080E-11
   12    7   -0.85412278E-04 -0.15880327E-10
    1    8    0.34099695E-10 -0.69137636E-11
    2    8    0.96264464E-04 -0.95013598E-11
    3    8   -0.98108540E-09  0.13866143E-12
    4    8   -0.11393381E-03  0.18383255E-10
    5    8    0.10732300E-03  0.11683662E-10
    6    8   -0.12583781E-03 -0.13483662E-10
    7    8   -0.26603418E-03 -0.35280856E-11
    8    8    0.18218673E-03 -0.81356180E-11
    9    8   -0.48117879E-04 -0.42862719E-12
   10    8   -0.51183924E-09 -0.37375745E-11
   11    8   -0.18188471E-04 -0.13184877E-10
   12    8    0.38271816E-09  0.23448472E-10
    1    9   -0.19907887E-03 -0.46567119E-11
    2    9    0.14586669E-08 -0.65766919E-11
    3    9    0.32715280E-03 -0.55413564E-11
    4    9   -0.13778467E-03  0.50931210E-11
    5    9   -0.29238755E-04 -0.12626738E-10
    6    9   -0.27970199E-03 -0.46561821E-12
    7    9   -0.54915866E-04 -0.11838028E-10
    8    9    0.93656836E-04  0.77624213E-11
    9    9   -0.89870604E-04 -0.13533601E-11
   10    9   -0.17457202E-03 -0.94619772E-11
   11    9   -0.73032176E-09 -0.15598936E-10
   12    9   -0.19341904E-03 -0.48540588E-11
    1   10   -0.92616052E-04  0.18971361E-11
    2   10    0.27968163E-04 -0.17840884E-11
    3   10   -0.18217398E-04  0.24082237E-11
    4   10   -0.65137834E-04 -0.11310460E-10
    5   10    0.22037570E-03  0.79676751E-11
    6   10   -0.28033931E-04 -0.48374515E-12
    7   10   -0.15876819E-03 -0.14145060E-10
    8   10    0.12941591E-03 -0.14144244E-11
    9   10   -0.63262859E-04 -0.24935787E-11
   10   10   -0.89838946E-04 -0.67945411E-11
   11   10   -0.28412060E-03  0.66239335E-11
   12   10   -0.15296579E-03 -0.37941666E-11
    1   11    0.11489356E-03  0.12275038E-10
    2   11    0.10694325E-03  0.10035900E-10
    3   11   -0.12617344E-03  0.13013902E-10
    4   11    0.71761405E-04 -0.18388969E-10
    5   11   -0.13030408E-04  0.12546934E-10
    6   11    0.16631539E-03  0.46930101E-11
    7   11    0.44670350E-04  0.68929682E-12
    8   11    0.22101448E-03 -0.33282037E-11
    9   11   -0.61655726E-05  0.95365145E-11
   10   11    0.26642173E-03 -0.29641798E-11
   11   11    0.18153959E-03  0.22404951E-11
   12   11   -0.47946552E-04  0.15843564E-10
    1   12    0.13858620E-03 -0.35967280E-12
    2   12   -0.29950659E-04 -0.33464456E-11
    3   12   -0.28088995E-03 -0.20601629E-10
    4   12   -0.12558963E-04  0.61809927E-12
    5   12   -0.41373457E-04  0.11132246E-10
    6   12    0.34672451E-03 -0.82020328E-12
    7   12   -0.11143753E-03  0.14921030E-11
    8   12    0.74530359E-04  0.86508840E-11
    9   12   -0.16789550E-03 -0.15276354E-10
   10   12    0.55013779E-04  0.36843136E-11
   11   12    0.93882192E-04  0.19895996E-11
   12   12   -0.87892120E-04 -0.10166027E-10

   -7    2    0
    1    1   -0.54439117E-04  0.29391595E-11
    2    1    0.22420062E-03 -0.78288653E-11
    3    1   -0.15369074E-04  0.81396337E-12
    4    1    0.65117482E-04 -0.10981375E-11
    5    1   -0.10154836E-03  0.12561481E-10
    6    1    0.27428072E-04  0.84720055E-11
    7    1   -0.11983615E-03  0.79495178E-11
    8    1    0.20097977E-04 -0.76243078E-11
    9    1   -0.20458317E-03 -0.15780524E-11
   10    1    0.96571176E-04 -0.87333925E-11
   11    1    0.62490449E-04 -0.63115253E-11
   12    1    0.18158821E-04  0.69332685E-11
    1    2   -0.13554597E-03  0.95404283E-11
    2    2   -0.28798711E-03 -0.98205818E-12
    3    2    0.62378038E-04  0.22429111E-10
    4    2    0.17121743E-03 -0.54098489E-11
    5    2   -0.45477395E-03 -0.22899960E-11
    6    2    0.49760204E-04 -0.11606944E-10
    7    2    0.21836589E-03  0.24421431E-11
    8    2   -0.67025078E-04 -0.14395539E-10
    9    2    0.35112723E-04 -0.27542831E-11
   10    2   -0.16621884E-03 -0.18589111E-10
   11    2    0.15095831E-04 -0.65454911E-11
   12    2   -0.11036967E-03  0.11201637E-10
    1    3   -0.54575137E-05 -0.31240793E-11
    2    3    0.15531281E-03  0.87110498E-11
    3    3    0.12985775E-03 -0.58305184E-11
    4    3   -0.20125664E-04  0.53561572E-11
    5    3    0.40010434E-04  0.18553575E-10
    6    3   -0.23203066E-03  0.11812607E-10
    7    3   -0.12147441E-03 -0.19067892E-10
    8    3   -0.76161387E-04 -0.45000061E-11
    9    3   -0.70691639E-04 -0.53933576E-11
   10    3    0.87118718E-04 -0.10918526E-10
   11    3   -0.10095429E-03  0.54449545E-11
   12    3   -0.94504885E-04  0.50700260E-11
    1    4    0.13949396E-03  0.14025001E-10
    2    4    0.74028996E-10  0.67414915E-12
    3    4    0.22935857E-03 -0.29970070E-11
    4    4   -0.54731896E-04  0.29583941E-11
    5    4   -0.22520852E-03  0.30945629E-11
    6    4    0.16028099E-04 -0.87560981E-13
    7    4    0.96673033E-04 -0.97716835E-11
    8    4   -0.61743513E-04 -0.15323274E-11
    9    4   -0.18375095E-04 -0.38430190E-11
   10    4    0.21259445E-03  0.71646421E-12
   11    4   -0.28590982E-09 -0.53492748E-11
   12    4    0.14637973E-03  0.57588563E-11
    1    5    0.95972947E-10  0.79435423E-11
    2    5    0.14922361E-03 -0.52161618E-11
    3    5    0.17613897E-08 -0.49594094E-11
    4    5    0.13545861E-03 -0.59107791E-11
    5    5   -0.28914905E-03 -0.76191414E-11
    6    5    0.63425347E-04  0.44255342E-11
    7    5    0.16617101E-03  0.11886337E-10
    8    5    0.15769999E-04  0.11324535E-10
    9    5   -0.11018682E-03  0.68694175E-11
   10    5    0.46743101E-10 -0.65297857E-11
   11    5    0.19814698E-03  0.13346100E-10
   12    5   -0.54031501E-09  0.16751278E-11
    1    6    0.20062059E-03 -0.27854520E-12
    2    6    0.12404314E-09 -0.11212613E-10
    3    6   -0.56164988E-04  0.45018136E-11
    4    6    0.45239576E-05 -0.12794236E-10
    5    6    0.15591751E-03 -0.67347482E-11
    6    6    0.13088984E-03  0.12788311E-10
    7    6   -0.86813333E-04  0.14033804E-10
    8    6   -0.10085437E-03  0.18756906E-10
    9    6   -0.95944315E-04  0.10979429E-10
   10    6    0.59415863E-04  0.10233221E-10
   11    6   -0.85398225E-10  0.12976858E-10
   12    6    0.17146165E-03 -0.29982353E-11
    1    7    0.11530756E-03 -0.14060905E-11
    2    7   -0.14927904E-09 -0.15623197E-10
    3    7    0.30156435E-04  0.10093413E-10
    4    7   -0.12370826E-04  0.63120273E-11
    5    7   -0.82429948E-04 -0.91698885E-11
    6    7   -0.25376238E-04  0.42099396E-11
    7    7    0.68547879E-04 -0.42381749E-11
    8    7   -0.47542055E-05  0.31098801E-11
    9    7   -0.10566735E-03 -0.13086686E-10
   10    7    0.14391077E-03 -0.75448231E-11
   11    7   -0.38891531E-09 -0.34157117E-11
   12    7    0.13726004E-03  0.13074149E-10
    1    8    0.86116151E-09 -0.10593854E-11
    2    8    0.10530884E-04 -0.18639933E-11
    3    8   -0.74416683E-09  0.20381907E-10
    4    8    0.23003032E-04 -0.22964646E-11
    5    8    0.11438793E-03 -0.16152944E-10
    6    8    0.19218041E-03  0.61088190E-12
    7    8   -0.33921110E-04  0.11518802E-11
    8    8    0.22483701E-03  0.12034553E-10
    9    8    0.56656133E-04 -0.13055234E-10
   10    8    0.25248773E-09  0.19468693E-12
   11    8   -0.12519954E-03  0.11452237E-10
   12    8    0.38528958E-09 -0.15026468E-10
    1    9   -0.34289942E-06  0.12997658E-10
    2    9    0.11964193E-09  0.12713569E-10
    3    9    0.71904868E-04  0.23128903E-11
    4    9    0.71098002E-04  0.20936276E-11
    5    9    0.37386812E-04 -0.50846979E-11
    6    9   -0.29203939E-03  0.57799035E-13
    7    9    0.51724269E-04  0.65575574E-11
    8    9   -0.15693065E-03 -0.24824488E-10
    9    9    0.18729303E-03 -0.62438388E-11
   10    9   -0.53201381E-05  0.11005419E-10
   11    9   -0.24714048E-09 -0.64814944E-11
   12    9    0.18859468E-04  0.74309038E-11
    1   10   -0.12132906E-04  0.23759536E-11
    2   10    0.82432768E-04  0.84413615E-11
    3   10    0.24784631E-04  0.15564003E-11
    4   10   -0.36944371E-04  0.23614019E-11
    5   10   -0.36308416E-04 -0.42851373E-11
    6   10   -0.11107515E-03 -0.56315233E-11
    7   10   -0.12046733E-03  0.64818947E-11
    8   10   -0.98615947E-04  0.10867663E-10
    9   10    0.61786124E-04  0.41673713E-11
   10   10    0.68620733E-04 -0.62900492E-11
   11   10    0.47142484E-05 -0.16160732E-10
   12   10    0.10590336E-03  0.21859811E-11
    1   11   -0.23599041E-04 -0.22996491E-10
    2   11    0.11461036E-03 -0.25245739E-11
    3   11    0.19161523E-03  0.71088227E-11
    4   11   -0.10921785E-04  0.47710256E-11
    5   11    0.27273907E-03 -0.82643215E-11
    6   11    0.74311876E-04  0.69080397E-11
    7   11   -0.13223125E-04 -0.40213100E-11
    8   11    0.25206895E-03  0.13805115E-10
    9   11   -0.52777316E-04 -0.83767711E-11
   10   11    0.33713119E-04 -0.28457177E-11
   11   11    0.22503664E-03 -0.69591928E-11
   12   11    0.56745839E-04 -0.77938749E-11
    1   12   -0.71119409E-04  0.66412863E-11
    2   12    0.37717142E-04  0.12697413E-10
    3   12   -0.29156021E-03 -0.84052071E-11
    4   12    0.98331666E-04 -0.78125636E-11
    5   12   -0.47406812E-04  0.79603281E-11
    6   12    0.33855202E-04 -0.14602141E-10
    7   12    0.13234524E-03  0.11338055E-10
    8   12   -0.10306465E-03 -0.14972110E-10
    9   12   -0.18330370E-03  0.20777594E-10
   10   12   -0.52654624E-04 -0.65824829E-11
   11   12   -0.15702217E-03 -0.53571081E-11
   12   12    0.18708783E-03  0.83527508E-11

   -7    3    0
    1    1    0.94391765E-04  0.84800006E-13
    2    1   -0.13420037E-03 -0.46537978E-11
    3    1   -0.90009551E-04  0.25597232E-11
    4    1   -0.26060364E-04 -0.66646370E-11
    5    1    0.88423423E-04  0.53121510E-11
    6    1   -0.15123951E-03 -0.39282542E-11
    7    1   -0.43015591E-04  0.14967719E-10
    8    1   -0.10525284E-03  0.55714623E-11
    9    1    0.96046031E-04 -0.64055285E-11
   10    1   -0.11529680E-03 -0.25055444E-11
   11    1   -0.15164277E-03  0.12613537E-11
   12    1   -0.75620885E-04 -0.99930524E-12
    1    2    0.13986546E-04  0.13310674E-10
    2    2   -0.41022223E-03 -0.17170480E-10
    3    2    0.66219638E-04 -0.96321997E-11
    4    2    0.43854150E-04 -0.19819662E-10
    5    2   -0.13157885E-03 -0.18144086E-11
    6    2   -0.29738015E-03  0.18899558E-10
    7    2   -0.41940074E-04  0.19863803E-10
    8    2    0.29550428E-05 -0.15226143E-10
    9    2   -0.25045025E-04 -0.50883280E-11
   10    2   -0.20075697E-04 -0.13190121E-10
   11    2    0.12879938E-04  0.12155622E-10
   12    2   -0.14587662E-03 -0.86927915E-11
    1    3   -0.16759304E-03 -0.21734369E-10
    2    3   -0.95637316E-04  0.96610729E-11
    3    3    0.20624219E-04  0.15286865E-10
    4    3    0.18616318E-03  0.13271942E-10
    5    3    0.56096259E-04  0.15279610E-11
    6    3    0.81832574E-05 -0.15126789E-14
    7    3    0.10050914E-03  0.32554845E-12
    8    3    0.82286414E-05  0.13909974E-10
    9    3    0.40316024E-03  0.56851086E-11
   10    3   -0.17177097E-03  0.46978576E-11
   11    3   -0.12500762E-03 -0.17076217E-10
   12    3   -0.19800272E-03  0.59430726E-11
    1    4   -0.23805241E-03  0.72782142E-12
    2    4   -0.33470265E-09 -0.32544550E-11
    3    4    0.10501519E-03 -0.11187795E-10
    4    4    0.95095699E-04  0.94165663E-11
    5    4    0.13436451E-03  0.60998609E-11
    6    4    0.90114200E-04  0.59403395E-11
    7    4   -0.11521470E-03  0.14082312E-11
    8    4    0.15039112E-03  0.86163812E-11
    9    4    0.76411471E-04 -0.64383806E-12
   10    4    0.34654726E-04 -0.46053742E-11
   11    4   -0.11297471E-09 -0.70745878E-12
   12    4   -0.18954355E-03  0.34659680E-11
    1    5    0.89904648E-11  0.85071899E-11
    2    5   -0.11459239E-03  0.51771624E-11
    3    5    0.10685416E-08 -0.15201009E-10
    4    5   -0.13530523E-04 -0.75097793E-11
    5    5   -0.41178258E-03  0.47051252E-12
    6    5    0.66809024E-04 -0.34798738E-11
    7    5    0.20200927E-04 -0.61918198E-11
    8    5    0.13261138E-04 -0.19085932E-10
    9    5   -0.14584734E-03  0.21614243E-10
   10    5   -0.38401756E-09  0.32307897E-11
   11    5    0.28340824E-03 -0.23150839E-11
   12    5   -0.56599055E-09 -0.91076293E-11
    1    6    0.93087394E-04  0.27526754E-11
    2    6    0.12267303E-08  0.46967156E-11
    3    6   -0.48485060E-04  0.11571397E-10
    4    6    0.16833062E-03  0.19682788E-10
    5    6   -0.95369471E-04 -0.61337463E-11
    6    6    0.19982054E-04 -0.68703402E-11
    7    6    0.17305823E-03 -0.72323918E-12
    8    6   -0.12569311E-03 -0.11783761E-10
    9    6   -0.19993958E-03  0.32475393E-10
   10    6   -0.10894560E-03 -0.68769594E-11
   11    6   -0.24676235E-09 -0.13793680E-10
   12    6    0.17250024E-03 -0.12092183E-10
    1    7    0.16240734E-03  0.10078777E-10
    2    7   -0.27021160E-09 -0.10091025E-10
    3    7    0.10546283E-03  0.22444405E-11
    4    7   -0.12531902E-04  0.10959504E-10
    5    7    0.74331141E-04  0.36963111E-11
    6    7   -0.23792144E-05 -0.33627985E-11
    7    7   -0.44707157E-04  0.54915846E-11
    8    7    0.93754586E-04  0.60530860E-11
    9    7    0.13770573E-03  0.19135358E-11
   10    7    0.14218644E-03  0.10562641E-10
   11    7   -0.25823471E-09  0.84195454E-12
   12    7   -0.10362445E-03 -0.25734391E-11
    1    8   -0.42183939E-09  0.41477044E-11
    2    8   -0.10255998E-03  0.11245367E-10
    3    8    0.12836589E-09 -0.38404304E-11
    4    8    0.19992968E-03 -0.17050791E-10
    5    8    0.74951206E-04  0.10279538E-11
    6    8   -0.17344206E-04  0.17610047E-10
    7    8    0.10035594E-03 -0.54907766E-13
    8    8   -0.19984159E-04 -0.59112507E-11
    9    8   -0.79539666E-04 -0.14754303E-10
   10    8   -0.14057163E-08  0.77164021E-11
   11    8   -0.42536314E-04 -0.10269024E-10
   12    8   -0.17007700E-09  0.17248778E-10
    1    9   -0.32573285E-04  0.13865900E-11
    2    9    0.44271072E-09  0.12641422E-11
    3    9    0.14361516E-03  0.10843878E-11
    4    9   -0.14629293E-03  0.26769301E-11
    5    9    0.23733771E-03  0.17461996E-10
    6    9   -0.87404808E-04 -0.48051088E-11
    7    9   -0.57265576E-04 -0.58060862E-11
    8    9    0.10306375E-03  0.98650562E-11
    9    9    0.17023463E-03  0.34554738E-11
   10    9    0.10084514E-03  0.65732413E-12
   11    9   -0.10199379E-09  0.10619852E-10
   12    9   -0.14649713E-03 -0.11793177E-11
    1   10   -0.12980355E-04  0.11457328E-11
    2   10   -0.74042672E-04 -0.29747330E-11
    3   10    0.25644869E-05 -0.93709491E-11
    4   10   -0.45633021E-04 -0.76251765E-11
    5   10    0.13959348E-03  0.12696051E-11
    6   10   -0.22098398E-03  0.63526605E-11
    7   10   -0.11294626E-03  0.43283116E-11
    8   10   -0.59914028E-04  0.44705250E-11
    9   10    0.12479240E-04 -0.53739024E-11
   10   10   -0.45020105E-04 -0.75132608E-12
   11   10   -0.94655841E-04 -0.65549706E-12
   12   10   -0.13687781E-03  0.46174773E-11
    1   11   -0.20011052E-03 -0.78590904E-11
    2   11    0.74566145E-04 -0.27221276E-10
    3   11   -0.17188783E-04 -0.53775176E-11
    4   11   -0.73370956E-04 -0.57860067E-12
    5   11   -0.71825955E-04  0.25700718E-10
    6   11   -0.10261442E-03  0.71064180E-11
    7   11   -0.13549474E-03 -0.15265231E-10
    8   11   -0.17203370E-03  0.74630861E-12
    9   11    0.55422283E-04  0.16048121E-10
   10   11   -0.10068227E-03  0.44816023E-11
   11   11   -0.20612413E-04  0.42289922E-11
   12   11   -0.79950766E-04  0.82567420E-11
    1   12    0.14659350E-03  0.36005996E-11
    2   12    0.23728418E-03 -0.16851517E-11
    3   12   -0.86578521E-04  0.21547202E-10
    4   12   -0.60103115E-04 -0.50883720E-11
    5   12   -0.11753476E-03 -0.13640488E-10
    6   12   -0.71594831E-04  0.57597763E-11
    7   12   -0.61118688E-04  0.16972315E-11
    8   12    0.17565271E-03 -0.55328841E-11
    9   12    0.19436411E-05 -0.48075578E-11
   10   12    0.56938760E-04 -0.32023252E-11
   11   12    0.10284989E-03  0.68556403E-11
   12   12    0.16992322E-03 -0.86259888E-11

   -7    4    0
    1    1   -0.18474020E-04 -0.82448111E-12
    2    1   -0.39781614E-04 -0.92448057E-11
    3    1   -0.15710245E-03  0.15317259E-11
    4    1    0.36679554E-03 -0.52790631E-11
    5    1    0.68767973E-04  0.77642677E-11
    6    1    0.20768180E-03  0.12040484E-10
    7    1    0.93756443E-05 -0.86477579E-11
    8    1   -0.52974467E-04 -0.11401421E-10
    9    1   -0.15501916E-03 -0.78038210E-11
   10    1    0.49867850E-04 -0.53195053E-11
   11    1   -0.13333149E-03 -0.16128516E-10
   12    1   -0.20367284E-04  0.13721832E-10
    1    2   -0.24366091E-03  0.75110602E-11
    2    2   -0.47534319E-04  0.11012599E-10
    3    2   -0.21008905E-03  0.44416432E-11
    4    2    0.69735298E-04  0.19418127E-11
    5    2    0.32290657E-03 -0.14386242E-10
    6    2   -0.11489388E-03  0.18980467E-11
    7    2    0.25365651E-03  0.88389275E-11
    8    2    0.11014204E-03  0.29560333E-10
    9    2   -0.65142367E-04  0.11618572E-10
   10    2   -0.13843375E-03  0.21728740E-10
   11    2    0.16526786E-03  0.38848777E-11
   12    2    0.37086805E-04 -0.54166876E-11
    1    3    0.20116949E-04  0.22438742E-11
    2    3   -0.13498931E-03  0.15987046E-11
    3    3    0.13789370E-03  0.12744250E-10
    4    3   -0.19945488E-03 -0.12769109E-10
    5    3   -0.27891125E-04  0.15854665E-10
    6    3    0.14596896E-04 -0.25778448E-10
    7    3   -0.24122846E-03 -0.25976221E-11
    8    3   -0.26592751E-04 -0.99996725E-12
    9    3    0.32505378E-03  0.16257785E-10
   10    3    0.38657231E-04 -0.15014089E-11
   11    3   -0.22222667E-04  0.20826219E-10
   12    3   -0.51402848E-03  0.71860306E-11
    1    4    0.59385710E-04  0.51856164E-11
    2    4    0.89421246E-10 -0.16361782E-10
    3    4   -0.10063038E-03  0.14700423E-10
    4    4   -0.18854724E-04 -0.11243714E-11
    5    4    0.39542511E-04 -0.16499818E-10
    6    4    0.15556350E-03  0.62459158E-11
    7    4    0.49859785E-04 -0.40278614E-11
    8    4    0.13343569E-03 -0.10036402E-11
    9    4    0.20385924E-04  0.10039777E-11
   10    4    0.16266777E-03  0.10968557E-10
   11    4   -0.51083658E-10  0.76188332E-11
   12    4    0.42593469E-03 -0.87087238E-13
    1    5    0.30558966E-10  0.34192417E-11
    2    5    0.18172307E-03 -0.14597373E-12
    3    5    0.17439485E-09 -0.21519739E-10
    4    5    0.24391494E-03  0.65440234E-11
    5    5   -0.46717577E-04  0.62291925E-11
    6    5   -0.20991941E-03 -0.26587272E-12
    7    5    0.13801577E-03 -0.10250628E-10
    8    5    0.16518913E-03  0.14854699E-10
    9    5    0.36818852E-04  0.10901075E-10
   10    5   -0.58842356E-10 -0.93504362E-11
   11    5    0.13993714E-03 -0.10549533E-10
   12    5   -0.17169610E-09 -0.17511108E-11
    1    6   -0.64478658E-04 -0.13952917E-11
    2    6    0.74009343E-10 -0.92478569E-11
    3    6   -0.23687449E-03 -0.63957941E-11
    4    6   -0.19464409E-04 -0.44638425E-11
    5    6   -0.13420731E-03 -0.10307165E-10
    6    6    0.13417222E-03  0.15617970E-10
    7    6   -0.38019779E-04  0.46118997E-11
    8    6   -0.23000900E-04  0.86425784E-11
    9    6   -0.51627339E-03 -0.57430840E-11
   10    6   -0.28218391E-03  0.30430590E-11
   11    6   -0.95899752E-10  0.30920344E-11
   12    6    0.11513568E-03 -0.15211383E-10
    1    7   -0.17401145E-03 -0.16431077E-10
    2    7    0.87401235E-10  0.62461836E-11
    3    7   -0.20586188E-03  0.69289485E-11
    4    7    0.61329341E-04  0.49629346E-11
    5    7   -0.18543579E-04 -0.13429074E-10
    6    7    0.63698754E-04 -0.14929765E-11
    7    7    0.53121076E-04  0.20067541E-12
    8    7    0.28258879E-04 -0.46250550E-11
    9    7    0.32201776E-04  0.21944670E-11
   10    7    0.38553185E-06 -0.35428126E-11
   11    7   -0.38893571E-10  0.40011516E-11
   12    7    0.20471976E-03  0.39550249E-11
    1    8    0.87220263E-10 -0.66201741E-11
    2    8    0.12382283E-03  0.13464682E-10
    3    8   -0.10724655E-09  0.12077171E-11
    4    8   -0.51936125E-04  0.11290953E-10
    5    8    0.13581787E-03 -0.95210632E-11
    6    8    0.18142261E-03 -0.85541477E-11
    7    8    0.15588655E-04  0.22117136E-10
    8    8    0.25085792E-03 -0.12978943E-10
    9    8    0.96187524E-04  0.67685310E-12
   10    8   -0.29926813E-10 -0.10477473E-10
   11    8    0.30353716E-03  0.16519448E-10
   12    8   -0.18052211E-10 -0.10603600E-10
    1    9    0.88560001E-04 -0.11872730E-10
    2    9    0.17084852E-09 -0.13413222E-10
    3    9   -0.15447032E-03  0.66694757E-11
    4    9    0.97827035E-04 -0.13484547E-10
    5    9   -0.76231588E-04  0.51690006E-11
    6    9   -0.82840845E-04  0.76185644E-11
    7    9    0.75981324E-04 -0.10744289E-10
    8    9   -0.16549696E-04  0.27235712E-12
    9    9   -0.74421650E-06 -0.16084486E-10
   10    9    0.28986012E-04  0.74392645E-11
   11    9   -0.57413412E-10  0.94007020E-11
   12    9   -0.30751887E-03 -0.11981403E-10
    1   10    0.61534354E-04 -0.20200387E-11
    2   10    0.18175405E-04  0.86306022E-12
    3   10   -0.64377333E-04 -0.85113945E-11
    4   10    0.18096589E-03  0.55257778E-11
    5   10    0.83045533E-04  0.72036694E-11
    6   10    0.62675521E-04  0.43719359E-11
    7   10   -0.38822667E-04  0.30351007E-11
    8   10    0.14029608E-04 -0.93379002E-11
    9   10   -0.19434332E-03  0.86590204E-11
   10   10    0.53264660E-04  0.24021072E-11
   11   10   -0.28343333E-04 -0.21132121E-11
   12   10   -0.32700206E-04  0.34761044E-11
    1   11    0.51282520E-04  0.94514750E-11
    2   11    0.13672017E-03  0.17703870E-10
    3   11    0.18096071E-03 -0.45691928E-11
    4   11   -0.18227161E-04 -0.93902404E-11
    5   11    0.77894271E-05  0.10227298E-10
    6   11    0.72669530E-04  0.95841589E-11
    7   11    0.11953606E-03 -0.10310666E-10
    8   11    0.11862020E-03  0.72139024E-11
    9   11    0.13072202E-03  0.96478917E-11
   10   11   -0.15889447E-04  0.17185844E-10
   11   11    0.25132819E-03 -0.20635308E-10
   12   11    0.95606874E-04  0.13412427E-10
    1   12   -0.99128305E-04 -0.11150236E-10
    2   12   -0.76384153E-04 -0.69866657E-11
    3   12   -0.82796916E-04  0.31916433E-11
    4   12   -0.40451957E-05  0.46895471E-11
    5   12    0.66159330E-04  0.18358725E-10
    6   12   -0.99151968E-04 -0.39344231E-11
    7   12    0.39838241E-04  0.34246460E-11
    8   12   -0.10174990E-03  0.13025526E-10
    9   12   -0.37453903E-03  0.50706191E-11
   10   12   -0.76839001E-04 -0.13543190E-10
   11   12   -0.17092683E-04 -0.58065495E-11
   12   12   -0.16599039E-05  0.52227181E-11

   -7    5    0
    1    1    0.47808480E-05  0.11421313E-10
    2    1   -0.42676315E-04 -0.54586713E-11
    3    1   -0.53623775E-04 -0.52387145E-11
    4    1   -0.11544386E-03  0.81037012E-12
    5    1   -0.69042245E-05 -0.11462725E-10
    6    1    0.76314916E-04  0.78373843E-11
    7    1    0.21548980E-04  0.47874990E-11
    8    1    0.25919388E-04  0.12612291E-10
    9    1    0.21497639E-03  0.26965960E-11
   10    1    0.13317968E-04  0.16148480E-10
   11    1   -0.33036982E-03  0.25987191E-11
   12    1    0.76504500E-04 -0.27900113E-11
    1    2    0.92315119E-04  0.58894563E-11
    2    2   -0.18577367E-03 -0.27483398E-12
    3    2    0.11823033E-03 -0.20295797E-10
    4    2    0.69670628E-04  0.12136317E-11
    5    2   -0.56196934E-04  0.12863744E-10
    6    2   -0.70511098E-04 -0.17372221E-11
    7    2   -0.26939938E-04  0.63421662E-11
    8    2   -0.56699728E-04 -0.75156634E-11
    9    2   -0.77261211E-04  0.12266492E-11
   10    2   -0.35021915E-04  0.12520039E-12
   11    2   -0.14375490E-05 -0.32270714E-12
   12    2   -0.17283683E-03  0.11171402E-10
    1    3   -0.63601269E-04 -0.14702355E-10
    2    3   -0.25189756E-05  0.21230435E-10
    3    3    0.35948472E-03 -0.39357684E-11
    4    3    0.13896172E-03  0.30760850E-11
    5    3   -0.34252107E-03 -0.78210012E-11
    6    3   -0.34802710E-03  0.96317324E-11
    7    3    0.13952454E-03  0.16348419E-10
    8    3    0.21331834E-03  0.88495292E-12
    9    3   -0.57650320E-04 -0.43454702E-11
   10    3   -0.86137292E-04  0.40970091E-11
   11    3    0.10763434E-03 -0.74674900E-11
   12    3   -0.28240733E-03 -0.89733815E-11
    1    4   -0.28810552E-03  0.27003615E-11
    2    4    0.30307890E-10 -0.54166693E-12
    3    4    0.25391518E-03 -0.97711330E-11
    4    4    0.46749089E-05 -0.34326660E-11
    5    4    0.42550957E-04  0.19287690E-10
    6    4    0.52259404E-04 -0.18627869E-11
    7    4    0.13320814E-04  0.20859668E-11
    8    4    0.33002905E-03 -0.26594036E-11
    9    4   -0.76258783E-04  0.56347136E-11
   10    4   -0.48542970E-04  0.37919407E-11
   11    4    0.39017038E-10  0.15334364E-11
   12    4   -0.20287442E-03  0.62744146E-12
    1    5   -0.37756105E-10 -0.31575686E-11
    2    5    0.47573472E-03 -0.52173761E-11
    3    5    0.55329591E-12  0.11914011E-10
    4    5   -0.92360958E-04 -0.15328044E-10
    5    5   -0.18405375E-03 -0.28648073E-11
    6    5    0.11745814E-03 -0.43920527E-11
    7    5    0.35430163E-04  0.83010658E-11
    8    5   -0.10303624E-05  0.48884863E-11
    9    5   -0.17317828E-03 -0.36891063E-11
   10    5   -0.24970380E-10 -0.23409081E-10
   11    5   -0.36914119E-04  0.98568046E-11
   12    5    0.16322232E-10  0.42964226E-11
    1    6   -0.16272041E-03  0.22630442E-10
    2    6   -0.70014053E-11 -0.48021809E-11
    3    6   -0.78224866E-03  0.11957883E-13
    4    6    0.64251731E-04 -0.49099665E-11
    5    6   -0.14766059E-05  0.10683869E-10
    6    6    0.35441448E-03  0.11676187E-10
    7    6    0.86723616E-04  0.36185779E-11
    8    6    0.10762743E-03 -0.63590877E-11
    9    6   -0.28300560E-03  0.42758091E-11
   10    6   -0.24523892E-03 -0.22222141E-11
   11    6   -0.69348644E-10  0.11621297E-10
   12    6    0.39013353E-03  0.90284551E-12
    1    7    0.81708213E-04  0.11795013E-10
    2    7   -0.12932642E-10 -0.90355565E-11
    3    7    0.26496532E-03 -0.71728691E-12
    4    7   -0.96058392E-04  0.82395740E-11
    5    7    0.12982602E-03 -0.52988594E-11
    6    7    0.11310428E-03  0.14514011E-10
    7    7   -0.15138626E-04  0.76786858E-11
    8    7    0.24439266E-03 -0.18286592E-11
    9    7   -0.45610376E-04  0.12155997E-11
   10    7    0.10973208E-03  0.10512882E-10
   11    7    0.13320425E-10  0.12563890E-10
   12    7   -0.15110933E-03  0.57915829E-11
    1    8    0.91991932E-11 -0.69644247E-11
    2    8   -0.84537443E-04 -0.13224456E-10
    3    8   -0.42463452E-10 -0.21881055E-10
    4    8    0.21326282E-03  0.15445490E-11
    5    8    0.21048865E-03  0.32338576E-11
    6    8    0.43554400E-04  0.38132506E-11
    7    8    0.55176584E-04 -0.75277208E-11
    8    8   -0.47208606E-04 -0.27332667E-11
    9    8   -0.19288751E-03 -0.86075010E-11
   10    8   -0.63867580E-10  0.16180568E-10
   11    8    0.30476160E-04 -0.23076984E-10
   12    8    0.38990015E-10 -0.58120567E-11
    1    9    0.35819615E-04  0.10790026E-10
    2    9    0.74320855E-11  0.65871911E-11
    3    9    0.97996212E-04 -0.28302324E-10
    4    9    0.20104802E-04  0.41630692E-11
    5    9   -0.89301060E-04 -0.17806389E-10
    6    9   -0.29897169E-04  0.16710862E-10
    7    9    0.35854251E-04  0.39715128E-12
    8    9    0.29974731E-04  0.11870868E-10
    9    9    0.57378203E-04  0.61602615E-11
   10    9   -0.83352640E-04 -0.15387309E-11
   11    9    0.72269998E-10 -0.44611983E-11
   12    9    0.19621259E-04  0.11394949E-10
    1   10   -0.96006111E-04 -0.19077969E-10
    2   10   -0.13045551E-03 -0.20510438E-10
    3   10   -0.11333098E-03  0.21665029E-11
    4   10    0.13380740E-03 -0.31057648E-11
    5   10   -0.94036990E-04  0.13787475E-10
    6   10    0.12988390E-03 -0.11248967E-10
    7   10    0.16374402E-03 -0.10330482E-11
    8   10   -0.14213447E-03  0.10544690E-12
    9   10    0.33119358E-03 -0.76111646E-11
   10   10   -0.15337411E-04 -0.93359773E-11
   11   10   -0.24505652E-03  0.17712398E-11
   12   10    0.45639746E-04 -0.11411566E-10
    1   11   -0.21332014E-03  0.89219520E-11
    2   11    0.21094286E-03 -0.39175317E-11
    3   11    0.43346890E-04  0.83554378E-11
    4   11   -0.63998423E-04  0.41716155E-11
    5   11    0.12457830E-03 -0.60327394E-11
    6   11   -0.53992087E-04 -0.21233949E-10
    7   11   -0.25306785E-03 -0.76515567E-11
    8   11   -0.14538001E-04  0.90665377E-12
    9   11    0.62631870E-04  0.13657533E-10
   10   11   -0.55704445E-04 -0.90885446E-11
   11   11   -0.47717110E-04 -0.83975864E-11
   12   11   -0.19285896E-03 -0.16473300E-10
    1   12   -0.20298137E-04  0.10163034E-10
    2   12   -0.89315002E-04  0.10194565E-10
    3   12   -0.31036978E-04 -0.17391612E-10
    4   12   -0.11443709E-03 -0.55899402E-11
    5   12   -0.23945420E-04 -0.11430051E-10
    6   12    0.36906689E-03  0.35229025E-12
    7   12    0.93914684E-04  0.28387579E-11
    8   12    0.52978635E-04 -0.68215036E-11
    9   12    0.19079318E-03 -0.11548496E-10
   10   12   -0.36396287E-04  0.72996745E-11
   11   12    0.30616151E-04  0.30098546E-11
   12   12    0.56961008E-04 -0.58534592E-11

   -7    6    0
    1    1   -0.42580386E-04  0.84878931E-11
    2    1    0.14861233E-03 -0.24942970E-11
    3    1   -0.75226903E-04 -0.84442437E-11
    4    1   -0.15972493E-03 -0.93226475E-11
    5    1    0.28516272E-03  0.23902489E-10
    6    1   -0.34554903E-03  0.71976714E-11
    7    1    0.68757741E-04  0.60058247E-11
    8    1    0.79324687E-05 -0.14338541E-10
    9    1   -0.18583033E-03 -0.30812743E-11
   10    1   -0.57867074E-04 -0.65544879E-12
   11    1    0.31002206E-03 -0.17584056E-10
   12    1   -0.46992504E-04 -0.14086032E-10
    1    2   -0.14221124E-03  0.28642649E-11
    2    2   -0.10850534E-03  0.15111641E-10
    3    2   -0.25120981E-04  0.12863165E-11
    4    2    0.69375017E-04 -0.11126718E-10
    5    2   -0.22864219E-03 -0.64627144E-11
    6    2   -0.19600912E-03 -0.14995182E-10
    7    2    0.94515067E-04 -0.12140240E-10
    8    2   -0.58553379E-04  0.17560234E-10
    9    2    0.17454059E-03  0.16056022E-11
   10    2   -0.97613444E-04 -0.22654025E-11
   11    2   -0.32495451E-04 -0.14257757E-12
   12    2   -0.75319598E-05 -0.56004040E-12
    1    3   -0.48383294E-05  0.94945613E-11
    2    3   -0.25360168E-03 -0.12411403E-10
    3    3    0.15932052E-03 -0.99318774E-12
    4    3   -0.45565314E-04  0.12616778E-10
    5    3    0.78426596E-04 -0.17594520E-12
    6    3    0.38114870E-04 -0.61683133E-11
    7    3   -0.10341440E-03 -0.83935776E-11
    8    3   -0.31213412E-04  0.39460785E-11
    9    3   -0.32801688E-04  0.14054513E-11
   10    3    0.58798937E-04  0.44016522E-11
   11    3   -0.70172340E-04  0.11130205E-10
   12    3   -0.51435761E-04  0.19399068E-10
    1    4    0.15197931E-03 -0.15861420E-11
    2    4    0.24702152E-10 -0.33883115E-11
    3    4    0.27864144E-03  0.49143949E-12
    4    4   -0.42406035E-04 -0.67033564E-11
    5    4   -0.14851060E-03 -0.17387770E-10
    6    4    0.75100213E-04 -0.13578085E-11
    7    4   -0.57960875E-04  0.98926865E-11
    8    4   -0.30902268E-03  0.72505750E-11
    9    4    0.46704836E-04  0.34057715E-11
   10    4   -0.55958753E-04 -0.49174258E-11
   11    4   -0.15470557E-10  0.97940957E-11
   12    4    0.16309310E-03  0.51691020E-11
    1    5   -0.16825217E-10  0.21921352E-11
    2    5    0.14275369E-03  0.18634960E-10
    3    5    0.16632922E-09  0.67102256E-11
    4    5    0.14139690E-03  0.99706682E-11
    5    5   -0.10744535E-03  0.79887520E-11
    6    5   -0.24325633E-04  0.19259306E-11
    7    5    0.97927246E-04  0.22448074E-12
    8    5   -0.32305158E-04 -0.11196788E-10
    9    5   -0.69308217E-05  0.10009136E-10
   10    5   -0.69623208E-10 -0.13923329E-10
   11    5    0.22285095E-04 -0.19669899E-10
   12    5   -0.18474356E-10 -0.73014758E-11
    1    6    0.15046024E-03  0.21748354E-10
    2    6    0.69220397E-11  0.95074335E-11
    3    6   -0.18522522E-03 -0.72743426E-11
    4    6    0.37971444E-05 -0.13922981E-11
    5    6   -0.25355276E-03 -0.43493902E-11
    6    6    0.15306416E-03 -0.86488984E-11
    7    6   -0.58596653E-04  0.32505064E-12
    8    6   -0.69961838E-04 -0.26088770E-11
    9    6   -0.51892336E-04  0.44301065E-12
   10    6    0.82091269E-04 -0.20446152E-11
   11    6   -0.42643761E-10 -0.20269708E-10
   12    6    0.11968039E-03 -0.22933639E-10
    1    7   -0.22569065E-03 -0.19747259E-11
    2    7   -0.26784277E-10  0.20904651E-11
    3    7    0.17612179E-03  0.16862666E-10
    4    7   -0.76767677E-05 -0.92265822E-11
    5    7   -0.16225320E-03 -0.48484994E-11
    6    7    0.54951587E-04  0.88951058E-12
    7    7   -0.17846224E-04  0.94953732E-12
    8    7   -0.31539688E-03  0.92168978E-11
    9    7    0.10432764E-04  0.17874213E-11
   10    7   -0.28591567E-03  0.95034961E-12
   11    7    0.22469434E-11  0.55942169E-11
   12    7    0.22979470E-03  0.31748359E-11
    1    8   -0.44442919E-10 -0.70446958E-12
    2    8   -0.15186228E-03  0.58521434E-11
    3    8    0.72298200E-11  0.19352705E-11
    4    8    0.98732031E-04  0.94550815E-11
    5    8    0.13009523E-03 -0.30343707E-11
    6    8    0.47207375E-03 -0.42749931E-11
    7    8    0.12501398E-03  0.13003267E-10
    8    8   -0.20725229E-04 -0.77374448E-11
    9    8    0.27992319E-03  0.10549825E-10
   10    8   -0.41509953E-10 -0.45531411E-11
   11    8    0.23208609E-03  0.85772784E-11
   12    8   -0.49961413E-10 -0.10349051E-12
    1    9   -0.27630551E-03 -0.33959315E-11
    2    9   -0.53431887E-10 -0.58974380E-11
    3    9    0.14482960E-03 -0.15260153E-10
    4    9   -0.67146514E-05  0.96934765E-11
    5    9   -0.84484633E-04  0.25143663E-11
    6    9   -0.35439303E-03  0.10547567E-10
    7    9    0.53477608E-05  0.79312061E-12
    8    9    0.16650128E-03 -0.26279403E-11
    9    9    0.15190778E-03 -0.10176505E-10
   10    9   -0.13138046E-04  0.22909244E-11
   11    9   -0.58704291E-10 -0.79301605E-11
   12    9   -0.23909263E-03  0.12004542E-10
    1   10   -0.77071205E-05 -0.22015723E-12
    2   10    0.16286521E-03  0.31803326E-11
    3   10   -0.55358431E-04  0.70754119E-11
    4   10   -0.90313248E-04  0.23004992E-12
    5   10    0.20424440E-03 -0.11491346E-10
    6   10   -0.23633954E-03 -0.35142929E-11
    7   10   -0.74804805E-04  0.20172390E-11
    8   10    0.11197454E-03 -0.76123034E-11
    9   10   -0.29740033E-03  0.18565888E-10
   10   10   -0.17697658E-04 -0.15312977E-11
   11   10    0.31609618E-03 -0.15791830E-10
   12   10   -0.10597472E-04 -0.12201007E-10
    1   11   -0.98642194E-04 -0.81163978E-11
    2   11    0.13011716E-03 -0.15308059E-10
    3   11    0.47151767E-03 -0.14249569E-10
    4   11    0.17848174E-03  0.90831075E-11
    5   11   -0.14967237E-03  0.26592102E-10
    6   11    0.12323865E-03  0.56077802E-11
    7   11    0.14342745E-03  0.46376835E-12
    8   11   -0.20694228E-03 -0.20881151E-10
    9   11   -0.15218749E-04  0.31130367E-11
   10   11   -0.12487693E-03 -0.11380313E-10
   11   11   -0.20473832E-04  0.10422498E-10
   12   11    0.27973525E-03  0.56419750E-11
    1   12    0.67358974E-05  0.78446138E-11
    2   12   -0.85404560E-04 -0.98335706E-11
    3   12   -0.35516439E-03 -0.22949635E-11
    4   12    0.47889216E-04 -0.19645531E-11
    5   12    0.82686846E-04 -0.94405894E-11
    6   12    0.31267993E-03 -0.42373327E-11
    7   12    0.29179076E-04  0.76615845E-11
    8   12   -0.66183423E-05 -0.43775747E-12
    9   12   -0.20626714E-03  0.46838414E-11
   10   12   -0.56910216E-05  0.41168965E-11
   11   12    0.16586180E-03 -0.89575587E-11
   12   12    0.15115743E-03 -0.67442623E-11

   -7    7    0
    1    1   -0.20512357E-03 -0.25193202E-12
    2    1   -0.26302255E-04  0.92788024E-11
    3    1    0.14776777E-03  0.81338580E-11
    4    1    0.27578328E-03 -0.23630206E-11
    5    1   -0.16530243E-03 -0.89897642E-11
    6    1   -0.34996066E-04  0.35906508E-11
    7    1    0.12854014E-03  0.68323650E-11
    8    1    0.46964967E-04  0.10841761E-10
    9    1    0.14360599E-03  0.26407550E-11
   10    1   -0.62224349E-04  0.91791213E-11
   11    1   -0.82497251E-04  0.55255254E-11
   12    1   -0.42630064E-04 -0.42953976E-11
    1    2   -0.16727366E-05 -0.15602209E-10
    2    2    0.38375814E-03 -0.87556536E-11
    3    2    0.16769430E-03 -0.10662413E-10
    4    2   -0.16489792E-03  0.13254619E-11
    5    2    0.12482551E-03  0.38725365E-12
    6    2   -0.69697954E-06  0.53197720E-11
    7    2   -0.16517264E-03  0.87958247E-11
    8    2    0.17983317E-03  0.45391850E-11
    9    2   -0.15408242E-03 -0.13808669E-10
   10    2   -0.40353952E-04  0.54662299E-11
   11    2   -0.13111686E-04  0.55514438E-11
   12    2   -0.98528376E-04 -0.52738279E-11
    1    3    0.49605353E-04 -0.25346061E-11
    2    3    0.21478751E-03  0.13429403E-11
    3    3   -0.11296920E-03 -0.22819296E-11
    4    3    0.34716256E-04 -0.21120992E-11
    5    3    0.14766572E-05 -0.13217091E-10
    6    3    0.22715791E-03 -0.58639541E-12
    7    3   -0.11366540E-03 -0.84249433E-11
    8    3   -0.48203740E-04 -0.53822432E-11
    9    3    0.20861386E-04  0.20281762E-10
   10    3   -0.81108271E-04  0.44189289E-11
   11    3   -0.21337366E-03 -0.22066639E-11
   12    3    0.14034852E-03  0.70894463E-11
    1    4    0.31839049E-03  0.12440956E-10
    2    4   -0.50476364E-10  0.13389650E-10
    3    4   -0.29465740E-03 -0.45519372E-11
    4    4   -0.20520714E-03 -0.49871720E-11
    5    4    0.25551258E-04  0.22386169E-10
    6    4   -0.14797131E-03 -0.60119644E-11
    7    4   -0.62237975E-04 -0.19289453E-11
    8    4    0.82061066E-04 -0.72792391E-12
    9    4    0.41979342E-04  0.18308941E-11
   10    4    0.25314180E-04 -0.88045222E-11
   11    4    0.17169507E-10  0.36120921E-11
   12    4   -0.10165243E-03  0.18846863E-11
    1    5   -0.24638665E-10  0.10678320E-10
    2    5   -0.13162865E-04 -0.12159716E-10
    3    5    0.99035455E-11  0.60536885E-11
    4    5    0.68021630E-06  0.79383979E-12
    5    5    0.38315684E-03 -0.46094621E-11
    6    5    0.16698553E-03 -0.13799003E-10
    7    5    0.40093327E-04  0.62563283E-11
    8    5   -0.13222722E-04 -0.47073427E-11
    9    5   -0.99025920E-04  0.22649168E-11
   10    5    0.56342583E-11 -0.96555371E-11
   11    5    0.41174723E-03  0.11242779E-10
   12    5   -0.97391700E-10  0.85010983E-11
    1    6   -0.32251578E-04  0.24936569E-12
    2    6   -0.15454047E-11  0.12507966E-10
    3    6    0.18079306E-03  0.99966268E-11
    4    6   -0.50003681E-04 -0.51710212E-11
    5    6    0.21535872E-03  0.69888763E-11
    6    6   -0.12004978E-03 -0.54914194E-11
    7    6    0.81218839E-04 -0.24279601E-11
    8    6   -0.21332929E-03 -0.63307619E-12
    9    6    0.13984698E-03 -0.89652260E-12
   10    6   -0.12374973E-03 -0.75988806E-11
   11    6   -0.20441442E-10  0.49965932E-11
   12    6    0.82190167E-04  0.57977720E-11
    1    7    0.25676060E-03  0.78435630E-11
    2    7   -0.11017901E-10 -0.64855829E-11
    3    7   -0.24428638E-03 -0.17494641E-10
    4    7   -0.12860548E-03  0.46701248E-11
    5    7    0.19926099E-03 -0.13728314E-10
    6    7   -0.11044840E-03 -0.60033140E-12
    7    7   -0.35332805E-04 -0.33142645E-11
    8    7   -0.57480299E-04 -0.39755234E-11
    9    7    0.56978875E-04 -0.48681854E-11
   10    7    0.16817378E-03 -0.27535966E-11
   11    7   -0.26159873E-10 -0.11399727E-11
   12    7   -0.11728786E-03 -0.86268093E-11
    1    8   -0.18206173E-11 -0.19960476E-10
    2    8   -0.69748960E-05 -0.25112916E-10
    3    8    0.47503303E-11  0.14034588E-10
    4    8    0.20419663E-03  0.99336504E-11
    5    8   -0.42986811E-04  0.94686456E-11
    6    8    0.26534625E-03 -0.20085761E-11
    7    8    0.88476710E-04  0.73511918E-11
    8    8    0.19319359E-04  0.22997133E-11
    9    8   -0.34172030E-03  0.54683070E-11
   10    8   -0.62653267E-10 -0.10150811E-10
   11    8    0.20528883E-03  0.14853797E-10
   12    8    0.19202862E-10 -0.21258181E-10
    1    9    0.22735479E-03  0.63460658E-11
    2    9    0.65490792E-11  0.32074779E-10
    3    9    0.13338063E-03  0.46418806E-11
    4    9   -0.88347614E-04 -0.14162393E-10
    5    9    0.10772434E-03 -0.64161575E-11
    6    9   -0.23857762E-03 -0.29779123E-10
    7    9   -0.33974419E-04 -0.40911976E-11
    8    9   -0.17989205E-03 -0.84975506E-11
    9    9    0.15133072E-03  0.18198552E-10
   10    9    0.82030522E-04  0.54401446E-11
   11    9    0.20088715E-11 -0.25022125E-10
   12    9    0.28571684E-04 -0.29212270E-11
    1   10   -0.12866741E-03 -0.92093486E-11
    2   10   -0.19953796E-03 -0.18530278E-10
    3   10    0.11038397E-03 -0.43012252E-11
    4   10    0.12866615E-03 -0.53047714E-12
    5   10   -0.16540214E-03  0.12957999E-10
    6   10    0.11339068E-03  0.76946436E-11
    7   10    0.16619462E-03  0.59683817E-11
    8   10   -0.37591646E-04 -0.12270231E-10
    9   10    0.81271516E-04 -0.87130682E-11
   10   10   -0.35458670E-04  0.14908143E-11
   11   10    0.56934321E-04 -0.55911753E-12
   12   10   -0.57286263E-04  0.41296045E-11
    1   11   -0.20435236E-03 -0.98368470E-13
    2   11   -0.42839065E-04  0.12053104E-10
    3   11    0.26582337E-03 -0.34563682E-11
    4   11    0.46883390E-04 -0.10859818E-10
    5   11    0.17932517E-03 -0.97857486E-13
    6   11    0.48342218E-04  0.16285557E-10
    7   11   -0.37417274E-04 -0.31216366E-11
    8   11    0.23680353E-03 -0.18867277E-10
    9   11    0.64979063E-04 -0.33293313E-11
   10   11   -0.89006921E-04 -0.60029468E-11
   11   11    0.19181502E-04  0.23378041E-11
   12   11   -0.34141410E-03 -0.56519426E-11
    1   12    0.88063708E-04  0.44711999E-12
    2   12    0.10740776E-03 -0.24954350E-12
    3   12   -0.23835122E-03 -0.15463623E-10
    4   12   -0.14270536E-03 -0.46508952E-11
    5   12    0.15440466E-03  0.11242307E-10
    6   12    0.19354195E-04  0.33087656E-11
    7   12   -0.80057710E-04 -0.16320519E-10
    8   12   -0.65083602E-04 -0.58320743E-11
    9   12   -0.22548065E-03 -0.51765120E-11
   10   12    0.33496923E-04 -0.49900679E-11
   11   12   -0.17866730E-03 -0.71623249E-11
   12   12    0.15132945E-03  0.43317742E-11

   -6   -7    0
    1    1   -0.77089956E-04 -0.69784023E-11
    2    1   -0.31375633E-04  0.45173775E-12
    3    1    0.38412753E-04  0.67602975E-11
    4    1   -0.31904465E-04 -0.61668033E-11
    5    1   -0.34235511E-05 -0.44069680E-11
    6    1    0.17891454E-03  0.10462945E-10
    7    1    0.93288820E-04 -0.74835745E-11
    8    1   -0.21806477E-04  0.68079485E-11
    9    1    0.17246640E-03 -0.15564025E-11
   10    1    0.12865550E-03  0.69756787E-12
   11    1   -0.93841259E-04  0.19909109E-11
   12    1    0.19213757E-03 -0.19195672E-10
    1    2   -0.12145206E-03 -0.63696139E-11
    2    2    0.10623795E-03 -0.99277149E-11
    3    2    0.15365963E-03 -0.42247805E-11
    4    2   -0.20214907E-03  0.14592717E-11
    5    2   -0.37278092E-04  0.39813176E-11
    6    2    0.32786529E-03 -0.10350858E-10
    7    2   -0.36207857E-04 -0.18713456E-10
    8    2    0.22188483E-03 -0.18865106E-10
    9    2   -0.16748608E-03  0.33325398E-10
   10    2   -0.13174889E-03  0.45279255E-11
   11    2    0.18940045E-04 -0.12098246E-10
   12    2   -0.93947177E-04  0.98750518E-11
    1    3   -0.99633720E-04 -0.49972268E-11
    2    3    0.77629993E-04 -0.20341891E-10
    3    3   -0.16240567E-03  0.10268491E-10
    4    3    0.72316726E-05 -0.11069899E-10
    5    3    0.13740901E-03 -0.14888060E-10
    6    3   -0.32350062E-03  0.19115295E-11
    7    3   -0.11010626E-03 -0.78165718E-11
    8    3    0.18867568E-03  0.56065094E-11
    9    3    0.40532469E-03 -0.45283551E-11
   10    3   -0.83564832E-04  0.17162363E-11
   11    3   -0.19072632E-04  0.12308467E-10
   12    3   -0.19187799E-03  0.46666991E-11
    1    4    0.27578329E-03 -0.42619567E-11
    2    4    0.16489791E-03 -0.13550294E-11
    3    4    0.34716246E-04  0.10346781E-10
    4    4   -0.76809939E-04 -0.41394162E-11
    5    4    0.31597694E-04 -0.19664754E-10
    6    4   -0.38957355E-04  0.62101398E-12
    7    4    0.12881752E-03  0.85873565E-11
    8    4    0.93280303E-04  0.73627037E-12
    9    4   -0.19249306E-03  0.34018771E-11
   10    4    0.12866617E-03  0.60591809E-12
   11    4   -0.46883372E-04 -0.61134234E-11
   12    4   -0.14270536E-03  0.14026355E-10
    1    5    0.16530244E-03 -0.27792253E-11
    2    5    0.12482546E-03  0.17930833E-10
    3    5   -0.14765408E-05  0.13554528E-11
    4    5    0.12074607E-03 -0.22948725E-11
    5    5    0.10555169E-03 -0.77344416E-11
    6    5    0.15156344E-03  0.35908149E-11
    7    5    0.13094637E-03  0.58599477E-12
    8    5    0.18615589E-04 -0.52912696E-11
    9    5   -0.94193149E-04 -0.11466156E-10
   10    5    0.16540212E-03 -0.60163029E-11
   11    5    0.17932519E-03  0.21958190E-11
   12    5   -0.15440467E-03 -0.17266469E-10
    1    6   -0.34996034E-04 -0.28245555E-11
    2    6    0.69688595E-06  0.10475109E-10
    3    6    0.22715790E-03  0.12794303E-10
    4    6    0.10007474E-03  0.65029752E-12
    5    6    0.77877760E-04  0.45995521E-11
    6    6   -0.16674898E-03 -0.79630937E-11
    7    6    0.83708944E-04  0.95634990E-11
    8    6   -0.19224985E-04  0.27859868E-11
    9    6   -0.19214808E-03  0.11157035E-10
   10    6    0.11339064E-03 -0.83050867E-11
   11    6   -0.48342256E-04 -0.46047841E-11
   12    6    0.19354187E-04  0.15594851E-10
    1    7    0.12854015E-03  0.12834965E-10
    2    7    0.16517261E-03  0.13893823E-10
    3    7   -0.11366541E-03 -0.14732795E-10
    4    7   -0.15617161E-03  0.76852292E-11
    5    7   -0.15278280E-04  0.88025295E-11
    6    7   -0.72972040E-04  0.39504238E-11
    7    7    0.23881928E-04  0.18614936E-11
    8    7    0.90547063E-04 -0.10612385E-10
    9    7   -0.14919469E-03  0.84677549E-11
   10    7    0.16619462E-03  0.66600771E-11
   11    7    0.37417257E-04 -0.68252029E-11
   12    7   -0.80057707E-04  0.85320201E-11
    1    8   -0.46964948E-04 -0.72370734E-11
    2    8    0.17983319E-03 -0.16061373E-10
    3    8    0.48203745E-04  0.13334241E-10
    4    8    0.12118609E-03  0.65262148E-11
    5    8    0.58665953E-04 -0.76768396E-11
    6    8   -0.10830055E-04 -0.12544854E-10
    7    8    0.39540841E-04  0.66593275E-11
    8    8    0.85459533E-04  0.55486518E-11
    9    8   -0.11554925E-03  0.16538235E-10
   10    8    0.37591636E-04  0.36856607E-12
   11    8    0.23680354E-03  0.48575540E-11
   12    8    0.65083541E-04  0.10813670E-10
    1    9    0.14360601E-03 -0.89691588E-11
    2    9    0.15408243E-03 -0.41539222E-11
    3    9    0.20861368E-04  0.13664547E-10
    4    9    0.16131599E-03  0.19432593E-10
    5    9   -0.10698096E-03  0.16088233E-10
    6    9   -0.39669417E-04  0.82830565E-11
    7    9    0.18857125E-03  0.16759247E-10
    8    9   -0.33369354E-03 -0.25646391E-11
    9    9    0.11769427E-03 -0.48161518E-11
   10    9    0.81271533E-04  0.37780917E-11
   11    9   -0.64979032E-04  0.10403960E-10
   12    9   -0.22548068E-03 -0.55486067E-11
    1   10   -0.15600908E-03  0.78992377E-11
    2   10    0.15073550E-04 -0.16088011E-10
    3   10    0.73116673E-04 -0.14996786E-10
    4   10    0.61889584E-04  0.97030439E-11
    5   10   -0.11941258E-03  0.77132368E-11
    6   10   -0.58401688E-04 -0.19525418E-11
    7   10    0.13642076E-03  0.55089468E-11
    8   10   -0.19305289E-03  0.42183404E-11
    9   10   -0.24956108E-04 -0.76943963E-12
   10   10    0.24048631E-04  0.64308186E-11
   11   10   -0.90904822E-04  0.10592533E-10
   12   10    0.14870921E-03 -0.22242882E-11
    1   11   -0.12136457E-03  0.68709123E-11
    2   11    0.58744265E-04 -0.32327783E-10
    3   11   -0.10609859E-04 -0.10041964E-10
    4   11   -0.28482199E-04 -0.85831462E-11
    5   11   -0.48416476E-05  0.17110055E-10
    6   11    0.28720252E-04 -0.32570231E-11
    7   11   -0.16140788E-03 -0.18726417E-11
    8   11    0.40368694E-03 -0.52352981E-11
    9   11   -0.10916825E-03 -0.47168891E-11
   10   11   -0.39794141E-04 -0.54229411E-11
   11   11    0.85631015E-04  0.10622518E-10
   12   11   -0.11488079E-03  0.41744643E-11
    1   12   -0.16243206E-03 -0.77406766E-12
    2   12   -0.10658114E-03  0.89888281E-11
    3   12   -0.38931880E-04  0.38443532E-12
    4   12   -0.25837992E-03 -0.47380743E-11
    5   12   -0.25012629E-03  0.14409399E-10
    6   12    0.11096043E-04 -0.69456454E-11
    7   12   -0.40126293E-03  0.48087553E-11
    8   12    0.11856971E-03  0.41808494E-11
    9   12   -0.16669370E-03 -0.30384345E-11
   10   12   -0.18912550E-03 -0.34932659E-11
   11   12   -0.33297579E-03 -0.13733946E-10
   12   12    0.11759201E-03  0.54703585E-11

   -6   -6    0
    1    1    0.18812112E-03 -0.33026446E-12
    2    1    0.19227895E-03 -0.47616027E-11
    3    1    0.67692932E-04  0.64886912E-11
    4    1    0.39089244E-04 -0.47869245E-11
    5    1    0.37023215E-03  0.12995942E-10
    6    1    0.45959134E-03 -0.53227773E-12
    7    1   -0.86008613E-04  0.33236556E-11
    8    1    0.76459263E-04 -0.73997127E-11
    9    1   -0.17985252E-03  0.22250513E-10
   10    1    0.40494072E-04 -0.20811092E-10
   11    1    0.80160551E-04 -0.19729670E-10
   12    1   -0.63283304E-04 -0.78910147E-11
    1    2    0.94318733E-04  0.20717108E-11
    2    2   -0.33350654E-03  0.87435406E-11
    3    2   -0.48127883E-03  0.12208929E-11
    4    2    0.31031145E-03 -0.13927857E-10
    5    2    0.54034642E-04 -0.86066950E-12
    6    2   -0.21530717E-03 -0.40952664E-11
    7    2    0.12916224E-03  0.18686775E-10
    8    2   -0.23915722E-03  0.60988350E-11
    9    2   -0.21848635E-03 -0.27796448E-10
   10    2    0.94779040E-04  0.14009100E-10
   11    2    0.20428617E-03  0.39382169E-12
   12    2    0.20046688E-03  0.35345085E-11
    1    3    0.15834204E-04  0.17686272E-11
    2    3    0.19428979E-03  0.12025445E-11
    3    3   -0.14825854E-03  0.31417213E-11
    4    3    0.27102061E-03  0.11808002E-11
    5    3    0.55092818E-04 -0.20348254E-11
    6    3   -0.25682705E-03 -0.12323870E-10
    7    3    0.17600000E-03  0.62923876E-11
    8    3   -0.26189354E-03  0.27119056E-11
    9    3    0.14706101E-06  0.63193999E-11
   10    3   -0.16158054E-04  0.25281726E-10
   11    3    0.17324513E-03 -0.18925033E-10
   12    3   -0.65305155E-04 -0.54703826E-11
    1    4   -0.15972492E-03  0.35514561E-11
    2    4   -0.69375046E-04  0.12050828E-11
    3    4   -0.45565328E-04 -0.17654416E-10
    4    4    0.18788726E-03  0.27435465E-11
    5    4   -0.19184060E-03  0.14912574E-10
    6    4   -0.67672923E-04 -0.35478413E-12
    7    4    0.39898244E-04 -0.11221407E-10
    8    4   -0.80300555E-04  0.93598031E-11
    9    4    0.63371645E-04 -0.18599996E-11
   10    4   -0.90313241E-04  0.74168501E-11
   11    4   -0.17848170E-03  0.31747301E-11
   12    4    0.47889230E-04  0.11063313E-10
    1    5   -0.28516272E-03  0.10244772E-10
    2    5   -0.22864222E-03 -0.27328707E-11
    3    5   -0.78426538E-04  0.15800432E-10
    4    5   -0.94162608E-04  0.45839063E-11
    5    5   -0.33252033E-03  0.90141696E-11
    6    5   -0.48292043E-03 -0.10871732E-10
    7    5   -0.93939985E-04 -0.17623416E-10
    8    5    0.20483661E-03  0.18533699E-12
    9    5    0.20024183E-03 -0.30136353E-12
   10    5   -0.20424437E-03 -0.25038225E-10
   11    5   -0.14967239E-03 -0.37625580E-11
   12    5   -0.82686830E-04  0.16924051E-10
    1    6   -0.34554898E-03  0.81471922E-11
    2    6    0.19600908E-03 -0.10812491E-10
    3    6    0.38114870E-04 -0.65366378E-11
    4    6   -0.15759949E-04 -0.52841430E-11
    5    6    0.19533060E-03  0.89618341E-11
    6    6   -0.15218024E-03  0.45612143E-11
    7    6    0.16801881E-04 -0.46655665E-11
    8    6    0.17318622E-03 -0.12292624E-10
    9    6   -0.65098337E-04  0.26998353E-10
   10    6   -0.23633953E-03 -0.79880605E-11
   11    6   -0.12323861E-03 -0.65952969E-11
   12    6    0.31267994E-03 -0.50077642E-11
    1    7    0.68757751E-04 -0.10080345E-10
    2    7   -0.94515029E-04  0.58578287E-11
    3    7   -0.10341439E-03  0.16291022E-10
    4    7    0.19589723E-03  0.15189182E-10
    5    7   -0.19813304E-04 -0.17186661E-10
    6    7    0.83341150E-04  0.24336880E-12
    7    7    0.80502383E-04 -0.41920677E-11
    8    7    0.76353992E-04  0.38421249E-11
    9    7    0.16186967E-03  0.18342814E-11
   10    7   -0.74804796E-04 -0.60851956E-11
   11    7   -0.14342743E-03 -0.10659494E-10
   12    7    0.29179086E-04 -0.42092510E-11
    1    8   -0.79324577E-05 -0.16297295E-10
    2    8   -0.58553382E-04  0.61435215E-11
    3    8    0.31213396E-04 -0.13284081E-11
    4    8   -0.20395210E-03  0.62995193E-11
    5    8   -0.48194902E-04 -0.16133659E-10
    6    8   -0.75174873E-04  0.12016530E-10
    7    8   -0.26775386E-03  0.10901088E-11
    8    8    0.88205735E-04  0.60502662E-11
    9    8   -0.91646399E-05 -0.10202901E-10
   10    8   -0.11197453E-03  0.74018265E-11
   11    8   -0.20694229E-03 -0.17401032E-10
   12    8    0.66183728E-05 -0.26060085E-10
    1    9   -0.18583034E-03 -0.21877244E-11
    2    9   -0.17454057E-03 -0.76846463E-11
    3    9   -0.32801683E-04 -0.10363599E-10
    4    9    0.53937837E-04 -0.16910720E-10
    5    9    0.10501141E-03 -0.20706148E-11
    6    9   -0.12357527E-03 -0.14911802E-11
    7    9   -0.16242601E-03  0.28247361E-11
    8    9    0.23163769E-03 -0.23068610E-11
    9    9    0.20738155E-03 -0.10770020E-10
   10    9   -0.29740033E-03  0.25432239E-13
   11    9    0.15218732E-04 -0.10226731E-10
   12    9   -0.20626712E-03 -0.15972000E-11
    1   10    0.19540717E-03  0.14417530E-10
    2   10    0.20683744E-04 -0.81980099E-11
    3   10   -0.82547008E-04 -0.77409897E-11
    4   10   -0.21016971E-03  0.44633134E-12
    5   10    0.35747295E-03  0.88984579E-11
    6   10    0.28132367E-03  0.12518425E-10
    7   10   -0.20267226E-03  0.10129000E-10
    8   10    0.38580797E-03 -0.64960526E-11
    9   10    0.98810454E-04 -0.19599131E-11
   10   10    0.80343567E-04 -0.37651280E-11
   11   10   -0.76792986E-04 -0.10385936E-10
   12   10   -0.16239658E-03 -0.13236638E-11
    1   11    0.20430149E-03 -0.12645761E-10
    2   11   -0.48512029E-04  0.15346522E-11
    3   11   -0.75356460E-04  0.89904161E-11
    4   11    0.31484742E-04  0.12550700E-10
    5   11    0.17790412E-03 -0.83059410E-11
    6   11    0.39442120E-03 -0.33600444E-11
    7   11    0.16234119E-03 -0.19405001E-10
    8   11    0.95151080E-04  0.54348717E-11
    9   11    0.13101562E-03  0.20837746E-10
   10   11    0.26805197E-03 -0.27659043E-10
   11   11    0.87546986E-04 -0.85352281E-11
   12   11   -0.95129678E-05 -0.45998426E-11
    1   12   -0.53863222E-04  0.24078300E-10
    2   12    0.10472910E-03  0.20969341E-11
    3   12   -0.12386016E-03  0.46512332E-11
    4   12    0.22824279E-03 -0.45896338E-13
    5   12    0.18777431E-03 -0.18381961E-10
    6   12    0.20916431E-03 -0.25940552E-11
    7   12    0.35357258E-03  0.10235092E-10
    8   12    0.63183460E-05  0.18624899E-11
    9   12   -0.10593826E-03  0.14978628E-10
   10   12    0.16247170E-03 -0.47080100E-11
   11   12    0.23186403E-03  0.56471242E-11
   12   12    0.20754174E-03 -0.54224819E-11

   -6   -5    0
    1    1   -0.19190505E-03  0.24981647E-11
    2    1    0.68171555E-04 -0.71298346E-11
    3    1    0.33995589E-03 -0.26283413E-11
    4    1   -0.15886295E-03 -0.26759689E-11
    5    1   -0.24510778E-03  0.10194947E-10
    6    1   -0.18964764E-03 -0.56783254E-11
    7    1   -0.10452493E-03  0.10004344E-10
    8    1    0.69799333E-04  0.12434238E-10
    9    1    0.10002622E-03  0.51135736E-11
   10    1   -0.23903247E-04 -0.82977219E-11
   11    1   -0.27603876E-04 -0.46942675E-11
   12    1    0.90054785E-04 -0.49878931E-11
    1    2   -0.12630260E-03 -0.16059501E-10
    2    2    0.79572977E-04  0.88745070E-11
    3    2   -0.52879756E-04  0.91019135E-11
    4    2    0.36014341E-04 -0.10537486E-10
    5    2   -0.40942060E-03 -0.61184517E-11
    6    2   -0.23263507E-03 -0.12144563E-10
    7    2   -0.86698976E-05 -0.43761993E-11
    8    2    0.18238722E-03 -0.13785003E-10
    9    2    0.11882600E-03 -0.94516337E-11
   10    2   -0.83314303E-04  0.14136462E-10
   11    2    0.52464619E-04  0.31986890E-10
   12    2    0.44688025E-05 -0.15197476E-10
    1    3   -0.40536227E-04 -0.31749244E-11
    2    3   -0.20529629E-03 -0.19690467E-10
    3    3    0.29866797E-03 -0.11689911E-11
    4    3    0.38154326E-03 -0.16390201E-11
    5    3   -0.10647952E-03 -0.11221079E-10
    6    3   -0.32044611E-03  0.15153721E-10
    7    3    0.92518998E-05  0.96868972E-11
    8    3   -0.20247174E-04  0.60002506E-11
    9    3    0.12940305E-03  0.13782343E-11
   10    3    0.37361492E-04 -0.16865313E-10
   11    3   -0.25462004E-03  0.19262238E-10
   12    3   -0.35958316E-03 -0.61860827E-11
    1    4   -0.11544383E-03 -0.92253087E-11
    2    4   -0.69670666E-04  0.10854489E-10
    3    4    0.13896175E-03  0.43193610E-11
    4    4   -0.19248381E-03  0.93985614E-11
    5    4   -0.67325703E-04 -0.19494789E-10
    6    4   -0.34074663E-03 -0.52882438E-11
    7    4   -0.23423830E-04  0.17764314E-11
    8    4    0.27885738E-04 -0.76741283E-11
    9    4   -0.90238397E-04 -0.21892092E-10
   10    4    0.13380740E-03  0.70897463E-11
   11    4    0.63998416E-04  0.57746651E-11
   12    4   -0.11443709E-03  0.98051800E-11
    1    5    0.69042265E-05  0.13066644E-10
    2    5   -0.56196922E-04 -0.90825914E-11
    3    5    0.34252110E-03  0.21085270E-11
    4    5    0.12663335E-03  0.67735618E-11
    5    5    0.80675179E-04 -0.11575020E-10
    6    5   -0.54964226E-04  0.11511649E-10
    7    5    0.82692903E-04  0.51851356E-11
    8    5    0.53031835E-04 -0.31243649E-11
    9    5    0.35187688E-05  0.65874007E-11
   10    5    0.94036952E-04  0.40815096E-11
   11    5    0.12457829E-03 -0.11666383E-10
   12    5    0.23945437E-04 -0.11931365E-10
    1    6    0.76314909E-04 -0.16117766E-11
    2    6    0.70511037E-04  0.28052410E-10
    3    6   -0.34802711E-03 -0.91431268E-11
    4    6    0.39189876E-04 -0.81456614E-11
    5    6   -0.20301311E-03 -0.22980458E-10
    6    6    0.29418306E-03 -0.99754406E-12
    7    6   -0.37920289E-04  0.17507454E-10
    8    6   -0.25505186E-03  0.14159938E-10
    9    6   -0.35899655E-03  0.32731456E-12
   10    6    0.12988386E-03  0.13023663E-10
   11    6    0.53992104E-04  0.61633179E-11
   12    6    0.36906687E-03  0.20591901E-10
    1    7    0.21548947E-04 -0.44645026E-11
    2    7    0.26939918E-04  0.23274208E-11
    3    7    0.13952453E-03  0.25270284E-10
    4    7   -0.74072152E-04 -0.12686610E-10
    5    7   -0.22397011E-03 -0.22617216E-11
    6    7    0.33009794E-05 -0.21544845E-10
    7    7    0.13468702E-04 -0.93677453E-11
    8    7   -0.75322257E-04 -0.22105312E-11
    9    7   -0.19803207E-03  0.77843167E-11
   10    7    0.16374399E-03  0.88180493E-11
   11    7    0.25306781E-03 -0.11185851E-10
   12    7    0.93914648E-04  0.27009228E-11
    1    8   -0.25919408E-04  0.15150916E-10
    2    8   -0.56699709E-04  0.17657244E-10
    3    8   -0.21331836E-03  0.20090583E-10
    4    8    0.25531980E-03 -0.92446463E-11
    5    8    0.34021483E-03  0.13061614E-10
    6    8    0.12511065E-03  0.77228535E-11
    7    8    0.20498496E-03  0.87519073E-11
    8    8    0.89996226E-04  0.35758323E-11
    9    8    0.11891517E-03  0.13400039E-10
   10    8    0.14213447E-03  0.10271569E-12
   11    8   -0.14537995E-04  0.17656624E-10
   12    8   -0.52978649E-04  0.10750143E-10
    1    9    0.21497637E-03 -0.65857842E-11
    2    9    0.77261208E-04 -0.10201514E-10
    3    9   -0.57650304E-04  0.16737516E-10
    4    9    0.37998321E-04  0.14401650E-10
    5    9    0.24913760E-03  0.58206371E-11
    6    9   -0.17180889E-03 -0.60495029E-11
    7    9    0.87306951E-04  0.68758206E-11
    8    9   -0.14180349E-03  0.70291737E-11
    9    9   -0.27408607E-04 -0.43461294E-11
   10    9    0.33119358E-03 -0.51589787E-11
   11    9   -0.62631893E-04  0.74030788E-11
   12    9    0.19079316E-03 -0.71374521E-11
    1   10   -0.73668947E-04 -0.40426777E-11
    2   10    0.22448591E-03  0.17349644E-10
    3   10   -0.25787923E-05  0.78326304E-11
    4   10   -0.55206528E-04  0.58736609E-11
    5   10   -0.11452449E-03 -0.64758233E-11
    6   10   -0.37720843E-03 -0.63347300E-11
    7   10   -0.13934338E-03  0.19516189E-10
    8   10   -0.27441328E-03  0.15962394E-10
    9   10   -0.20093792E-03  0.11162506E-10
   10   10    0.13453012E-04 -0.53971532E-11
   11   10    0.75549231E-04 -0.13412139E-10
   12   10    0.19790945E-03 -0.55858881E-11
    1   11   -0.25570595E-03  0.12874903E-10
    2   11    0.34005279E-03  0.12333191E-10
    3   11    0.12447654E-03 -0.85722056E-11
    4   11    0.35567002E-04 -0.58945874E-11
    5   11   -0.98606185E-04  0.19346268E-10
    6   11    0.48651737E-04  0.15589305E-10
    7   11   -0.78197803E-04  0.65485453E-11
    8   11    0.97944655E-05 -0.41235739E-11
    9   11   -0.94322911E-04 -0.21419590E-11
   10   11   -0.20551040E-03  0.58426777E-11
   11   11    0.91288396E-04  0.54851765E-11
   12   11    0.11909222E-03  0.13427028E-10
    1   12   -0.38098675E-04 -0.42170590E-11
    2   12    0.24822644E-03 -0.55584601E-11
    3   12   -0.17132247E-03 -0.21805472E-10
    4   12   -0.17508379E-03 -0.28165110E-11
    5   12    0.30253589E-04  0.17035611E-10
    6   12    0.14541663E-03 -0.78591144E-11
    7   12   -0.18431197E-03 -0.30889271E-11
    8   12    0.59821842E-04  0.10283838E-10
    9   12    0.52290015E-04 -0.29501486E-10
   10   12   -0.87842841E-04  0.14128611E-10
   11   12   -0.14211621E-03 -0.42817209E-11
   12   12   -0.27835913E-04  0.46448800E-11

   -6   -4    0
    1    1   -0.13190997E-03  0.91761381E-11
    2    1   -0.12879559E-03  0.24941112E-11
    3    1    0.66609243E-04 -0.16808586E-11
    4    1    0.20504013E-03 -0.16504622E-11
    5    1    0.24941567E-03  0.41711712E-11
    6    1    0.40071969E-03  0.46004991E-11
    7    1    0.38556704E-04 -0.76285289E-11
    8    1    0.21033475E-03  0.75589155E-11
    9    1    0.71496698E-04  0.16078032E-10
   10    1   -0.59543367E-04 -0.12268107E-10
   11    1   -0.20366324E-04 -0.16531028E-10
   12    1   -0.89217086E-04  0.20622414E-10
    1    2   -0.14084731E-03  0.94282524E-11
    2    2    0.15507608E-03 -0.37637359E-11
    3    2   -0.23513002E-04 -0.10907940E-10
    4    2    0.38844642E-04  0.79901746E-11
    5    2   -0.43408356E-03 -0.25152530E-11
    6    2   -0.16555615E-03 -0.10594209E-11
    7    2    0.66155506E-05  0.11885503E-10
    8    2    0.32478196E-03  0.14852607E-10
    9    2    0.30711644E-04 -0.88681412E-11
   10    2   -0.30981071E-04  0.48187057E-12
   11    2   -0.15416874E-03 -0.12505753E-10
   12    2   -0.59080953E-04 -0.20803049E-10
    1    3   -0.37145798E-04  0.10091077E-10
    2    3    0.21511802E-03  0.99259975E-11
    3    3    0.54011458E-03  0.49820356E-11
    4    3   -0.37424384E-03 -0.27990549E-12
    5    3   -0.19422998E-05  0.58937559E-11
    6    3    0.33219145E-03  0.68947072E-11
    7    3   -0.23438814E-03  0.56363835E-11
    8    3   -0.24518714E-03 -0.18330420E-10
    9    3   -0.44809157E-03  0.32173222E-11
   10    3   -0.54058679E-04 -0.38388020E-11
   11    3   -0.58363273E-04 -0.77320435E-11
   12    3    0.20771027E-03 -0.14482992E-10
    1    4    0.36679551E-03  0.43373387E-11
    2    4   -0.69735307E-04  0.42779217E-11
    3    4   -0.19945487E-03  0.26120667E-11
    4    4   -0.13122526E-03 -0.14639548E-11
    5    4    0.12931869E-03 -0.66419510E-11
    6    4   -0.64977403E-04  0.91167216E-12
    7    4   -0.59293512E-04 -0.13546953E-10
    8    4    0.18992668E-04 -0.82832386E-11
    9    4    0.88397458E-04 -0.17027091E-10
   10    4    0.18096588E-03  0.62912089E-11
   11    4    0.18227138E-04  0.14257797E-10
   12    4   -0.40451989E-05 -0.10163510E-10
    1    5   -0.68768007E-04  0.20669733E-10
    2    5    0.32290656E-03 -0.75219041E-12
    3    5    0.27891140E-04 -0.36555743E-11
    4    5    0.14118406E-03  0.80071979E-11
    5    5    0.15561998E-03 -0.33924270E-11
    6    5   -0.23693441E-04 -0.16011270E-10
    7    5    0.31701727E-04 -0.10709561E-10
    8    5   -0.15339572E-03  0.10226633E-10
    9    5   -0.60153417E-04 -0.50923698E-11
   10    5   -0.83045508E-04 -0.89893977E-11
   11    5    0.77894255E-05  0.91422044E-11
   12    5   -0.66159365E-04  0.89448858E-11
    1    6    0.20768179E-03 -0.81012524E-11
    2    6    0.11489384E-03 -0.17192811E-11
    3    6    0.14596855E-04  0.14181363E-10
    4    6    0.35135879E-04 -0.12518444E-10
    5    6    0.21606616E-03 -0.39099653E-11
    6    6    0.53852852E-03 -0.34730803E-11
    7    6    0.54341684E-04  0.61900771E-11
    8    6   -0.59016093E-04  0.12692654E-10
    9    6    0.20790697E-03 -0.11711973E-10
   10    6    0.62675519E-04  0.11030168E-10
   11    6   -0.72669514E-04  0.15945374E-10
   12    6   -0.99151939E-04 -0.19581229E-10
    1    7    0.93756586E-05 -0.49700044E-11
    2    7   -0.25365654E-03 -0.15367469E-11
    3    7   -0.24122845E-03 -0.13369403E-10
    4    7    0.95862121E-04  0.10703684E-10
    5    7    0.16269075E-03 -0.31526086E-11
    6    7    0.19121960E-03 -0.10232198E-10
    7    7    0.16663293E-03 -0.45924271E-11
    8    7    0.16991233E-03 -0.16206060E-10
    9    7    0.20580040E-03 -0.11617084E-10
   10    7   -0.38822657E-04  0.25211972E-12
   11    7   -0.11953605E-03  0.18552000E-11
   12    7    0.39838279E-04 -0.70410184E-11
    1    8    0.52974472E-04 -0.13238076E-10
    2    8    0.11014204E-03  0.13021242E-10
    3    8    0.26592690E-04  0.32489125E-11
    4    8   -0.96290971E-04  0.12732009E-10
    5    8   -0.84682667E-04 -0.42204395E-11
    6    8   -0.22669070E-03  0.18258219E-10
    7    8   -0.62513545E-04  0.39629385E-11
    8    8   -0.40791540E-03  0.12495820E-11
    9    8   -0.71859144E-04 -0.17674898E-10
   10    8   -0.14029598E-04 -0.42223502E-11
   11    8    0.11862018E-03  0.24590311E-11
   12    8    0.10174992E-03 -0.89764245E-11
    1    9   -0.15501916E-03  0.37641786E-11
    2    9    0.65142353E-04  0.53905079E-11
    3    9    0.32505380E-03 -0.17881235E-10
    4    9   -0.37170284E-04  0.47974077E-11
    5    9   -0.33797562E-04 -0.26487935E-11
    6    9   -0.31208665E-03 -0.70005724E-11
    7    9   -0.11589051E-03 -0.13816146E-11
    8    9    0.88763446E-05  0.11322015E-10
    9    9    0.12342379E-03  0.26947437E-11
   10    9   -0.19434330E-03  0.19681431E-11
   11    9   -0.13072200E-03 -0.23626168E-10
   12    9   -0.37453904E-03  0.14860502E-10
    1   10    0.95798249E-04 -0.89623378E-11
    2   10   -0.16263302E-03 -0.93029557E-11
    3   10   -0.18950220E-03 -0.10080095E-10
    4   10   -0.11224131E-03  0.10050910E-10
    5   10    0.19983093E-03 -0.41464389E-11
    6   10    0.15572021E-03  0.18538822E-10
    7   10   -0.14131081E-03  0.54101060E-12
    8   10    0.11603063E-03  0.70128144E-11
    9   10    0.90772543E-04  0.50496576E-11
   10   10    0.16637548E-03 -0.13562407E-10
   11   10   -0.17108112E-03  0.42251096E-11
   12   10   -0.20641623E-03  0.48455686E-11
    1   11    0.96220111E-04  0.62464223E-11
    2   11   -0.85582422E-04  0.20268340E-10
    3   11   -0.22757394E-03  0.49220116E-11
    4   11   -0.16335382E-04  0.45451445E-11
    5   11    0.14327580E-03  0.10689262E-11
    6   11    0.21259543E-03 -0.15019699E-10
    7   11   -0.18772105E-04  0.35006087E-11
    8   11    0.25365391E-03 -0.19448201E-10
    9   11    0.18350416E-03 -0.12404921E-10
   10   11    0.62535101E-04  0.19512957E-10
   11   11   -0.40879103E-03  0.39493183E-11
   12   11   -0.71483937E-04  0.36863542E-11
    1   12    0.38765084E-04 -0.80239537E-11
    2   12   -0.33629391E-04  0.14656141E-10
    3   12   -0.31112782E-03 -0.15104099E-10
    4   12    0.21595637E-03  0.38994372E-12
    5   12   -0.71315182E-04 -0.73024525E-11
    6   12    0.93565477E-04  0.11338770E-10
    7   12    0.92140272E-04 -0.98883692E-11
    8   12    0.78165561E-04  0.32269470E-11
    9   12   -0.25714234E-03  0.12270327E-10
   10   12    0.11691632E-03 -0.98706667E-11
   11   12    0.80575316E-05  0.12844552E-10
   12   12    0.12292181E-03  0.75330332E-11

   -6   -3    0
    1    1   -0.14928099E-03 -0.10185111E-10
    2    1    0.10359029E-03 -0.53557315E-11
    3    1    0.16683196E-03  0.88970409E-11
    4    1    0.26082445E-04 -0.10378214E-11
    5    1   -0.10890340E-05  0.64516464E-12
    6    1   -0.34356198E-05 -0.46717860E-11
    7    1    0.46983505E-04  0.12486460E-10
    8    1   -0.10603784E-03 -0.11499557E-10
    9    1    0.96653119E-04  0.24159539E-11
   10    1   -0.78438033E-04 -0.83954493E-11
   11    1   -0.64088577E-04  0.35546452E-11
   12    1    0.14244384E-03 -0.13406483E-10
    1    2    0.96443683E-04  0.38053632E-11
    2    2    0.45187444E-03 -0.15208448E-10
    3    2   -0.12956612E-04  0.91616174E-11
    4    2   -0.40066372E-04  0.17069155E-11
    5    2   -0.51569391E-03  0.12528911E-10
    6    2    0.22334176E-03  0.20787339E-10
    7    2    0.15897870E-03  0.14643430E-11
    8    2   -0.17333238E-03 -0.13920188E-10
    9    2   -0.14405251E-03 -0.75640752E-12
   10    2   -0.58145129E-04 -0.72442489E-11
   11    2   -0.13187402E-03  0.44821404E-11
   12    2   -0.66110248E-04  0.36277823E-11
    1    3    0.33277886E-04  0.80236255E-11
    2    3    0.26209602E-03 -0.27256426E-10
    3    3   -0.23633031E-03  0.41120371E-11
    4    3    0.15107053E-03  0.45315995E-11
    5    3    0.38827755E-03  0.18224638E-10
    6    3    0.52419437E-03  0.10915206E-10
    7    3    0.10536473E-03  0.40241478E-11
    8    3   -0.13069992E-03  0.69509203E-11
    9    3    0.11273355E-03 -0.16706391E-10
   10    3    0.37472317E-05 -0.68211797E-11
   11    3   -0.91030884E-04  0.18439128E-11
   12    3    0.43292001E-04  0.85532287E-11
    1    4   -0.26060355E-04  0.59077001E-11
    2    4   -0.43854131E-04  0.77656457E-11
    3    4    0.18616319E-03 -0.14257054E-11
    4    4   -0.15009035E-03 -0.31976832E-11
    5    4   -0.10384849E-03 -0.11283789E-10
    6    4   -0.16606198E-03  0.63892287E-11
    7    4   -0.78727701E-04  0.61828129E-11
    8    4    0.64541749E-04  0.35108440E-11
    9    4   -0.14371907E-03 -0.21778185E-10
   10    4   -0.45633016E-04  0.60026723E-12
   11    4    0.73370908E-04 -0.16537640E-11
   12    4   -0.60103139E-04  0.13131523E-10
    1    5   -0.88423435E-04 -0.12200835E-10
    2    5   -0.13157885E-03  0.16071519E-10
    3    5   -0.56096244E-04  0.62670706E-11
    4    5   -0.95648531E-04  0.46956623E-11
    5    5    0.44990352E-03  0.38197466E-11
    6    5   -0.14087110E-04 -0.96114813E-11
    7    5    0.57910292E-04 -0.62684463E-12
    8    5   -0.13221934E-03 -0.25214171E-10
    9    5   -0.66109371E-04  0.18800751E-11
   10    5   -0.13959346E-03  0.34660532E-11
   11    5   -0.71825985E-04  0.83433642E-11
   12    5    0.11753471E-03  0.18658620E-10
    1    6   -0.15123952E-03  0.25870896E-12
    2    6    0.29738015E-03 -0.10973830E-10
    3    6    0.81832315E-05 -0.25735901E-10
    4    6   -0.35369225E-04  0.18516601E-10
    5    6    0.26222828E-03  0.24256860E-11
    6    6   -0.23656092E-03  0.18839158E-11
    7    6   -0.51189293E-05  0.27283499E-11
    8    6   -0.93047794E-04  0.64100424E-11
    9    6    0.42583133E-04 -0.16194022E-10
   10    6   -0.22098398E-03  0.26212380E-11
   11    6    0.10261440E-03  0.51709192E-11
   12    6   -0.71594857E-04  0.60303967E-11
    1    7   -0.43015602E-04 -0.89724322E-11
    2    7    0.41940026E-04  0.10329972E-10
    3    7    0.10050915E-03  0.96135734E-11
    4    7   -0.71690125E-04 -0.48350560E-12
    5    7   -0.18866298E-03 -0.48372493E-11
    6    7   -0.20748239E-03 -0.50766437E-11
    7    7   -0.43806429E-04  0.54205329E-11
    8    7   -0.41129979E-04  0.68566940E-11
    9    7   -0.10639400E-03 -0.16785827E-10
   10    7   -0.11294626E-03 -0.26375675E-11
   11    7    0.13549475E-03 -0.55982016E-11
   12    7   -0.61118699E-04  0.50071664E-11
    1    8    0.10525286E-03  0.11136540E-10
    2    8    0.29550370E-05 -0.33964966E-11
    3    8   -0.82286870E-05 -0.52243161E-11
    4    8    0.21053569E-03  0.68497097E-11
    5    8    0.90630790E-04 -0.13262039E-10
    6    8   -0.71566094E-04 -0.17185756E-10
    7    8    0.11158534E-03 -0.10964112E-10
    8    8    0.30926821E-03  0.85094258E-11
    9    8    0.18295913E-03  0.17994829E-10
   10    8    0.59914009E-04  0.70689883E-11
   11    8   -0.17203371E-03 -0.86017061E-11
   12    8   -0.17565269E-03  0.55630188E-11
    1    9    0.96046038E-04 -0.69686693E-11
    2    9    0.25044996E-04 -0.31463177E-11
    3    9    0.40316021E-03 -0.24336158E-11
    4    9   -0.12185424E-03 -0.59226371E-11
    5    9    0.25214112E-04 -0.10446208E-10
    6    9   -0.17779012E-03 -0.10161254E-10
    7    9   -0.23252686E-04 -0.12828067E-10
    8    9   -0.95470173E-04 -0.60743444E-11
    9    9   -0.28068909E-04  0.13319788E-11
   10    9    0.12479255E-04  0.19054060E-11
   11    9   -0.55422291E-04 -0.17872109E-10
   12    9    0.19436307E-05 -0.22434470E-11
    1   10   -0.71764393E-04  0.15605534E-10
    2   10    0.18843767E-03  0.16261280E-10
    3   10    0.20846135E-03 -0.13155066E-10
    4   10    0.12681792E-03 -0.94853413E-11
    5   10    0.41055129E-04  0.21634738E-10
    6   10   -0.13898840E-03  0.73967880E-11
    7   10   -0.30613117E-04  0.37371670E-11
    8   10   -0.23693658E-03 -0.65450267E-11
    9   10   -0.67360071E-04  0.35551930E-11
   10   10   -0.43793322E-04  0.11118465E-10
   11   10    0.41167576E-04 -0.52255965E-11
   12   10    0.10481201E-03  0.26858289E-11
    1   11   -0.21225541E-03 -0.12458420E-10
    2   11    0.90584988E-04 -0.34875514E-11
    3   11   -0.72998768E-04 -0.10609109E-10
    4   11   -0.16270362E-03  0.36392278E-11
    5   11    0.13816210E-03  0.23973675E-11
    6   11   -0.75543977E-04 -0.42511732E-11
    7   11   -0.10657162E-03  0.19861957E-11
    8   11   -0.30728881E-03  0.44455538E-11
    9   11   -0.27489572E-03 -0.10110963E-10
   10   11   -0.11269287E-03 -0.31395857E-11
   11   11    0.31005707E-03 -0.30615996E-11
   12   11    0.18222684E-03 -0.67851016E-11
    1   12    0.12157299E-03 -0.22562924E-11
    2   12    0.26688634E-04 -0.15341345E-11
    3   12   -0.17436457E-03  0.29589885E-10
    4   12   -0.21804997E-03 -0.12238889E-10
    5   12   -0.63142628E-04 -0.17824506E-10
    6   12    0.20470090E-03 -0.61817981E-11
    7   12   -0.48373927E-04 -0.42814298E-12
    8   12   -0.52484211E-04 -0.21231690E-10
    9   12   -0.12282335E-04  0.49735855E-11
   10   12    0.22576808E-04  0.72328752E-11
   11   12   -0.94960692E-04 -0.16997590E-11
   12   12   -0.28926100E-04 -0.53923949E-11

   -6   -2    0
    1    1    0.20705325E-03  0.74751677E-11
    2    1   -0.63544059E-04  0.14688410E-10
    3    1   -0.23122430E-03  0.31565623E-11
    4    1   -0.70765736E-04  0.38683916E-11
    5    1    0.18744470E-03 -0.17216282E-10
    6    1    0.27966014E-03 -0.73954625E-11
    7    1   -0.17693349E-04  0.74826798E-11
    8    1   -0.10987030E-03  0.93807668E-11
    9    1    0.88851928E-04 -0.56660462E-11
   10    1    0.12913593E-03 -0.17867254E-10
   11    1   -0.31064189E-04 -0.82744534E-11
   12    1    0.47978677E-04  0.19712701E-10
    1    2   -0.15909591E-03 -0.70411828E-11
    2    2    0.22656258E-03  0.15867703E-10
    3    2    0.17118202E-03 -0.19366088E-10
    4    2    0.68657950E-04 -0.87400752E-11
    5    2   -0.46429078E-03  0.14212598E-10
    6    2   -0.15172722E-03  0.52279864E-11
    7    2    0.28970486E-04  0.20864296E-10
    8    2    0.18318615E-04 -0.33047250E-11
    9    2   -0.11618093E-03 -0.94509420E-11
   10    2   -0.15075602E-03  0.63841537E-11
   11    2   -0.10654617E-03 -0.76066092E-11
   12    2   -0.16855714E-03 -0.36736699E-11
    1    3   -0.75897622E-05 -0.11716325E-10
    2    3   -0.97954781E-04  0.14184450E-10
    3    3   -0.14644872E-03  0.64607330E-11
    4    3   -0.17971169E-03  0.48966904E-11
    5    3    0.20450862E-03 -0.56105116E-11
    6    3   -0.28994554E-03  0.42468416E-11
    7    3   -0.42155605E-03  0.10580055E-10
    8    3   -0.36776020E-04 -0.54680592E-11
    9    3    0.10052819E-03  0.19544826E-10
   10    3    0.12585858E-04 -0.10671300E-10
   11    3   -0.16851543E-04 -0.18000701E-10
   12    3   -0.28681443E-03 -0.15548446E-10
    1    4    0.65117472E-04  0.75020773E-11
    2    4   -0.17121744E-03  0.10193379E-10
    3    4   -0.20125696E-04 -0.15264415E-11
    4    4    0.20738987E-03  0.47003170E-11
    5    4    0.64220348E-04 -0.11510107E-10
    6    4    0.23186491E-03 -0.34799946E-11
    7    4    0.12877881E-03  0.40677969E-11
    8    4    0.30124696E-04  0.33131594E-11
    9    4   -0.47586251E-04 -0.94006053E-12
   10    4   -0.36944343E-04  0.77053303E-11
   11    4    0.10921788E-04 -0.16607143E-11
   12    4    0.98331701E-04 -0.14758414E-10
    1    5    0.10154838E-03  0.81362091E-11
    2    5   -0.45477396E-03 -0.55284069E-11
    3    5   -0.40010420E-04 -0.15205450E-10
    4    5    0.15912489E-03  0.23107197E-11
    5    5    0.22578231E-03 -0.95336161E-11
    6    5    0.16976881E-03 -0.61276938E-12
    7    5    0.15157642E-03  0.85278969E-11
    8    5   -0.10475980E-03  0.16291293E-10
    9    5   -0.16664824E-03  0.10585117E-10
   10    5    0.36308403E-04 -0.16301234E-11
   11    5    0.27273907E-03 -0.34949231E-11
   12    5    0.47406800E-04  0.81235624E-11
    1    6    0.27428094E-04 -0.59728741E-11
    2    6   -0.49760202E-04 -0.19753800E-10
    3    6   -0.23203068E-03  0.67212533E-11
    4    6    0.83392602E-05 -0.47956554E-11
    5    6   -0.10024633E-03  0.61663803E-11
    6    6   -0.14347738E-03 -0.41109180E-11
    7    6   -0.12490074E-04  0.27989242E-11
    8    6   -0.17596938E-04 -0.20587720E-10
    9    6   -0.28769152E-03  0.14286365E-10
   10    6   -0.11107513E-03  0.22772211E-11
   11    6   -0.74311902E-04 -0.90154223E-11
   12    6    0.33855207E-04 -0.82219231E-11
    1    7   -0.11983615E-03 -0.43174145E-12
    2    7   -0.21836591E-03 -0.94665504E-11
    3    7   -0.12147440E-03 -0.88850607E-12
    4    7    0.55731292E-04 -0.22527358E-11
    5    7    0.11982300E-04  0.14881466E-10
    6    7    0.21705545E-03  0.52566407E-11
    7    7    0.12509288E-03 -0.11627409E-11
    8    7    0.33429904E-04  0.15439582E-11
    9    7   -0.60349742E-04 -0.15890501E-12
   10    7   -0.12046731E-03 -0.61801736E-12
   11    7    0.13223129E-04  0.13826952E-10
   12    7    0.13234523E-03 -0.19965861E-11
    1    8   -0.20097984E-04  0.66798932E-11
    2    8   -0.67025104E-04 -0.22515503E-10
    3    8    0.76161375E-04  0.93342947E-11
    4    8   -0.13154826E-03 -0.38947911E-11
    5    8   -0.93690933E-04  0.21779145E-10
    6    8   -0.48107677E-04  0.14693903E-10
    7    8   -0.37371330E-04  0.73388115E-11
    8    8   -0.20792715E-03 -0.15130065E-10
    9    8   -0.10730658E-03 -0.18199879E-10
   10    8    0.98615953E-04  0.14256804E-10
   11    8    0.25206896E-03  0.57681970E-11
   12    8    0.10306463E-03  0.79077345E-12
    1    9   -0.20458316E-03  0.67753598E-11
    2    9   -0.35112686E-04  0.35272808E-11
    3    9   -0.70691627E-04 -0.14220373E-10
    4    9    0.18370347E-03 -0.47092419E-11
    5    9    0.32592772E-03  0.29909188E-11
    6    9    0.11856948E-03  0.60915058E-11
    7    9    0.17714618E-03  0.11933618E-12
    8    9   -0.91935786E-04  0.16092933E-10
    9    9    0.17476280E-03 -0.10440845E-10
   10    9    0.61786121E-04  0.76543338E-11
   11    9    0.52777328E-04  0.19177825E-11
   12    9   -0.18330370E-03  0.14085939E-10
    1   10    0.55904521E-04  0.85958742E-11
    2   10   -0.11915441E-04  0.61586256E-11
    3   10   -0.21526315E-03 -0.33574602E-11
    4   10    0.97629522E-04 -0.23065288E-10
    5   10    0.33626078E-03  0.19369997E-11
    6   10    0.12707884E-03 -0.37658808E-11
    7   10   -0.27528014E-05 -0.82639505E-11
    8   10   -0.14067300E-03 -0.33698318E-11
    9   10    0.97681668E-04 -0.24318741E-11
   10   10    0.12528173E-03 -0.53844238E-11
   11   10   -0.33790108E-04 -0.77053544E-11
   12   10    0.60137223E-04  0.13666158E-10
    1   11    0.13263301E-03  0.15979565E-11
    2   11   -0.94613045E-04 -0.68048797E-11
    3   11   -0.49251524E-04  0.10423790E-10
    4   11   -0.28949239E-03 -0.56600900E-11
    5   11    0.49623696E-04  0.58548986E-11
    6   11   -0.69302438E-04  0.18665486E-10
    7   11   -0.28025001E-03  0.65221613E-12
    8   11    0.10121860E-03 -0.12019099E-10
    9   11    0.15822584E-03  0.44506657E-11
   10   11    0.37797446E-04 -0.16323794E-12
   11   11   -0.20943840E-03  0.16079184E-11
   12   11   -0.10760913E-03 -0.38862011E-11
    1   12   -0.18320281E-03 -0.75280580E-12
    2   12    0.32641018E-03  0.11468238E-10
    3   12    0.11916862E-03 -0.17680389E-10
    4   12   -0.83335407E-05 -0.12999913E-10
    5   12    0.14297006E-05 -0.65536955E-11
    6   12   -0.73088267E-04 -0.82977518E-11
    7   12   -0.15136237E-03 -0.11343776E-10
    8   12    0.17239050E-03  0.20237560E-10
    9   12    0.16931760E-03 -0.16872354E-10
   10   12   -0.17604984E-03  0.23271678E-11
   11   12   -0.92767010E-04  0.18256106E-11
   12   12    0.17483390E-03  0.11732005E-10

   -6   -1    0
    1    1   -0.18756117E-03  0.51825631E-12
    2    1    0.12387483E-03  0.24781102E-11
    3    1    0.23765411E-03  0.23860212E-11
    4    1   -0.12912444E-04  0.16502827E-11
    5    1   -0.76771222E-04 -0.11138716E-10
    6    1    0.22285369E-03  0.77442611E-11
    7    1    0.26919801E-03  0.18474445E-10
    8    1    0.27296385E-04  0.42694718E-11
    9    1   -0.11033846E-03 -0.11777392E-10
   10    1   -0.15921687E-03  0.32250036E-11
   11    1    0.20546365E-03  0.47425524E-11
   12    1    0.69382400E-04 -0.49840957E-11
    1    2    0.15117682E-03 -0.10958177E-10
    2    2    0.30393853E-03  0.94338743E-11
    3    2   -0.21778596E-03  0.21987546E-10
    4    2    0.19814382E-03  0.16003609E-10
    5    2   -0.29180154E-04 -0.12840447E-10
    6    2   -0.70880887E-04 -0.16576079E-11
    7    2    0.25492683E-03 -0.20924034E-10
    8    2   -0.22879350E-03 -0.67466970E-11
    9    2   -0.21518714E-03 -0.11880376E-10
   10    2   -0.86729110E-04 -0.75807138E-11
   11    2    0.10539439E-03 -0.13299325E-10
   12    2    0.15747826E-03 -0.22080200E-10
    1    3    0.22169288E-03  0.77597847E-11
    2    3    0.67129477E-04  0.72232843E-11
    3    3    0.22714809E-03 -0.11549268E-11
    4    3    0.46221808E-04 -0.79961229E-11
    5    3    0.32437820E-03 -0.74033261E-11
    6    3   -0.29277015E-03  0.10124761E-10
    7    3    0.27084493E-04  0.54590774E-11
    8    3   -0.14819446E-03  0.37745561E-11
    9    3    0.90804554E-04 -0.91078959E-11
   10    3    0.17619238E-03  0.61809222E-12
   11    3   -0.20922056E-03  0.94214019E-11
   12    3   -0.96936067E-04  0.19726959E-10
    1    4    0.73291159E-04 -0.35379312E-12
    2    4    0.11665414E-03 -0.12765879E-10
    3    4    0.11817763E-03 -0.15714551E-10
    4    4   -0.18833573E-03 -0.10989496E-10
    5    4   -0.12419993E-03  0.66288963E-11
    6    4   -0.23934400E-03  0.26386230E-11
    7    4   -0.15897548E-03 -0.53525077E-11
    8    4   -0.20470840E-03 -0.16449593E-11
    9    4   -0.69190691E-04 -0.67062826E-11
   10    4   -0.65137819E-04  0.20203520E-11
   11    4   -0.71761436E-04 -0.11442389E-11
   12    4   -0.12558965E-04  0.31057037E-11
    1    5   -0.29031916E-03 -0.31595744E-11
    2    5   -0.28456680E-03 -0.15577110E-10
    3    5   -0.31550955E-03 -0.53371900E-11
    4    5   -0.15191609E-03  0.52886859E-11
    5    5    0.30538640E-03  0.37590439E-11
    6    5   -0.21929700E-03  0.61789460E-11
    7    5    0.86284683E-04  0.12284054E-10
    8    5    0.10624292E-03  0.10191852E-11
    9    5    0.15780158E-03  0.20054393E-10
   10    5   -0.22037571E-03 -0.14856205E-10
   11    5   -0.13030404E-04  0.47522546E-11
   12    5    0.41373510E-04 -0.26804732E-11
    1    6    0.35635143E-04 -0.10399860E-11
    2    6    0.21752625E-03  0.11671684E-10
    3    6   -0.36936923E-03 -0.14794031E-10
    4    6   -0.22076693E-03 -0.75946833E-12
    5    6    0.66272276E-04  0.15066318E-11
    6    6    0.22956040E-03  0.14337572E-11
    7    6   -0.17709026E-03  0.64467313E-11
    8    6   -0.21039190E-03  0.30954541E-11
    9    6   -0.96930074E-04  0.41197534E-11
   10    6   -0.28033952E-04 -0.72708161E-11
   11    6   -0.16631536E-03 -0.38785559E-11
   12    6    0.34672451E-03 -0.66221447E-11
    1    7   -0.60819892E-04  0.26927022E-11
    2    7   -0.85414491E-04 -0.11775030E-10
    3    7    0.84354103E-04 -0.30585741E-11
    4    7   -0.13454383E-03  0.16498005E-10
    5    7   -0.24550145E-03 -0.10967440E-10
    6    7   -0.10224283E-03  0.11237105E-10
    7    7   -0.59448359E-04  0.12587346E-10
    8    7   -0.30255887E-03  0.66189764E-11
    9    7   -0.12030648E-04 -0.10239511E-10
   10    7   -0.15876818E-03  0.22295136E-11
   11    7   -0.44670359E-04  0.62482246E-11
   12    7   -0.11143754E-03 -0.14224196E-10
    1    8   -0.98636815E-04 -0.38615704E-12
    2    8    0.20683007E-03  0.14407231E-10
    3    8    0.86233476E-04 -0.63167936E-11
    4    8    0.30613025E-03 -0.42147103E-11
    5    8   -0.11119247E-03 -0.21911315E-10
    6    8    0.24572850E-03 -0.24742526E-11
    7    8    0.29400777E-03 -0.13708699E-11
    8    8   -0.35085192E-04 -0.83626901E-11
    9    8    0.59824600E-04 -0.14515713E-11
   10    8   -0.12941591E-03  0.97381801E-11
   11    8    0.22101449E-03  0.32220158E-12
   12    8   -0.74530333E-04  0.69787395E-11
    1    9    0.44345484E-04  0.15075914E-10
    2    9   -0.22392626E-04  0.51470776E-11
    3    9    0.40769678E-05 -0.64153817E-11
    4    9   -0.16943371E-03 -0.36643306E-11
    5    9   -0.46813235E-04  0.29375344E-10
    6    9   -0.70398645E-04  0.52573928E-11
    7    9   -0.26468225E-03 -0.13765158E-10
    8    9    0.30328257E-04 -0.33616790E-10
    9    9    0.89278674E-04 -0.78406990E-11
   10    9   -0.63262851E-04  0.38732169E-11
   11    9    0.61655577E-05  0.84532976E-11
   12    9   -0.16789547E-03  0.14674459E-10
    1   10   -0.13462008E-03  0.53967057E-11
    2   10    0.24526593E-03 -0.22479030E-10
    3   10    0.10095884E-03 -0.76336523E-12
    4   10   -0.80210646E-05 -0.81622296E-11
    5   10   -0.59163071E-04  0.88187050E-11
    6   10    0.29186299E-03 -0.95861151E-11
    7   10    0.43574991E-04  0.40472617E-13
    8   10   -0.89394483E-04 -0.31992427E-11
    9   10   -0.19097716E-04  0.10781736E-11
   10   10   -0.59715679E-04  0.54843532E-11
   11   10    0.30262318E-03 -0.85390067E-11
   12   10    0.11255647E-04  0.31429205E-12
    1   11   -0.30747153E-03  0.83029297E-12
    2   11   -0.11118578E-03 -0.14729578E-11
    3   11    0.24433202E-03 -0.37899851E-11
    4   11   -0.14002171E-03 -0.13398653E-10
    5   11    0.13884392E-03  0.17381498E-10
    6   11    0.41975574E-04 -0.45957990E-11
    7   11   -0.17969642E-03  0.31445593E-11
    8   11   -0.12260953E-03  0.11533533E-10
    9   11    0.48240058E-04  0.10822446E-10
   10   11   -0.29480809E-03  0.49870701E-11
   11   11   -0.33553501E-04  0.37326535E-11
   12   11    0.59944336E-04 -0.42127496E-11
    1   12    0.16933469E-03  0.15093405E-10
    2   12   -0.47502289E-04  0.16422725E-10
    3   12   -0.71508096E-04  0.11717075E-10
    4   12   -0.20650793E-03 -0.14319277E-10
    5   12   -0.66706771E-04 -0.30495733E-10
    6   12    0.40298142E-03 -0.71984155E-11
    7   12    0.56760906E-04 -0.61318489E-11
    8   12   -0.84405120E-04  0.26879920E-11
    9   12   -0.14908140E-03  0.20015318E-10
   10   12    0.26474103E-03  0.11874906E-10
   11   12    0.30854638E-04 -0.19572387E-10
   12   12    0.90254568E-04 -0.10414233E-10

   -6    0    0
    1    1   -0.99815587E-04 -0.73517510E-11
    2    1    0.69936986E-04  0.10123321E-10
    3    1   -0.19182052E-04  0.31003408E-11
    4    1   -0.13931344E-04  0.12702008E-10
    5    1    0.19587253E-03  0.52964919E-11
    6    1   -0.48073022E-04 -0.43402921E-11
    7    1   -0.77108417E-05  0.18169181E-11
    8    1   -0.13981351E-03  0.28093919E-11
    9    1    0.20850690E-03  0.64904809E-12
   10    1   -0.26875005E-04  0.16384255E-10
   11    1    0.20361431E-03  0.65796722E-11
   12    1    0.11880555E-04 -0.39186863E-11
    1    2   -0.69936980E-04 -0.21556165E-11
    2    2    0.46635952E-05  0.14335162E-10
    3    2    0.21036325E-03  0.10711638E-10
    4    2   -0.78078901E-04 -0.80874093E-12
    5    2   -0.27579074E-04 -0.21867170E-10
    6    2   -0.32525329E-03 -0.10279476E-10
    7    2   -0.60762827E-04  0.76119563E-11
    8    2    0.13871006E-03  0.59280185E-11
    9    2    0.66611083E-04 -0.46411682E-11
   10    2   -0.61963550E-05  0.22554522E-10
   11    2    0.61053771E-04 -0.18806354E-12
   12    2   -0.36890265E-03  0.27739992E-11
    1    3   -0.19182082E-04 -0.14259097E-11
    2    3   -0.21036327E-03  0.41521959E-11
    3    3    0.73259419E-03  0.15587958E-10
    4    3   -0.22124325E-03 -0.21989110E-11
    5    3    0.67063011E-04 -0.54879907E-11
    6    3   -0.29383648E-03 -0.28002448E-11
    7    3   -0.29086089E-03 -0.19771460E-10
    8    3   -0.42924997E-04 -0.16069948E-10
    9    3    0.39946203E-03  0.11181873E-10
   10    3   -0.16562988E-04  0.12473805E-10
   11    3   -0.44231926E-04  0.64773861E-11
   12    3   -0.19831877E-03  0.17540998E-10
    1    4    0.28484986E-03  0.16175601E-11
    2    4   -0.35653857E-03 -0.37986609E-12
    3    4   -0.10996985E-03  0.25248931E-11
    4    4   -0.98994461E-04 -0.10433517E-10
    5    4   -0.68578720E-04 -0.22873030E-11
    6    4    0.20110865E-04 -0.79382824E-11
    7    4   -0.27071587E-04  0.59247225E-12
    8    4   -0.20453587E-03 -0.12525959E-10
    9    4   -0.11208281E-04  0.54406572E-11
   10    4   -0.55739473E-04  0.21060540E-11
   11    4    0.58172671E-04 -0.19771344E-10
   12    4   -0.42103434E-04 -0.10949333E-10
    1    5    0.17588157E-03  0.93039267E-11
    2    5   -0.15912294E-03  0.21044934E-11
    3    5   -0.10772976E-04 -0.16301053E-10
    4    5    0.68578734E-04 -0.12011838E-10
    5    5    0.89464226E-05  0.14158605E-11
    6    5    0.21091889E-03 -0.57247681E-11
    7    5    0.59056577E-05 -0.27951220E-13
    8    5    0.62567383E-04  0.10885996E-10
    9    5   -0.36907528E-03  0.38694139E-11
   10    5    0.37408722E-05 -0.10459578E-10
   11    5    0.16461776E-03 -0.41481987E-11
   12    5   -0.71375701E-04  0.11805467E-10
    1    6    0.23816988E-03 -0.58960137E-11
    2    6    0.44650516E-03 -0.96123941E-11
    3    6   -0.31146023E-03  0.20225973E-10
    4    6    0.20110803E-04  0.27989450E-11
    5    6   -0.21091883E-03 -0.69570088E-12
    6    6    0.73714666E-03  0.42503171E-11
    7    6    0.17062527E-04 -0.37524320E-11
    8    6   -0.44494839E-04 -0.43541430E-11
    9    6   -0.19565398E-03 -0.33152879E-11
   10    6    0.12755614E-03 -0.14178220E-10
   11    6    0.86795747E-05  0.55600510E-11
   12    6    0.32457500E-03  0.80311552E-11
    1    7   -0.74044000E-04 -0.70106347E-11
    2    7   -0.23843763E-03  0.40669066E-11
    3    7   -0.81574825E-04  0.30222085E-11
    4    7   -0.27071570E-04  0.39979478E-12
    5    7   -0.59056351E-05  0.59237012E-11
    6    7    0.17062503E-04  0.68647674E-11
    7    7    0.64854224E-04 -0.49016737E-12
    8    7   -0.14140675E-03  0.15619559E-11
    9    7    0.23981762E-05 -0.26403676E-11
   10    7   -0.21566263E-03 -0.53227494E-11
   11    7    0.66213589E-04 -0.27460616E-11
   12    7    0.25486511E-05 -0.14525425E-11
    1    8    0.61564214E-05 -0.22065807E-10
    2    8    0.68001025E-04 -0.19971450E-10
    3    8   -0.60239257E-04 -0.54105995E-11
    4    8    0.20453587E-03  0.10695001E-10
    5    8    0.62567372E-04  0.34859962E-11
    6    8    0.44494888E-04  0.12943014E-10
    7    8    0.14140674E-03 -0.32013670E-11
    8    8   -0.11287924E-03 -0.20896974E-10
    9    8   -0.11173075E-03 -0.87402414E-11
   10    8    0.11436745E-04  0.64222824E-11
   11    8    0.29546829E-03  0.10129685E-10
   12    8    0.25407771E-04  0.66762466E-11
    1    9   -0.98043853E-04 -0.15822414E-10
    2    9   -0.77977746E-04 -0.10067838E-11
    3    9    0.12330765E-03  0.65491427E-11
    4    9   -0.11208263E-04 -0.40519296E-11
    5    9    0.36907524E-03 -0.22805149E-10
    6    9   -0.19565398E-03  0.10614994E-10
    7    9    0.23981841E-05  0.12665051E-10
    8    9    0.11173070E-03  0.92187643E-11
    9    9    0.80429309E-04 -0.28026054E-11
   10    9    0.89171789E-04  0.30856489E-11
   11    9   -0.94644644E-04 -0.21064396E-12
   12    9   -0.65170437E-05 -0.42707968E-11
    1   10   -0.26875026E-04 -0.71937248E-12
    2   10    0.61963766E-05  0.53432062E-11
    3   10   -0.16562954E-04 -0.94110441E-11
    4   10    0.26910268E-03 -0.16328739E-10
    5   10    0.25321357E-03  0.94584084E-11
    6   10   -0.27159767E-04 -0.80264298E-11
    7   10    0.44096145E-04 -0.13908884E-10
    8   10   -0.18023840E-03 -0.28288925E-11
    9   10   -0.55803899E-04  0.89616491E-11
   10   10    0.65145328E-04  0.10800202E-10
   11   10    0.14123206E-03 -0.54407019E-12
   12   10   -0.14072390E-05 -0.51571231E-12
    1   11   -0.20361431E-03 -0.30801232E-11
    2   11    0.61053771E-04  0.38460077E-12
    3   11    0.44231904E-04 -0.23972976E-11
    4   11    0.25797857E-04  0.13490273E-10
    5   11   -0.22773060E-03 -0.43497688E-11
    6   11    0.14837212E-03 -0.28187017E-11
    7   11   -0.90460305E-04  0.15479459E-10
    8   11   -0.12198948E-03  0.11981167E-10
    9   11    0.84345332E-04  0.19849933E-10
   10   11   -0.14123207E-03 -0.52422862E-11
   11   11   -0.11431720E-03 -0.73131952E-12
   12   11   -0.11194041E-03  0.76728397E-11
    1   12    0.11880565E-04  0.88048731E-11
    2   12    0.36890270E-03 -0.67127620E-11
    3   12   -0.19831877E-03 -0.38037889E-12
    4   12    0.10979866E-03  0.37199519E-11
    5   12    0.21504110E-03  0.13284781E-10
    6   12    0.93940349E-04  0.12689273E-10
    7   12    0.18820897E-04 -0.79527330E-11
    8   12   -0.49788986E-04 -0.94173867E-11
    9   12   -0.14959896E-03 -0.15463709E-10
   10   12   -0.14072433E-05 -0.20421296E-11
   11   12    0.11194044E-03 -0.86659425E-11
   12   12    0.83910759E-04 -0.18654800E-11

   -6    1    0
    1    1   -0.18756119E-03  0.38435264E-11
    2    1   -0.15117680E-03  0.51151145E-12
    3    1    0.22169291E-03 -0.13767868E-11
    4    1   -0.69669185E-04  0.32363108E-11
    5    1    0.70468330E-04 -0.11792693E-10
    6    1    0.17989403E-03  0.31992543E-11
    7    1    0.97768739E-04  0.10061743E-12
    8    1   -0.28888264E-03  0.82130685E-11
    9    1    0.55624317E-05 -0.12233794E-10
   10    1   -0.13462009E-03  0.15325588E-12
   11    1    0.30747154E-03 -0.14535841E-10
   12    1    0.16933469E-03  0.10271448E-10
    1    2   -0.12387481E-03 -0.46835976E-11
    2    2    0.30393852E-03  0.23181734E-11
    3    2   -0.67129476E-04 -0.68916004E-11
    4    2    0.18852541E-03 -0.38908620E-11
    5    2   -0.46224493E-03  0.11219288E-11
    6    2   -0.20497428E-03 -0.82399650E-11
    7    2    0.33741585E-03  0.73908452E-12
    8    2    0.50789652E-04  0.24514852E-11
    9    2   -0.27964482E-05  0.85764809E-11
   10    2   -0.24526590E-03 -0.13170145E-10
   11    2   -0.11118576E-03  0.58196989E-11
   12    2    0.47502274E-04  0.15808623E-11
    1    3    0.23765412E-03 -0.60216296E-11
    2    3    0.21778596E-03  0.79397227E-11
    3    3    0.22714807E-03 -0.60367171E-11
    4    3   -0.28070299E-03 -0.83600043E-11
    5    3    0.14785341E-03 -0.22201888E-11
    6    3   -0.29021616E-03  0.76479396E-11
    7    3   -0.12801777E-03  0.52964908E-11
    8    3    0.67496204E-04  0.10168953E-10
    9    3   -0.74568242E-04  0.91941454E-11
   10    3    0.10095886E-03 -0.34891073E-11
   11    3   -0.24433206E-03  0.22178006E-11
   12    3   -0.71508078E-04 -0.90715239E-11
    1    4    0.28457101E-03  0.51106402E-11
    2    4    0.17668569E-03 -0.17007855E-10
    3    4   -0.23727479E-03 -0.82125824E-11
    4    4   -0.18833571E-03 -0.45693437E-11
    5    4    0.15191612E-03 -0.75962986E-11
    6    4   -0.22076690E-03 -0.10867264E-10
    7    4   -0.13454384E-03 -0.20486269E-11
    8    4   -0.30613023E-03  0.10926546E-10
    9    4   -0.16943372E-03  0.30863799E-10
   10    4   -0.73773985E-04  0.78148044E-11
   11    4    0.61035972E-05  0.46710340E-11
   12    4    0.97035423E-04  0.39046451E-11
    1    5   -0.35508326E-03 -0.49018735E-11
    2    5   -0.15795924E-03 -0.20102273E-10
    3    5   -0.44571087E-03 -0.70372589E-11
    4    5    0.12419996E-03  0.21629824E-11
    5    5    0.30538643E-03 -0.69420511E-11
    6    5   -0.66272286E-04  0.16012197E-11
    7    5    0.24550149E-03 -0.87363294E-12
    8    5   -0.11119248E-03 -0.45443610E-11
    9    5    0.46813253E-04  0.72684898E-11
   10    5   -0.23722839E-03  0.26505011E-11
   11    5    0.67959584E-04 -0.77632241E-11
   12    5    0.78600000E-04  0.16673783E-10
    1    6    0.11032295E-03  0.15055896E-10
    2    6    0.11702211E-04  0.19719468E-10
    3    6   -0.31139554E-03 -0.37734976E-11
    4    6   -0.23934398E-03  0.25217492E-11
    5    6    0.21929703E-03  0.83544563E-11
    6    6    0.22956044E-03  0.16657934E-11
    7    6   -0.10224281E-03 -0.11217405E-10
    8    6   -0.24572847E-03  0.27146700E-11
    9    6   -0.70398674E-04  0.18250654E-10
   10    6    0.81913785E-04  0.42048667E-11
   11    6    0.61035508E-04 -0.10025484E-10
   12    6    0.12469155E-03 -0.65798877E-11
    1    7   -0.55320324E-04  0.10064085E-10
    2    7    0.42595863E-05 -0.51179987E-11
    3    7   -0.12652531E-03 -0.55596424E-11
    4    7   -0.15897547E-03  0.37489109E-13
    5    7   -0.86284684E-04  0.10571687E-10
    6    7   -0.17709025E-03  0.21977623E-10
    7    7   -0.59448371E-04  0.52874823E-11
    8    7   -0.29400775E-03 -0.61870017E-12
    9    7   -0.26468225E-03  0.77122893E-11
   10    7   -0.21513991E-03  0.13232676E-10
   11    7    0.11662983E-04  0.16375024E-10
   12    7   -0.90647285E-04  0.35754854E-11
    1    8    0.58129031E-04  0.21233503E-11
    2    8    0.16326429E-03 -0.26108718E-10
    3    8   -0.79986930E-05  0.88933481E-11
    4    8    0.20470842E-03 -0.17769406E-11
    5    8    0.10624293E-03  0.58684615E-11
    6    8    0.21039196E-03 -0.28830250E-11
    7    8    0.30255888E-03  0.19132502E-10
    8    8   -0.35085191E-04  0.44623758E-11
    9    8   -0.30328279E-04 -0.16646331E-10
   10    8    0.66680276E-04  0.32331431E-11
   11    8    0.29586651E-03  0.10601883E-10
   12    8    0.96243829E-04 -0.92050200E-11
    1    9    0.42754939E-04  0.13615458E-10
    2    9    0.72517607E-04  0.58548958E-11
    3    9    0.32127276E-03 -0.73622957E-11
    4    9   -0.69190671E-04 -0.59419347E-11
    5    9   -0.15780157E-03  0.95688030E-12
    6    9   -0.96930100E-04 -0.75562386E-13
    7    9   -0.12030656E-04  0.57777425E-11
    8    9   -0.59824624E-04  0.11177056E-10
    9    9    0.89278674E-04  0.20127615E-11
   10    9   -0.22089513E-05 -0.52216047E-11
   11    9   -0.26048939E-04  0.30524816E-11
   12    9   -0.67076082E-05  0.10636893E-10
    1   10   -0.15921685E-03 -0.32235950E-11
    2   10    0.86729115E-04 -0.12166512E-10
    3   10    0.17619241E-03  0.92439900E-11
    4   10   -0.18323821E-04  0.12548382E-11
    5   10    0.30384528E-04  0.97944660E-11
    6   10    0.42261696E-03 -0.11845901E-10
    7   10   -0.36497216E-05 -0.25753922E-11
    8   10   -0.27942067E-03 -0.34063979E-11
    9   10    0.14913521E-03  0.38835736E-11
   10   10   -0.59715670E-04  0.89503058E-12
   11   10    0.29480809E-03 -0.14995493E-10
   12   10    0.26474102E-03 -0.46347373E-11
    1   11   -0.20546363E-03 -0.31624060E-11
    2   11    0.10539438E-03 -0.87674217E-11
    3   11    0.20922051E-03  0.49149360E-11
    4   11   -0.11008890E-03  0.26948670E-11
    5   11    0.17858485E-04  0.60647008E-11
    6   11    0.36675052E-04 -0.11145795E-10
    7   11   -0.14004435E-03 -0.16391364E-10
    8   11    0.10126451E-03  0.43157584E-11
    9   11   -0.17466859E-03 -0.66924122E-11
   10   11   -0.30262317E-03  0.74302480E-11
   11   11   -0.33553500E-04 -0.64271826E-11
   12   11   -0.30854638E-04 -0.96242836E-11
    1   12    0.69382403E-04 -0.11694219E-10
    2   12   -0.15747824E-03 -0.39680845E-11
    3   12   -0.96936040E-04 -0.33648696E-11
    4   12   -0.86994976E-04  0.10394911E-10
    5   12    0.11715033E-03 -0.16712716E-10
    6   12    0.10298355E-03 -0.52304619E-11
    7   12   -0.96093047E-04  0.15037865E-10
    8   12   -0.15812790E-03  0.25211297E-11
    9   12    0.16940727E-03  0.99031887E-11
   10   12    0.11255663E-04 -0.49003711E-11
   11   12   -0.59944322E-04 -0.83617331E-11
   12   12    0.90254517E-04  0.53060473E-11

   -6    2    0
    1    1    0.20705326E-03 -0.58753803E-11
    2    1    0.15909589E-03  0.10431055E-10
    3    1   -0.75897069E-05  0.13131611E-10
    4    1    0.25130739E-04  0.77066641E-12
    5    1   -0.40961255E-04 -0.21939133E-11
    6    1   -0.15205476E-03 -0.19691294E-11
    7    1    0.12767304E-03  0.19291487E-11
    8    1   -0.16331916E-03  0.18502088E-10
    9    1    0.22007814E-03  0.11950009E-11
   10    1    0.55904513E-04 -0.20669386E-11
   11    1   -0.13263307E-03 -0.18524113E-10
   12    1   -0.18320283E-03 -0.44079545E-11
    1    2    0.63544116E-04 -0.61710628E-11
    2    2    0.22656254E-03 -0.60283722E-11
    3    2    0.97954758E-04 -0.34222344E-11
    4    2   -0.17948037E-05 -0.78195395E-11
    5    2   -0.51580723E-03  0.64971786E-11
    6    2   -0.38863945E-03  0.61120697E-12
    7    2    0.40189213E-04  0.89718381E-11
    8    2    0.13793707E-03 -0.17685325E-10
    9    2    0.62960700E-04  0.46034435E-11
   10    2    0.11915437E-04  0.75386324E-11
   11    2   -0.94613014E-04  0.11936773E-10
   12    2   -0.32641016E-03 -0.37574295E-11
    1    3   -0.23122432E-03  0.97836531E-12
    2    3   -0.17118201E-03 -0.11634136E-10
    3    3   -0.14644872E-03 -0.19391590E-10
    4    3    0.36082038E-05  0.12455033E-10
    5    3   -0.22390590E-03  0.81967395E-11
    6    3    0.52229210E-03  0.28303800E-11
    7    3    0.13792318E-03  0.11483003E-11
    8    3    0.74637169E-04  0.11983935E-10
    9    3    0.20422196E-03 -0.17261990E-11
   10    3   -0.21526315E-03  0.17740262E-11
   11    3    0.49251529E-04 -0.67169443E-11
   12    3    0.11916865E-03  0.51044561E-11
    1    4    0.74337334E-04  0.10082840E-10
    2    4   -0.29094845E-03 -0.73380482E-11
    3    4   -0.36932330E-04  0.51110796E-11
    4    4    0.20738987E-03 -0.89761690E-11
    5    4   -0.15912489E-03 -0.47766073E-11
    6    4    0.83393199E-05 -0.36295024E-11
    7    4    0.55731297E-04  0.24403377E-10
    8    4    0.13154825E-03 -0.83751115E-11
    9    4    0.18370345E-03  0.17053407E-11
   10    4   -0.60929602E-04  0.23751747E-11
   11    4   -0.98624576E-04  0.34185350E-12
   12    4   -0.43058624E-04 -0.95201706E-11
    1    5    0.11598426E-03 -0.33919151E-11
    2    5   -0.28534713E-03  0.15111062E-10
    3    5   -0.21649007E-03 -0.12832569E-11
    4    5   -0.64220320E-04  0.19767809E-10
    5    5    0.22578235E-03  0.16631974E-10
    6    5    0.10024635E-03 -0.46124484E-12
    7    5   -0.11982291E-04 -0.18099876E-10
    8    5   -0.93690959E-04  0.53788844E-11
    9    5   -0.32592774E-03 -0.19076645E-10
   10    5   -0.86336679E-04  0.52916245E-11
   11    5    0.20674024E-03 -0.10518007E-10
   12    5    0.22222549E-04 -0.15949417E-10
    1    6   -0.11645045E-03  0.46760337E-11
    2    6    0.31533891E-03 -0.12610313E-10
    3    6   -0.36858857E-03  0.13467458E-11
    4    6    0.23186488E-03 -0.76108718E-11
    5    6   -0.16976882E-03 -0.13220378E-10
    6    6   -0.14347737E-03 -0.65284063E-11
    7    6    0.21705545E-03  0.11675266E-10
    8    6    0.48107669E-04  0.55154853E-11
    9    6    0.11856946E-03  0.17630264E-10
   10    6   -0.84858077E-04 -0.28194623E-10
   11    6   -0.85478628E-04 -0.31487043E-11
   12    6    0.56364834E-05 -0.10877134E-10
    1    7   -0.65925009E-04 -0.12667387E-10
    2    7   -0.22101578E-03  0.12668894E-10
    3    7    0.27927976E-04  0.44080924E-11
    4    7    0.12877881E-03 -0.13924192E-10
    5    7   -0.15157640E-03 -0.38202340E-11
    6    7   -0.12490031E-04 -0.24479542E-11
    7    7    0.12509288E-03  0.11548844E-10
    8    7    0.37371318E-04  0.19835987E-11
    9    7    0.17714617E-03  0.60352403E-11
   10    7   -0.15985583E-03 -0.25558685E-11
   11    7   -0.12957384E-03 -0.95831301E-11
   12    7    0.63593270E-04  0.95431107E-12
    1    8   -0.71873875E-04  0.19734879E-11
    2    8   -0.13013088E-04 -0.13385845E-10
    3    8    0.16586141E-03 -0.68275388E-11
    4    8   -0.30124697E-04  0.27577423E-11
    5    8   -0.10475981E-03 -0.32989579E-10
    6    8    0.17596949E-04  0.15688327E-11
    7    8   -0.33429888E-04  0.72534671E-11
    8    8   -0.20792712E-03  0.92216165E-11
    9    8    0.91935774E-04  0.10978769E-10
   10    8   -0.45104870E-04  0.19087643E-11
   11    8    0.22111445E-03 -0.17240464E-10
   12    8   -0.62385891E-05 -0.80557869E-11
    1    9    0.11042951E-04 -0.11425813E-10
    2    9   -0.41940896E-04 -0.34851757E-11
    3    9    0.34473359E-03 -0.39361032E-11
    4    9   -0.47586259E-04 -0.36719477E-12
    5    9    0.16664823E-03 -0.23801680E-12
    6    9   -0.28769154E-03 -0.16852324E-10
    7    9   -0.60349760E-04 -0.15134914E-10
    8    9    0.10730658E-03  0.98292299E-11
    9    9    0.17476284E-03  0.24775685E-11
   10    9    0.11105304E-03  0.13790926E-10
   11    9    0.75403768E-04 -0.13039796E-10
   12    9   -0.16751189E-03 -0.13292058E-10
    1   10    0.12913592E-03  0.10242434E-10
    2   10    0.15075605E-03 -0.20744077E-10
    3   10    0.12585903E-04  0.89346499E-12
    4   10    0.46999821E-04 -0.12896226E-10
    5   10    0.15828001E-03 -0.94136673E-11
    6   10   -0.10556519E-03  0.10644925E-10
    7   10   -0.29487214E-04 -0.11472217E-10
    8   10   -0.10748524E-03 -0.85376444E-11
    9   10    0.48883853E-04 -0.29494437E-11
   10   10    0.12528172E-03  0.54289186E-11
   11   10   -0.37797488E-04  0.87392646E-11
   12   10   -0.17604985E-03 -0.26329484E-11
    1   11    0.31064181E-04  0.11597287E-11
    2   11   -0.10654619E-03 -0.64298220E-12
    3   11    0.16851548E-04  0.75437516E-11
    4   11   -0.10616698E-03  0.11386811E-10
    5   11   -0.17355491E-03  0.29973154E-10
    6   11    0.13212810E-03 -0.69904436E-11
    7   11   -0.23748636E-03  0.14066315E-10
    8   11   -0.30749142E-03 -0.10674340E-10
    9   11    0.52142689E-04  0.12978673E-10
   10   11    0.33790099E-04 -0.64068163E-11
   11   11   -0.20943841E-03  0.14537475E-10
   12   11    0.92767034E-04  0.62365360E-11
    1   12    0.47978664E-04  0.17224399E-10
    2   12    0.16855713E-03 -0.78768634E-11
    3   12   -0.28681439E-03 -0.42102220E-11
    4   12   -0.96540509E-04  0.27693397E-11
    5   12    0.14381637E-03  0.14000964E-10
    6   12    0.11155088E-03  0.15087565E-10
    7   12    0.67804918E-04  0.24273636E-11
    8   12    0.27377238E-03  0.60509995E-11
    9   12   -0.12977707E-04 -0.10862967E-10
   10   12    0.60137200E-04 -0.71832568E-12
   11   12    0.10760913E-03  0.67572861E-11
   12   12    0.17483386E-03 -0.13663525E-10

   -6    3    0
    1    1   -0.14928097E-03  0.47875573E-11
    2    1   -0.96443676E-04 -0.76179842E-11
    3    1    0.33277875E-04  0.36471517E-11
    4    1    0.20440422E-03 -0.49715861E-11
    5    1    0.40223748E-04 -0.48325516E-11
    6    1    0.37651600E-03  0.61958384E-11
    7    1   -0.11219081E-03  0.80477257E-11
    8    1   -0.15189497E-04 -0.65370732E-11
    9    1   -0.21782952E-03  0.52639760E-11
   10    1   -0.71764379E-04  0.37895607E-11
   11    1    0.21225544E-03 -0.39999577E-11
   12    1    0.12157301E-03 -0.54072723E-11
    1    2   -0.10359026E-03  0.76069265E-11
    2    2    0.45187439E-03  0.10199652E-10
    3    2   -0.26209597E-03 -0.84990799E-11
    4    2    0.25110251E-03 -0.50788149E-11
    5    2   -0.43572396E-03 -0.50503286E-11
    6    2    0.90787038E-06  0.15284649E-12
    7    2    0.20092420E-03  0.26775461E-11
    8    2    0.14393159E-03  0.11093924E-10
    9    2    0.72330151E-04 -0.21206449E-10
   10    2   -0.18843765E-03 -0.17459048E-10
   11    2    0.90585000E-04  0.23148415E-10
   12    2   -0.26688634E-04 -0.78276519E-11
    1    3    0.16683193E-03  0.29330945E-11
    2    3    0.12956665E-04 -0.38169540E-11
    3    3   -0.23633030E-03 -0.48257188E-11
    4    3   -0.40174477E-03 -0.16665150E-12
    5    3    0.16746829E-03  0.79514971E-11
    6    3    0.33111122E-03 -0.33042319E-12
    7    3   -0.15625676E-03 -0.77690106E-11
    8    3   -0.21263477E-03 -0.20690101E-11
    9    3    0.93091002E-04  0.21494057E-11
   10    3    0.20846136E-03 -0.90047157E-11
   11    3    0.72998767E-04 -0.99746833E-11
   12    3   -0.17436457E-03  0.80388159E-11
    1    4    0.64362771E-04 -0.11947274E-11
    2    4    0.10256125E-03 -0.59210740E-11
    3    4   -0.27105458E-04 -0.55505591E-11
    4    4   -0.15009035E-03 -0.81387577E-11
    5    4    0.95648558E-04 -0.23449312E-11
    6    4   -0.35369212E-04 -0.47077997E-11
    7    4   -0.71690148E-04 -0.13805035E-10
    8    4   -0.21053570E-03 -0.37948062E-11
    9    4   -0.12185420E-03  0.19091189E-11
   10    4   -0.11927726E-03 -0.98458464E-11
   11    4   -0.19689325E-04  0.52251746E-11
   12    4    0.20253495E-03  0.11567414E-10
    1    5   -0.17040786E-03 -0.21734586E-10
    2    5   -0.45337442E-03 -0.12108114E-10
    3    5    0.49246549E-04 -0.49140634E-11
    4    5    0.10384848E-03 -0.10711223E-11
    5    5    0.44990353E-03 -0.22409959E-10
    6    5   -0.26222833E-03  0.51043685E-11
    7    5    0.18866302E-03  0.11956764E-10
    8    5    0.90630789E-04  0.18045256E-10
    9    5   -0.25214119E-04  0.30284013E-10
   10    5   -0.21704406E-03  0.92740069E-11
   11    5   -0.68142950E-04  0.11565254E-10
   12    5    0.35076124E-04  0.10691596E-10
    1    6    0.19749094E-04  0.54512724E-11
    2    6    0.40196331E-04  0.11287611E-10
    3    6   -0.23197906E-03 -0.18923638E-10
    4    6   -0.16606197E-03 -0.14849175E-10
    5    6    0.14087036E-04  0.19801762E-11
    6    6   -0.23656093E-03  0.12611704E-10
    7    6   -0.20748238E-03  0.94535796E-11
    8    6    0.71566076E-04  0.28809814E-11
    9    6   -0.17779015E-03  0.13263720E-11
   10    6    0.11996427E-03  0.13237733E-11
   11    6   -0.76092111E-04 -0.90794364E-12
   12    6   -0.70980097E-04  0.10218245E-10
    1    7   -0.36704942E-04  0.12707032E-10
    2    7    0.36924566E-04  0.35549204E-11
    3    7    0.11070774E-03  0.19488512E-11
    4    7   -0.78727684E-04  0.67095270E-11
    5    7   -0.57910299E-04  0.80494795E-12
    6    7   -0.51189225E-05 -0.18639467E-11
    7    7   -0.43806430E-04 -0.23551933E-11
    8    7   -0.11158533E-03 -0.76098830E-12
    9    7   -0.23252682E-04  0.64469504E-11
   10    7   -0.11949569E-03  0.71888954E-11
   11    7    0.99386166E-04  0.33628974E-11
   12    7   -0.63255951E-04 -0.96551608E-12
    1    8    0.10978654E-04  0.11467415E-10
    2    8    0.27300164E-03  0.20835793E-10
    3    8    0.74369844E-04  0.74682437E-11
    4    8   -0.64541776E-04  0.90873207E-11
    5    8   -0.13221935E-03 -0.76874557E-11
    6    8    0.93047785E-04 -0.14178159E-11
    7    8    0.41129936E-04 -0.21978002E-11
    8    8    0.30926822E-03 -0.39137079E-11
    9    8    0.95470184E-04 -0.11573940E-10
   10    8    0.13703923E-04 -0.31787079E-11
   11    8    0.25175859E-03 -0.14757314E-11
   12    8   -0.52502135E-04 -0.18551951E-11
    1    9   -0.97623765E-04  0.66855436E-11
    2    9   -0.47531673E-04 -0.10217577E-10
    3    9    0.33513156E-04  0.12231445E-10
    4    9   -0.14371904E-03  0.71389715E-11
    5    9    0.66109395E-04  0.16682199E-11
    6    9    0.42583143E-04 -0.24008620E-10
    7    9   -0.10639398E-03 -0.33047545E-12
    8    9   -0.18295910E-03  0.16206016E-10
    9    9   -0.28068921E-04  0.77001010E-11
   10    9   -0.13106228E-03 -0.46853385E-11
   11    9   -0.10307850E-03  0.18417500E-11
   12    9   -0.18269315E-03 -0.92098421E-12
    1   10   -0.78438021E-04 -0.65728950E-11
    2   10    0.58145126E-04  0.42733235E-11
    3   10    0.37472545E-05  0.24622069E-11
    4   10    0.38134328E-04  0.20904016E-11
    5   10    0.73918734E-05 -0.11585663E-11
    6   10    0.23551091E-03 -0.21723534E-11
    7   10   -0.14138430E-03  0.13619187E-10
    8   10   -0.17653620E-04 -0.42228718E-11
    9   10   -0.93272576E-04 -0.17292930E-11
   10   10   -0.43793322E-04 -0.57969506E-11
   11   10    0.11269288E-03 -0.67465626E-11
   12   10    0.22576814E-04 -0.26411892E-11
    1   11    0.64088549E-04 -0.40782912E-11
    2   11   -0.13187401E-03 -0.73500771E-11
    3   11    0.91030886E-04 -0.48656114E-11
    4   11    0.21068909E-03 -0.29066419E-11
    5   11    0.32495513E-03 -0.24883429E-11
    6   11    0.24538254E-03 -0.22746868E-11
    7   11    0.11625225E-03  0.10709664E-11
    8   11    0.25434693E-03 -0.29745071E-11
    9   11   -0.78252035E-04 -0.61643417E-11
   10   11   -0.41167603E-04  0.41227434E-11
   11   11    0.31005708E-03 -0.53029716E-11
   12   11    0.94960696E-04 -0.75912299E-11
    1   12    0.14244388E-03  0.70870026E-11
    2   12    0.66110213E-04  0.18544361E-11
    3   12    0.43291990E-04 -0.11895221E-10
    4   12   -0.70037709E-04  0.89016251E-11
    5   12   -0.29434929E-04  0.14745089E-11
    6   12   -0.44974338E-03 -0.16470024E-10
    7   12   -0.89060202E-04  0.70515737E-11
    8   12   -0.18354195E-03 -0.45535835E-11
    9   12   -0.25834141E-03  0.20578951E-10
   10   12    0.10481204E-03  0.17059236E-10
   11   12   -0.18222684E-03 -0.12406221E-11
   12   12   -0.28926071E-04  0.16840933E-10

   -6    4    0
    1    1   -0.13190995E-03  0.34252194E-11
    2    1    0.14084734E-03 -0.38714778E-11
    3    1   -0.37145797E-04  0.44630696E-11
    4    1   -0.15949032E-03 -0.13375171E-10
    5    1    0.35334093E-04 -0.10285212E-10
    6    1   -0.38098921E-03  0.14735279E-11
    7    1   -0.55406113E-04  0.49207084E-11
    8    1    0.35876504E-04  0.15645480E-10
    9    1    0.17484468E-03 -0.72561033E-12
   10    1    0.95798246E-04 -0.18634001E-10
   11    1   -0.96220122E-04  0.16773717E-10
   12    1    0.38765078E-04  0.37501651E-11
    1    2    0.12879556E-03 -0.54904615E-11
    2    2    0.15507608E-03 -0.39630851E-11
    3    2   -0.21511798E-03  0.11410946E-11
    4    2   -0.24517090E-03  0.30950940E-11
    5    2   -0.41047901E-03  0.61874203E-11
    6    2    0.10448397E-03  0.18437072E-11
    7    2   -0.11529654E-03  0.13493710E-10
    8    2   -0.99630782E-04 -0.27043429E-10
    9    2   -0.30579931E-04  0.67485414E-11
   10    2    0.16263302E-03  0.80569733E-11
   11    2   -0.85582385E-04 -0.44252969E-11
   12    2    0.33629430E-04  0.57842498E-11
    1    3    0.66609200E-04 -0.42151997E-11
    2    3    0.23513048E-04 -0.25030874E-10
    3    3    0.54011460E-03 -0.22468017E-11
    4    3    0.18834341E-03  0.15988641E-10
    5    3    0.23425097E-03 -0.15788702E-10
    6    3   -0.32142485E-03  0.23248057E-10
    7    3    0.37578074E-03  0.19524566E-10
    8    3   -0.48625315E-04  0.27925991E-12
    9    3    0.14515907E-03  0.69904221E-11
   10    3   -0.18950222E-03 -0.82682449E-11
   11    3    0.22757393E-03  0.15858517E-13
   12    3   -0.31112784E-03 -0.13902664E-10
    1    4   -0.26594502E-04  0.98491311E-11
    2    4   -0.88348255E-04  0.10457187E-10
    3    4    0.15192419E-03 -0.81219129E-11
    4    4   -0.13122528E-03 -0.46712590E-11
    5    4   -0.14118405E-03  0.11029286E-10
    6    4    0.35135850E-04 -0.13509074E-10
    7    4    0.95862123E-04  0.21121811E-11
    8    4    0.96290956E-04  0.14026257E-10
    9    4   -0.37170269E-04 -0.92307889E-11
   10    4   -0.42872700E-04 -0.75232078E-11
   11    4    0.10417028E-03  0.81622002E-11
   12    4   -0.96131117E-04 -0.60552373E-11
    1    5   -0.44301715E-04  0.40756728E-11
    2    5   -0.13085571E-03  0.13841952E-10
    3    5   -0.29738419E-03 -0.76739651E-12
    4    5   -0.12931871E-03  0.82641210E-11
    5    5    0.15561999E-03  0.34105756E-11
    6    5   -0.21606619E-03 -0.49027050E-11
    7    5   -0.16269074E-03 -0.14032372E-10
    8    5   -0.84682686E-04  0.20389568E-10
    9    5    0.33797557E-04 -0.61271709E-11
   10    5    0.41081509E-04 -0.11221830E-10
   11    5    0.39580312E-05 -0.12111565E-10
   12    5   -0.25146648E-04  0.22935224E-10
    1    6   -0.18744524E-03  0.76041148E-11
    2    6    0.55337989E-04 -0.22451689E-11
    3    6    0.84303086E-05 -0.66760855E-11
    4    6   -0.64977411E-04  0.50293260E-11
    5    6    0.23693407E-04 -0.63572341E-11
    6    6    0.53852850E-03 -0.20249314E-10
    7    6    0.19121958E-03 -0.45414764E-11
    8    6    0.22669072E-03  0.60267342E-11
    9    6   -0.31208663E-03 -0.52488504E-12
   10    6   -0.10218678E-03 -0.11093951E-10
   11    6    0.87958075E-05  0.12038116E-10
   12    6    0.40322960E-03  0.47382237E-12
    1    7   -0.46186093E-04  0.14777955E-10
    2    7   -0.14009789E-03 -0.57694917E-11
    3    7    0.22128077E-03  0.75920672E-12
    4    7   -0.59293515E-04 -0.10770031E-12
    5    7   -0.31701721E-04  0.49954339E-11
    6    7    0.54341688E-04  0.11365271E-10
    7    7    0.16663293E-03  0.88392835E-12
    8    7    0.62513533E-04 -0.54453620E-11
    9    7   -0.11589050E-03 -0.60638322E-11
   10    7   -0.11314451E-03 -0.29319565E-11
   11    7    0.59046663E-04  0.55188295E-11
   12    7   -0.12141904E-04  0.14525681E-11
    1    8    0.73292225E-04  0.26158525E-11
    2    8   -0.70550704E-04 -0.35567486E-11
    3    8   -0.10218459E-03 -0.12436928E-10
    4    8   -0.18992690E-04 -0.16346439E-10
    5    8   -0.15339576E-03  0.16472206E-10
    6    8    0.59016073E-04 -0.21900991E-11
    7    8   -0.16991236E-03  0.86932321E-11
    8    8   -0.40791540E-03 -0.11184910E-10
    9    8   -0.88763753E-05  0.14308374E-10
   10    8    0.13514524E-03 -0.24305408E-11
   11    8   -0.17119320E-03  0.57789039E-11
   12    8    0.55661837E-04  0.31556502E-11
    1    9    0.60305261E-04 -0.18717972E-11
    2    9   -0.11823982E-03  0.15294184E-10
    3    9   -0.68790749E-04  0.11789483E-10
    4    9    0.88397460E-04 -0.25123994E-11
    5    9    0.60153450E-04 -0.22102710E-10
    6    9    0.20790699E-03  0.15969050E-10
    7    9    0.20580037E-03  0.19860111E-11
    8    9    0.71859120E-04  0.67030839E-11
    9    9    0.12342378E-03  0.18282985E-10
   10    9    0.61057844E-04  0.51594740E-11
   11    9    0.17609128E-03 -0.72633961E-11
   12    9    0.28982553E-05 -0.38779557E-11
    1   10   -0.59543359E-04  0.14336649E-10
    2   10    0.30981025E-04 -0.33893464E-11
    3   10   -0.54058709E-04 -0.37179717E-11
    4   10   -0.10371191E-03 -0.68321022E-11
    5   10   -0.92304048E-05  0.67076441E-11
    6   10   -0.97479362E-05 -0.11131534E-10
    7   10   -0.13855836E-03  0.45670681E-11
    8   10   -0.78723755E-04  0.11980485E-10
    9   10    0.18457809E-03  0.62324722E-12
   10   10    0.16637548E-03 -0.30312437E-11
   11   10   -0.62535100E-04  0.42722855E-11
   12   10    0.11691632E-03  0.12925644E-11
    1   11    0.20366315E-04  0.15410461E-10
    2   11   -0.15416871E-03  0.10252630E-10
    3   11    0.58363272E-04 -0.53704173E-11
    4   11    0.70037912E-04  0.21396613E-11
    5   11    0.18208541E-03 -0.83205925E-12
    6   11    0.20617624E-04 -0.40761697E-11
    7   11   -0.27466988E-03 -0.62165735E-11
    8   11    0.10259205E-04  0.11594884E-10
    9   11   -0.60062093E-04 -0.12726808E-11
   10   11    0.17108111E-03 -0.63661190E-11
   11   11   -0.40879104E-03  0.15052338E-10
   12   11   -0.80575159E-05  0.20481019E-11
    1   12   -0.89217081E-04  0.13387437E-10
    2   12    0.59080899E-04  0.34357531E-11
    3   12    0.20771026E-03  0.53665683E-11
    4   12   -0.10064682E-03 -0.88274208E-11
    5   12   -0.11952885E-03 -0.25014105E-11
    6   12    0.12800627E-03 -0.10009000E-10
    7   12    0.20076559E-03  0.55393212E-11
    8   12    0.92972782E-04  0.28945867E-11
    9   12    0.52172747E-04  0.23077391E-11
   10   12   -0.20641625E-03 -0.66233016E-11
   11   12    0.71483949E-04  0.17955487E-10
   12   12    0.12292184E-03  0.41139835E-11

   -6    5    0
    1    1   -0.19190505E-03  0.14536634E-11
    2    1    0.12630260E-03  0.22792980E-11
    3    1   -0.40536227E-04  0.94290508E-11
    4    1    0.38706600E-04  0.46904526E-11
    5    1    0.31136510E-03  0.86513950E-11
    6    1   -0.27079154E-03  0.22711112E-11
    7    1   -0.21061735E-03  0.18505510E-12
    8    1    0.32409268E-04 -0.25955190E-11
    9    1   -0.22865031E-03 -0.11243650E-10
   10    1   -0.73668924E-04  0.40320299E-11
   11    1    0.25570599E-03 -0.92098947E-11
   12    1   -0.38098672E-04  0.55054596E-11
    1    2   -0.68171569E-04 -0.42153605E-11
    2    2    0.79573000E-04  0.10544644E-10
    3    2    0.20529630E-03  0.68233080E-11
    4    2    0.37102688E-03 -0.23954428E-11
    5    2    0.54123484E-04  0.37132959E-11
    6    2   -0.55432765E-04 -0.66246139E-11
    7    2    0.35827170E-03 -0.23131767E-11
    8    2    0.17704821E-03  0.21794955E-10
    9    2   -0.18717219E-03 -0.11136409E-10
   10    2   -0.22448590E-03  0.90566071E-11
   11    2    0.34005283E-03 -0.70101392E-11
   12    2   -0.24822648E-03 -0.16129411E-10
    1    3    0.33995590E-03  0.10789934E-10
    2    3    0.52879791E-04  0.45546227E-11
    3    3    0.29866800E-03 -0.15464142E-10
    4    3   -0.46002944E-03  0.32788086E-11
    5    3    0.21563063E-03  0.63426591E-11
    6    3   -0.25745519E-03 -0.94263636E-11
    7    3   -0.28232347E-03  0.34157814E-11
    8    3   -0.39428948E-03  0.65793790E-11
    9    3    0.20975822E-03  0.27627583E-10
   10    3   -0.25787369E-05 -0.51408007E-11
   11    3   -0.12447658E-03 -0.75122590E-12
   12    3   -0.17132245E-03  0.79408784E-11
    1    4    0.36576584E-03  0.15735997E-10
    2    4   -0.68014890E-04 -0.41508561E-11
    3    4   -0.20513123E-03  0.16971409E-10
    4    4   -0.19248380E-03  0.40057996E-12
    5    4   -0.12663337E-03  0.34876728E-11
    6    4    0.39189898E-04  0.11929153E-11
    7    4   -0.74072162E-04  0.44815176E-11
    8    4   -0.25531978E-03 -0.69602633E-11
    9    4    0.37998300E-04 -0.66623794E-11
   10    4    0.91864682E-05 -0.10917894E-10
   11    4    0.53147586E-04  0.61996380E-11
   12    4    0.15366017E-03 -0.33023484E-11
    1    5   -0.70013818E-04  0.47144251E-11
    2    5    0.32494722E-03 -0.17549418E-10
    3    5   -0.11334698E-03 -0.18804602E-10
    4    5    0.67325706E-04 -0.81392846E-12
    5    5    0.80675173E-04  0.12238014E-10
    6    5    0.20301309E-03  0.17738790E-10
    7    5    0.22397009E-03 -0.10311393E-10
    8    5    0.34021482E-03  0.44708068E-11
    9    5   -0.24913758E-03 -0.32724886E-11
   10    5   -0.25338108E-03  0.99379044E-12
   11    5    0.11054864E-03 -0.75643554E-11
   12    5   -0.65018399E-04 -0.59377633E-11
    1    6    0.19867271E-03 -0.29401509E-11
    2    6   -0.29069226E-04  0.19221130E-11
    3    6    0.14142317E-04 -0.13247175E-11
    4    6   -0.34074661E-03 -0.12876624E-10
    5    6    0.54964201E-04  0.60691133E-11
    6    6    0.29418305E-03 -0.72035646E-11
    7    6    0.33010127E-05  0.12332096E-10
    8    6   -0.12511059E-03 -0.16609239E-10
    9    6   -0.17180889E-03 -0.66542798E-11
   10    6    0.24073808E-03  0.94680185E-11
   11    6   -0.26080112E-04 -0.10143063E-10
   12    6    0.32495389E-03  0.61347889E-11
    1    7    0.18180791E-03 -0.79998994E-11
    2    7   -0.82310527E-04  0.20080271E-11
    3    7   -0.61812466E-04  0.25347474E-11
    4    7   -0.23423825E-04 -0.78401435E-11
    5    7   -0.82692895E-04  0.53337380E-11
    6    7   -0.37920280E-04 -0.13614156E-10
    7    7    0.13468692E-04 -0.39583519E-11
    8    7   -0.20498493E-03 -0.69185158E-12
    9    7    0.87306975E-04  0.46540554E-11
   10    7   -0.37909891E-04 -0.11001755E-10
   11    7   -0.13327580E-04 -0.11981973E-10
   12    7    0.19392493E-03  0.47548438E-11
    1    8    0.17966810E-04 -0.88579725E-11
    2    8    0.84117951E-05 -0.84677664E-11
    3    8    0.73195843E-04  0.10082642E-10
    4    8   -0.27885735E-04  0.14284947E-10
    5    8    0.53031831E-04 -0.20677764E-10
    6    8    0.25505187E-03  0.18461118E-10
    7    8    0.75322254E-04  0.23651128E-10
    8    8    0.89996207E-04  0.52221157E-11
    9    8    0.14180349E-03 -0.12986896E-10
   10    8   -0.11959393E-03 -0.13830320E-11
   11    8    0.11890407E-03  0.28305062E-10
   12    8    0.13124549E-03 -0.58917033E-11
    1    9    0.51889104E-05 -0.45188569E-11
    2    9    0.66529777E-04 -0.11547078E-10
    3    9   -0.97470381E-04 -0.30050826E-10
    4    9   -0.90238378E-04  0.93913752E-11
    5    9   -0.35187712E-05  0.16106676E-10
    6    9   -0.35899658E-03 -0.34883745E-11
    7    9   -0.19803207E-03 -0.30130505E-11
    8    9   -0.11891519E-03 -0.12761224E-10
    9    9   -0.27408610E-04 -0.63456601E-11
   10    9   -0.38657351E-04  0.18241745E-11
   11    9   -0.10140744E-03 -0.31877521E-11
   12    9   -0.37385532E-03  0.19281714E-10
    1   10   -0.23903272E-04 -0.11727951E-10
    2   10    0.83314325E-04  0.38287232E-11
    3   10    0.37361470E-04  0.51650261E-11
    4   10   -0.86277640E-04 -0.70568885E-11
    5   10    0.13027968E-03 -0.46371633E-11
    6   10   -0.17560733E-03  0.75790640E-11
    7   10   -0.20304888E-03 -0.14805534E-11
    8   10    0.16312943E-03 -0.51175073E-11
    9   10   -0.35391894E-03 -0.83523024E-11
   10   10    0.13453009E-04 -0.40652169E-11
   11   10    0.20551043E-03  0.72766671E-11
   12   10   -0.87842830E-04 -0.10628641E-10
    1   11    0.27603871E-04 -0.96593346E-11
    2   11    0.52464597E-04  0.28246452E-11
    3   11    0.25462005E-03  0.11800247E-10
    4   11    0.75605271E-04 -0.25077144E-11
    5   11   -0.23877552E-03 -0.27390529E-11
    6   11    0.26155627E-03  0.10234643E-10
    7   11    0.38568889E-03 -0.85164189E-12
    8   11    0.94756974E-04 -0.16754818E-10
    9   11   -0.71352699E-05 -0.62347980E-11
   10   11   -0.75549233E-04 -0.53938424E-11
   11   11    0.91288405E-04  0.16432516E-10
   12   11    0.14211623E-03 -0.83100889E-11
    1   12    0.90054790E-04 -0.21754893E-10
    2   12   -0.44688029E-05  0.18148657E-10
    3   12   -0.35958312E-03  0.46426248E-11
    4   12    0.18083255E-03  0.70302473E-11
    5   12    0.21917784E-03 -0.53660841E-11
    6   12   -0.79000970E-06 -0.61723747E-11
    7   12   -0.97789541E-04  0.69974300E-12
    8   12   -0.13100474E-03 -0.55524683E-11
    9   12   -0.10653491E-03 -0.14440194E-10
   10   12    0.19790946E-03 -0.48256944E-11
   11   12   -0.11909222E-03 -0.13773378E-10
   12   12   -0.27835932E-04 -0.84941594E-11

   -6    6    0
    1    1    0.18812112E-03 -0.54980178E-11
    2    1   -0.94318733E-04  0.63244279E-11
    3    1    0.15834219E-04  0.26180411E-12
    4    1   -0.31669427E-04  0.10274436E-10
    5    1   -0.20284178E-03 -0.14289050E-10
    6    1   -0.84961979E-05 -0.96718855E-11
    7    1    0.61961004E-04  0.19061549E-10
    8    1   -0.29004588E-04  0.69402975E-11
    9    1    0.25879233E-03 -0.11176610E-10
   10    1    0.19540719E-03 -0.94733554E-11
   11    1   -0.20430153E-03  0.84912722E-11
   12    1   -0.53863226E-04 -0.63483290E-14
    1    2   -0.19227895E-03 -0.36821410E-11
    2    2   -0.33350655E-03 -0.11731601E-10
    3    2   -0.19428975E-03  0.10367301E-10
    4    2   -0.28817950E-05 -0.30602775E-11
    5    2   -0.37897439E-04 -0.88199196E-12
    6    2   -0.13621626E-03  0.13172047E-10
    7    2   -0.11933489E-03  0.32448577E-12
    8    2   -0.48706787E-05  0.70500671E-11
    9    2    0.24999617E-03  0.19753109E-10
   10    2   -0.20683750E-04 -0.13590228E-10
   11    2   -0.48512062E-04  0.14557003E-10
   12    2   -0.10472912E-03  0.85214576E-11
    1    3    0.67692959E-04 -0.18251929E-11
    2    3    0.48127890E-03 -0.11077454E-10
    3    3   -0.14825855E-03  0.68651471E-12
    4    3   -0.17941938E-03 -0.10850470E-10
    5    3   -0.32817615E-03  0.82230498E-11
    6    3   -0.32426365E-03  0.10852239E-10
    7    3    0.57945966E-04  0.16970744E-10
    8    3   -0.29128079E-04 -0.14275674E-11
    9    3    0.11802639E-04 -0.77580772E-11
   10    3   -0.82546992E-04 -0.21330260E-11
   11    3    0.75356457E-04 -0.19842249E-11
   12    3   -0.12386018E-03 -0.16848183E-10
    1    4   -0.11568969E-03 -0.25949166E-11
    2    4    0.73735622E-05  0.16034907E-10
    3    4   -0.76028590E-04 -0.46542299E-11
    4    4    0.18788727E-03 -0.38706999E-12
    5    4    0.94162597E-04 -0.37180968E-11
    6    4   -0.15759950E-04 -0.28001987E-11
    7    4    0.19589723E-03 -0.56698895E-11
    8    4    0.20395209E-03  0.11537118E-10
    9    4    0.53937827E-04 -0.58000793E-11
   10    4    0.21249728E-04 -0.70722499E-11
   11    4   -0.26673817E-04 -0.58713730E-11
   12    4   -0.21419112E-03  0.19116465E-11
    1    5   -0.68929695E-04  0.64262767E-11
    2    5   -0.55801059E-04  0.63797307E-11
    3    5   -0.70593319E-04  0.23298534E-11
    4    5    0.19184059E-03  0.21694344E-10
    5    5   -0.33252035E-03 -0.11725205E-10
    6    5   -0.19533064E-03 -0.10050494E-10
    7    5    0.19813301E-04 -0.12993452E-10
    8    5   -0.48194833E-04 -0.10582638E-10
    9    5   -0.10501140E-03  0.31799806E-11
   10    5    0.27237229E-04 -0.13539942E-10
   11    5   -0.57039636E-04  0.49762321E-11
   12    5   -0.77365577E-04 -0.80291980E-11
    1    6   -0.13890904E-03 -0.24737677E-11
    2    6   -0.34436040E-03 -0.45432646E-12
    3    6   -0.34766088E-03  0.25332595E-11
    4    6   -0.67672895E-04  0.56294157E-12
    5    6    0.48292036E-03  0.91354764E-11
    6    6   -0.15218022E-03  0.92546921E-11
    7    6    0.83341198E-04  0.75469270E-11
    8    6    0.75174897E-04  0.55009777E-11
    9    6   -0.12357527E-03 -0.82498686E-11
   10    6   -0.13997475E-03 -0.66827560E-11
   11    6    0.21381741E-03  0.20237395E-10
   12    6   -0.59968403E-04  0.82510474E-11
    1    7    0.13370728E-03  0.14757839E-10
    2    7    0.93827436E-04 -0.11730709E-10
    3    7   -0.12949138E-03 -0.25741041E-11
    4    7    0.39898247E-04  0.32888107E-11
    5    7    0.93939970E-04  0.23938405E-10
    6    7    0.16801881E-04 -0.19506125E-11
    7    7    0.80502375E-04  0.56585385E-11
    8    7    0.26775384E-03 -0.73416593E-11
    9    7   -0.16242602E-03 -0.65624794E-11
   10    7    0.16340524E-03  0.45644240E-11
   11    7    0.14154737E-03  0.24075663E-11
   12    7   -0.33024468E-03  0.19222945E-11
    1    8    0.64482951E-04  0.15167847E-11
    2    8    0.12459586E-03  0.16651004E-10
    3    8   -0.53516148E-04 -0.60794739E-12
    4    8    0.80300567E-04 -0.13759668E-10
    5    8    0.20483661E-03  0.14638246E-10
    6    8   -0.17318623E-03 -0.65714933E-11
    7    8   -0.76353981E-04  0.73083775E-11
    8    8    0.88205730E-04 -0.41287816E-11
    9    8   -0.23163774E-03  0.55381419E-11
   10    8    0.25325674E-03  0.12592401E-10
   11    8   -0.14765047E-04 -0.15719825E-10
   12    8    0.62793203E-04  0.12127588E-10
    1    9    0.11455553E-03 -0.88435332E-11
    2    9   -0.23912317E-04  0.35351542E-11
    3    9    0.37000234E-03  0.15089863E-10
    4    9    0.63371646E-04 -0.66057388E-11
    5    9   -0.20024181E-03 -0.53106517E-11
    6    9   -0.65098313E-04 -0.27829195E-10
    7    9    0.16186967E-03  0.30098248E-11
    8    9    0.91646362E-05 -0.11007329E-10
    9    9    0.20738157E-03  0.10228278E-10
   10    9   -0.93901967E-04 -0.17549516E-10
   11    9    0.53546079E-04 -0.36067174E-11
   12    9    0.19064198E-03 -0.49434444E-11
    1   10    0.40494036E-04  0.15105124E-10
    2   10   -0.94779053E-04 -0.58910110E-11
    3   10   -0.16158023E-04 -0.38535216E-12
    4   10    0.93150707E-04 -0.18174026E-10
    5   10   -0.36484437E-04  0.17230777E-10
    6   10    0.11001645E-03  0.90433983E-11
    7   10    0.13629744E-03 -0.42887533E-11
    8   10   -0.16193937E-03 -0.45090958E-11
    9   10    0.40175461E-03  0.20509070E-11
   10   10    0.80343556E-04  0.68573820E-11
   11   10   -0.26805202E-03  0.20056717E-11
   12   10    0.16247170E-03  0.79310763E-11
    1   11   -0.80160520E-04 -0.26647222E-11
    2   11    0.20428615E-03 -0.66279380E-11
    3   11   -0.17324510E-03  0.39413877E-11
    4   11   -0.22390142E-04 -0.58402124E-11
    5   11    0.22218780E-03 -0.13366380E-10
    6   11   -0.18918188E-03 -0.16829050E-10
    7   11   -0.19298969E-03  0.26506180E-11
    8   11    0.40425069E-03  0.24710306E-11
    9   11   -0.11859729E-03 -0.38779488E-11
   10   11    0.76793026E-04 -0.62868911E-11
   11   11    0.87547000E-04 -0.11220536E-10
   12   11   -0.23186398E-03 -0.90073074E-11
    1   12   -0.63283308E-04  0.59998115E-11
    2   12   -0.20046693E-03 -0.10465749E-10
    3   12   -0.65305180E-04 -0.67568895E-11
    4   12   -0.17189249E-03  0.23007500E-11
    5   12    0.16716366E-03 -0.57078561E-12
    6   12    0.40585113E-03  0.17060061E-10
    7   12    0.25469672E-04 -0.14235699E-10
    8   12    0.10851339E-03 -0.36824144E-11
    9   12   -0.16729249E-03 -0.12329319E-10
   10   12   -0.16239658E-03 -0.41252297E-11
   11   12    0.95129840E-05  0.17043911E-10
   12   12    0.20754173E-03  0.12116717E-10

   -6    7    0
    1    1   -0.77089951E-04  0.55089258E-11
    2    1    0.12145206E-03  0.72754929E-11
    3    1   -0.99633710E-04 -0.12290844E-10
    4    1    0.68066921E-04 -0.52837989E-11
    5    1    0.24062527E-03  0.23501170E-10
    6    1    0.30339509E-04 -0.31281396E-12
    7    1   -0.17888329E-03 -0.18120479E-11
    8    1   -0.17182456E-04 -0.82092682E-11
    9    1   -0.23438091E-03 -0.29582812E-10
   10    1   -0.15600909E-03 -0.50773968E-11
   11    1    0.12136458E-03 -0.14316248E-11
   12    1   -0.16243207E-03  0.13877417E-10
    1    2    0.31375618E-04  0.29277143E-11
    2    2    0.10623793E-03 -0.90915843E-11
    3    2   -0.77629919E-04 -0.16578786E-10
    4    2    0.24102652E-03  0.43144146E-11
    5    2    0.60144868E-04  0.18259081E-10
    6    2    0.24440445E-03 -0.30478387E-12
    7    2    0.20116951E-03 -0.13820775E-10
    8    2   -0.97548448E-04  0.45353912E-11
    9    2   -0.20343393E-07 -0.11309339E-11
   10    2   -0.15073575E-04  0.12713044E-10
   11    2    0.58744285E-04  0.22478705E-11
   12    2    0.10658109E-03  0.29924953E-11
    1    3    0.38412756E-04  0.98280733E-12
    2    3   -0.15365956E-03  0.60992446E-11
    3    3   -0.16240567E-03  0.13286828E-10
    4    3   -0.31284480E-04  0.43802915E-11
    5    3   -0.24437248E-03 -0.50682080E-11
    6    3   -0.30470558E-04 -0.24521802E-11
    7    3    0.10453144E-03 -0.83062897E-14
    8    3   -0.56148080E-04  0.20823003E-11
    9    3    0.16895373E-03 -0.65049771E-11
   10    3    0.73116661E-04 -0.89258462E-12
   11    3    0.10609860E-04 -0.54106029E-11
   12    3   -0.38931813E-04  0.10622814E-10
    1    4   -0.15870253E-03 -0.16915398E-12
    2    4   -0.28520539E-03 -0.10872053E-10
    3    4    0.34421653E-03  0.30534683E-11
    4    4   -0.76809928E-04 -0.62286932E-11
    5    4   -0.12074610E-03 -0.66591594E-11
    6    4    0.10007476E-03 -0.25783997E-11
    7    4   -0.15617162E-03 -0.28475369E-11
    8    4   -0.12118610E-03 -0.11337448E-10
    9    4    0.16131598E-03  0.28508644E-11
   10    4    0.68648949E-04  0.11557962E-10
   11    4   -0.75076892E-05 -0.71483227E-12
   12    4    0.18548316E-03  0.74754292E-11
    1    5   -0.68600310E-04 -0.99793822E-11
    2    5   -0.22796915E-03 -0.42901677E-11
    3    5   -0.19736732E-03 -0.68020938E-11
    4    5   -0.31597705E-04 -0.76265546E-12
    5    5    0.10555171E-03  0.83413337E-11
    6    5   -0.77877817E-04  0.83271658E-11
    7    5    0.15278255E-04 -0.85307882E-11
    8    5    0.58665925E-04 -0.15150486E-10
    9    5    0.10698099E-03  0.80928362E-11
   10    5   -0.94152082E-04  0.10737298E-10
   11    5   -0.59424278E-04 -0.90265651E-11
   12    5    0.17377784E-03  0.49621444E-11
    1    6    0.46207177E-04 -0.76099100E-11
    2    6    0.77316571E-04  0.10301033E-10
    3    6    0.38739489E-04  0.14534631E-10
    4    6   -0.38957367E-04  0.14336598E-10
    5    6   -0.15156348E-03  0.52745436E-11
    6    6   -0.16674898E-03 -0.23950113E-11
    7    6   -0.72972029E-04 -0.17792690E-10
    8    6    0.10830046E-04 -0.54843374E-11
    9    6   -0.39669458E-04  0.68185977E-11
   10    6    0.10280596E-03  0.11755480E-11
   11    6   -0.30278894E-04 -0.11797032E-10
   12    6   -0.35092070E-04 -0.15560864E-10
    1    7   -0.89906449E-04 -0.17296384E-10
    2    7   -0.20415368E-03 -0.10714646E-10
    3    7    0.23486851E-03  0.39562160E-11
    4    7    0.12881750E-03  0.17912337E-10
    5    7   -0.13094634E-03 -0.13982606E-11
    6    7    0.83708957E-04  0.15877521E-10
    7    7    0.23881907E-04  0.81731796E-11
    8    7   -0.39540836E-04 -0.15908983E-11
    9    7    0.18857123E-03 -0.10959773E-10
   10    7   -0.75034971E-04  0.23446950E-11
   11    7   -0.11160765E-03  0.66365156E-11
   12    7    0.29665952E-03  0.14655045E-10
    1    8   -0.17869116E-03 -0.66223642E-11
    2    8   -0.14945768E-03 -0.24610857E-10
    3    8    0.12370288E-03  0.66495496E-11
    4    8   -0.93280318E-04 -0.91121810E-12
    5    8    0.18615564E-04 -0.90379184E-11
    6    8    0.19224999E-04  0.70912468E-11
    7    8   -0.90547079E-04 -0.68453362E-11
    8    8    0.85459500E-04 -0.32891159E-11
    9    8    0.33369353E-03 -0.10892952E-10
   10    8   -0.14364457E-03 -0.67126849E-11
   11    8   -0.20670998E-03  0.23311219E-10
   12    8   -0.15280412E-04  0.48095568E-11
    1    9   -0.48806332E-04 -0.19185645E-11
    2    9    0.82312590E-04  0.89990754E-12
    3    9    0.31326124E-03  0.43053859E-11
    4    9   -0.19249307E-03 -0.46735210E-11
    5    9    0.94193150E-04  0.31593542E-11
    6    9   -0.19214811E-03  0.71234832E-11
    7    9   -0.14919470E-03 -0.87760321E-11
    8    9    0.11554924E-03  0.86664356E-12
    9    9    0.11769428E-03  0.28723725E-12
   10    9   -0.28971904E-04 -0.28607195E-11
   11    9   -0.71084731E-05  0.18136102E-10
   12    9   -0.20555842E-03 -0.85465706E-11
    1   10    0.12865552E-03 -0.11179026E-11
    2   10    0.13174890E-03  0.11721082E-10
    3   10   -0.83564836E-04  0.12944999E-10
    4   10   -0.17867188E-03 -0.11224912E-10
    5   10    0.20080622E-03  0.24482710E-11
    6   10   -0.10521713E-03 -0.14276568E-10
    7   10   -0.30914049E-03 -0.75457872E-11
    8   10    0.12851388E-03  0.51808981E-11
    9   10   -0.16306362E-03 -0.18540136E-10
   10   10    0.24048645E-04 -0.14587966E-11
   11   10    0.39794145E-04 -0.67371233E-11
   12   10   -0.18912552E-03 -0.10272809E-10
    1   11    0.93841224E-04  0.26076142E-11
    2   11    0.18940028E-04 -0.79206624E-11
    3   11    0.19072634E-04 -0.28770364E-11
    4   11   -0.17124373E-04  0.45342343E-11
    5   11   -0.97489047E-04 -0.10475971E-10
    6   11    0.55518235E-04  0.42406508E-12
    7   11    0.12849544E-03 -0.56137284E-11
    8   11   -0.14671482E-03 -0.13417685E-11
    9   11    0.50844367E-04 -0.84327114E-11
   10   11    0.90904826E-04 -0.15402750E-11
   11   11    0.85631041E-04 -0.46319840E-11
   12   11    0.33297577E-03  0.48058943E-11
    1   12    0.19213757E-03  0.27087695E-11
    2   12    0.93947146E-04 -0.22144293E-11
    3   12   -0.19187797E-03  0.98521751E-11
    4   12    0.23496315E-03 -0.71556571E-11
    5   12    0.70253857E-06 -0.15464442E-10
    6   12    0.16801368E-03 -0.70732187E-11
    7   12    0.16281227E-03  0.10635514E-11
    8   12   -0.50808125E-04  0.89845845E-11
    9   12   -0.43795126E-04 -0.69967122E-12
   10   12    0.14870919E-03  0.15153617E-10
   11   12    0.11488080E-03 -0.26753927E-11
   12   12    0.11759199E-03 -0.82382877E-11

   -5   -7    0
    1    1    0.85470751E-04  0.20822063E-10
    2    1    0.14303821E-04  0.80147720E-11
    3    1   -0.10690466E-03 -0.54437947E-11
    4    1    0.37604166E-03 -0.14677253E-10
    5    1    0.11927701E-03 -0.26432759E-11
    6    1    0.18046663E-03 -0.12006507E-11
    7    1    0.11714551E-03 -0.42950678E-11
    8    1   -0.41707285E-04 -0.19486406E-10
    9    1   -0.13251334E-03 -0.49287010E-11
   10    1   -0.77526816E-04  0.20529481E-11
   11    1    0.13852834E-03  0.37956611E-11
   12    1   -0.12094138E-04 -0.15820132E-11
    1    2    0.30899941E-05 -0.59597880E-11
    2    2   -0.16666805E-03 -0.21546603E-10
    3    2   -0.19174078E-03  0.80657601E-11
    4    2   -0.67871308E-04  0.77888262E-11
    5    2    0.36599076E-03  0.90506299E-11
    6    2    0.21581691E-03 -0.23667512E-11
    7    2    0.96948119E-04  0.45583612E-11
    8    2   -0.18527049E-03 -0.16051391E-10
    9    2   -0.11066676E-03 -0.15223116E-10
   10    2   -0.12161396E-03  0.21153301E-10
   11    2    0.96626916E-04  0.78404956E-11
   12    2   -0.18717060E-05 -0.10152642E-10
    1    3    0.15423398E-03 -0.49406990E-12
    2    3   -0.12702207E-03  0.14550091E-10
    3    3    0.15076475E-03  0.39764208E-11
    4    3   -0.68889336E-04  0.13266868E-10
    5    3    0.17919699E-03  0.69937365E-11
    6    3    0.13413385E-03 -0.53526571E-11
    7    3    0.98417058E-04  0.28581324E-11
    8    3    0.23389297E-04  0.94727004E-12
    9    3    0.36839975E-03  0.29744679E-11
   10    3    0.21433750E-03 -0.13580553E-10
   11    3    0.10807616E-03  0.47658905E-11
   12    3   -0.19126757E-03  0.76086067E-11
    1    4    0.68066947E-04  0.15982627E-10
    2    4   -0.24102651E-03  0.13564100E-10
    3    4   -0.31284475E-04 -0.94763434E-11
    4    4    0.85616146E-04 -0.11515900E-10
    5    4   -0.14071431E-04  0.15161063E-10
    6    4    0.10729601E-03  0.10174998E-10
    7    4   -0.77129027E-04 -0.27370554E-11
    8    4   -0.13821286E-03 -0.11126683E-10
    9    4    0.11981550E-04  0.13646298E-10
   10    4   -0.17867187E-03 -0.59940108E-11
   11    4    0.17124366E-04  0.70531027E-11
   12    4    0.23496312E-03  0.13821459E-11
    1    5   -0.24062527E-03  0.57743200E-11
    2    5    0.60144828E-04  0.95221699E-11
    3    5    0.24437251E-03 -0.28552553E-11
    4    5   -0.36306339E-05  0.29503095E-11
    5    5   -0.16757818E-03 -0.46050923E-11
    6    5   -0.19345022E-03 -0.10840775E-10
    7    5    0.12138050E-03  0.32901530E-11
    8    5    0.96536349E-04  0.97543414E-12
    9    5   -0.19932882E-05 -0.31151522E-11
   10    5   -0.20080622E-03  0.78690807E-11
   11    5   -0.97489054E-04  0.18320442E-10
   12    5   -0.70255900E-06  0.10187541E-11
    1    6    0.30339503E-04 -0.36163361E-11
    2    6   -0.24440451E-03  0.43855048E-11
    3    6   -0.30470630E-04 -0.74721893E-11
    4    6   -0.15284735E-03 -0.18130349E-11
    5    6   -0.12740284E-03  0.10069467E-10
    6    6    0.14791089E-03 -0.13293182E-10
    7    6   -0.21404866E-03  0.17581188E-11
    8    6    0.10718552E-03 -0.12066894E-10
    9    6   -0.19127690E-03 -0.25001823E-10
   10    6   -0.10521707E-03  0.96533606E-11
   11    6   -0.55518251E-04 -0.33770950E-11
   12    6    0.16801367E-03  0.12746241E-10
    1    7   -0.17888328E-03  0.63538671E-12
    2    7   -0.20116950E-03 -0.17804544E-10
    3    7    0.10453143E-03 -0.12094202E-11
    4    7    0.45380885E-04 -0.10305420E-11
    5    7    0.27851504E-04  0.13832227E-12
    6    7    0.19704567E-04 -0.11617360E-10
    7    7   -0.25571449E-04  0.33963310E-11
    8    7   -0.46263562E-04 -0.16039217E-11
    9    7    0.13597271E-03 -0.29970570E-11
   10    7   -0.30914048E-03 -0.13682211E-10
   11    7   -0.12849542E-03  0.40540747E-11
   12    7    0.16281226E-03 -0.92973186E-11
    1    8    0.17182445E-04  0.92557841E-11
    2    8   -0.97548479E-04  0.57465786E-11
    3    8    0.56148089E-04 -0.14679544E-10
    4    8   -0.23022499E-03  0.11590148E-10
    5    8   -0.15284138E-04 -0.22224604E-10
    6    8    0.20834561E-03  0.10226445E-10
    7    8   -0.90123129E-04 -0.73650637E-11
    8    8   -0.15108314E-03  0.73874171E-11
    9    8    0.83855192E-04 -0.15646286E-10
   10    8   -0.12851386E-03  0.18681656E-11
   11    8   -0.14671485E-03 -0.12152953E-10
   12    8    0.50808155E-04  0.11169903E-10
    1    9   -0.23438086E-03 -0.27836784E-11
    2    9    0.20347956E-07  0.24823114E-10
    3    9    0.16895370E-03 -0.16964471E-10
    4    9   -0.11822276E-03 -0.13797242E-10
    5    9    0.49060687E-04 -0.41313154E-11
    6    9   -0.79369993E-04 -0.21988946E-10
    7    9   -0.82569811E-04 -0.65466284E-11
    8    9    0.12395653E-03  0.13329019E-10
    9    9    0.18893052E-03  0.94118463E-11
   10    9   -0.16306360E-03  0.46302144E-12
   11    9   -0.50844374E-04 -0.31784390E-11
   12    9   -0.43795123E-04 -0.14722059E-10
    1   10    0.45247130E-04 -0.11359292E-10
    2   10   -0.27873591E-04 -0.18749981E-11
    3   10   -0.19349271E-04  0.29393355E-11
    4   10   -0.31669101E-04 -0.21331652E-11
    5   10    0.15714300E-03  0.82355367E-11
    6   10    0.21583628E-03  0.17114271E-10
    7   10   -0.14320194E-03  0.97686052E-12
    8   10   -0.16221902E-04 -0.10593943E-10
    9   10   -0.78548891E-05  0.13614079E-11
   10   10   -0.25930322E-04 -0.59391173E-11
   11   10    0.46645432E-04  0.55220733E-11
   12   10   -0.13617071E-03  0.23611256E-11
    1   11    0.23027551E-03 -0.38412883E-11
    2   11   -0.15937246E-04 -0.40641470E-11
    3   11    0.20816706E-03  0.96354387E-11
    4   11    0.52250970E-04  0.10830759E-10
    5   11   -0.56251063E-04 -0.43787682E-11
    6   11   -0.17929631E-03 -0.53047064E-11
    7   11    0.90682486E-04 -0.94157294E-13
    8   11   -0.40777771E-03  0.99509190E-11
    9   11    0.68112826E-04 -0.43268602E-11
   10   11    0.90454066E-04 -0.38187491E-11
   11   11   -0.15189855E-03  0.20687741E-10
   12   11    0.83065402E-04 -0.64356579E-11
    1   12    0.11781173E-03 -0.16496281E-11
    2   12    0.49661127E-04  0.22603696E-11
    3   12   -0.79113443E-04  0.19789233E-11
    4   12   -0.36519927E-04  0.67236599E-11
    5   12   -0.20311962E-03 -0.24141144E-10
    6   12    0.23433103E-03  0.27864900E-10
    7   12    0.16469675E-03  0.19583302E-10
    8   12   -0.76873978E-04 -0.62985983E-11
    9   12   -0.66677197E-04 -0.32946955E-11
   10   12    0.82705092E-04 -0.12143109E-10
   11   12    0.12450860E-03  0.74768073E-11
   12   12    0.18968656E-03 -0.89085163E-11

   -5   -6    0
    1    1   -0.17419910E-03 -0.14238686E-11
    2    1    0.25535505E-03 -0.73348092E-11
    3    1    0.12902253E-03  0.20657599E-11
    4    1   -0.17626560E-03 -0.91663296E-11
    5    1   -0.24414169E-03  0.22384910E-11
    6    1   -0.29233778E-03  0.32263462E-11
    7    1    0.37922819E-06  0.11824725E-11
    8    1   -0.19697672E-03 -0.46287850E-11
    9    1    0.19035265E-03  0.11925809E-10
   10    1   -0.11801725E-03  0.49428274E-11
   11    1   -0.49449633E-04  0.85082482E-11
   12    1    0.23964527E-03 -0.98716573E-11
    1    2   -0.13684235E-04 -0.95537803E-11
    2    2    0.47313801E-04  0.50638157E-11
    3    2    0.78399023E-04  0.78841152E-11
    4    2    0.22022346E-03 -0.77312892E-11
    5    2   -0.18843256E-03 -0.56173298E-11
    6    2   -0.37579416E-03  0.76972444E-11
    7    2   -0.19351723E-03 -0.31492875E-11
    8    2    0.12212756E-03  0.16171325E-10
    9    2   -0.12751246E-03 -0.18995310E-10
   10    2    0.84554179E-05  0.15180156E-12
   11    2   -0.32961931E-03 -0.11178229E-10
   12    2   -0.19463809E-03  0.73625611E-11
    1    3   -0.58499159E-04  0.12226890E-11
    2    3   -0.45364985E-03  0.74657655E-12
    3    3    0.33719077E-03  0.27365376E-11
    4    3    0.84178847E-04  0.10071604E-11
    5    3    0.14201210E-03  0.27720617E-11
    6    3   -0.40002843E-03  0.12767387E-10
    7    3   -0.83666895E-04 -0.19053386E-10
    8    3    0.39922919E-03  0.16403907E-11
    9    3    0.25152747E-03  0.10015018E-10
   10    3   -0.36690645E-04 -0.17611576E-10
   11    3   -0.18203435E-03  0.11436208E-10
   12    3   -0.36759827E-03  0.12149119E-10
    1    4   -0.31669430E-04  0.26024909E-11
    2    4    0.28818126E-05  0.30957387E-11
    3    4   -0.17941940E-03  0.81047549E-11
    4    4   -0.17433306E-03  0.12757342E-10
    5    4   -0.25389821E-03 -0.69460089E-11
    6    4   -0.12886050E-03  0.17745488E-11
    7    4   -0.11789631E-03  0.76734608E-11
    8    4    0.49513510E-04  0.92452149E-11
    9    4   -0.24059028E-03 -0.18821300E-10
   10    4    0.93150667E-04  0.37307579E-11
   11    4    0.22390133E-04  0.69358605E-11
   12    4   -0.17189244E-03 -0.27229676E-11
    1    5    0.20284172E-03  0.19156588E-11
    2    5   -0.37897457E-04  0.83490875E-11
    3    5    0.32817622E-03  0.16003547E-11
    4    5    0.14348844E-04  0.76674331E-11
    5    5    0.47435715E-04 -0.97914055E-11
    6    5    0.76581420E-04  0.74868883E-11
    7    5   -0.81044326E-05 -0.22729661E-11
    8    5   -0.32964569E-03  0.10477680E-10
    9    5   -0.19515058E-03 -0.87858354E-11
   10    5    0.36484433E-04  0.27980420E-11
   11    5    0.22218781E-03  0.21795933E-12
   12    5   -0.16716364E-03 -0.29300694E-11
    1    6   -0.84962316E-05 -0.80426342E-11
    2    6    0.13621622E-03 -0.48460552E-11
    3    6   -0.32426364E-03 -0.21258720E-11
    4    6    0.58340936E-04 -0.14835099E-10
    5    6   -0.45360213E-03 -0.89201605E-11
    6    6    0.33485966E-03  0.12354466E-10
    7    6    0.35710344E-04  0.19166638E-10
    8    6   -0.18271608E-03  0.10394720E-11
    9    6   -0.36641138E-03 -0.18743251E-10
   10    6    0.11001645E-03  0.27425117E-11
   11    6    0.18918187E-03 -0.14720861E-10
   12    6    0.40585115E-03 -0.98997702E-11
    1    7    0.61961005E-04  0.55616891E-11
    2    7    0.11933485E-03  0.55789471E-12
    3    7    0.57945975E-04  0.28575274E-11
    4    7    0.51810911E-04 -0.19732724E-10
    5    7   -0.60951248E-04  0.19106337E-10
    6    7   -0.24818157E-03 -0.31744863E-11
    7    7    0.65896345E-04 -0.14744800E-10
    8    7   -0.14464047E-03 -0.27579729E-11
    9    7   -0.25145056E-03 -0.29007928E-11
   10    7    0.13629741E-03  0.77436140E-11
   11    7    0.19298968E-03  0.81141615E-12
   12    7    0.25469681E-04  0.51014139E-11
    1    8    0.29004556E-04 -0.68432971E-11
    2    8   -0.48706506E-05  0.36406744E-10
    3    8    0.29128115E-04 -0.91256458E-11
    4    8    0.16967822E-03  0.22150239E-10
    5    8    0.10436708E-03 -0.12051934E-10
    6    8    0.46587939E-03 -0.25207795E-10
    7    8    0.21765434E-03  0.18673824E-10
    8    8   -0.21406669E-03 -0.10692853E-11
    9    8   -0.93706491E-04 -0.13096400E-10
   10    8    0.16193933E-03 -0.18843326E-11
   11    8    0.40425068E-03 -0.70345405E-11
   12    8   -0.10851341E-03  0.13165670E-10
    1    9    0.25879230E-03  0.10252620E-10
    2    9   -0.24999617E-03 -0.20007144E-10
    3    9    0.11802606E-04 -0.37243576E-11
    4    9    0.64255266E-04  0.79907472E-11
    5    9    0.27046171E-03 -0.60478274E-11
    6    9    0.25143143E-03  0.19624268E-10
    7    9    0.58646469E-04 -0.31690327E-11
    8    9    0.76390570E-05  0.85489732E-11
    9    9    0.95658317E-04 -0.82217236E-11
   10    9    0.40175456E-03 -0.30457798E-12
   11    9    0.11859732E-03  0.66166005E-11
   12    9   -0.16729249E-03  0.12392604E-10
    1   10    0.52135445E-04 -0.14722737E-11
    2   10    0.61656568E-04  0.41168110E-11
    3   10    0.24810563E-03 -0.34598604E-11
    4   10   -0.16294786E-03 -0.20205530E-11
    5   10   -0.26534526E-03  0.13927645E-11
    6   10   -0.60747535E-04  0.58088006E-11
    7   10   -0.12255501E-03  0.54284398E-11
    8   10   -0.38020729E-03 -0.40294443E-11
    9   10   -0.22469641E-03  0.37488811E-11
   10   10    0.66042869E-04 -0.13053829E-11
   11   10    0.14521872E-03 -0.13880308E-10
   12   10    0.25092606E-03 -0.34891400E-11
    1   11   -0.16893927E-03 -0.12941315E-10
    2   11    0.10441336E-03  0.18881598E-11
    3   11    0.46586687E-03 -0.77832748E-11
    4   11   -0.79620112E-04 -0.79595899E-11
    5   11   -0.20783382E-03  0.56817832E-11
    6   11   -0.48918967E-03  0.14011039E-10
    7   11   -0.15706943E-03  0.35560091E-11
    8   11   -0.24808764E-05  0.37931114E-11
    9   11   -0.24639896E-04 -0.57593546E-11
   10   11   -0.21735915E-03  0.70911934E-12
   11   11   -0.21424100E-03  0.15323715E-11
   12   11   -0.93588124E-04  0.83428766E-11
    1   12   -0.65267853E-04  0.58192747E-11
    2   12    0.27129526E-03  0.17345523E-10
    3   12    0.25200142E-03 -0.89170234E-11
    4   12   -0.10997667E-03 -0.78027704E-11
    5   12   -0.33820872E-04 -0.11273755E-10
    6   12   -0.11387126E-04 -0.69139798E-11
    7   12   -0.16692030E-03  0.16657988E-11
    8   12   -0.14740249E-04 -0.32615632E-11
    9   12   -0.35828369E-04 -0.24259470E-11
   10   12   -0.59309827E-04  0.16309992E-11
   11   12    0.72571879E-05 -0.34200071E-11
   12   12    0.95843581E-04  0.24798757E-11

   -5   -5    0
    1    1    0.29750175E-03 -0.74362174E-13
    2    1   -0.92351712E-04  0.12858873E-10
    3    1   -0.20945667E-03  0.12804534E-10
    4    1    0.45060752E-04 -0.11263035E-11
    5    1    0.27093286E-03  0.70424797E-11
    6    1    0.45433474E-03 -0.13887270E-10
    7    1   -0.14892686E-04 -0.68025334E-11
    8    1   -0.27726454E-03  0.23631146E-10
    9    1   -0.18644555E-03 -0.20608645E-10
   10    1    0.21892269E-04  0.87945554E-11
   11    1   -0.15524507E-03  0.58850955E-11
   12    1   -0.17426778E-03 -0.17023300E-10
    1    2   -0.41309236E-03  0.10034556E-10
    2    2   -0.95001446E-04 -0.88947079E-11
    3    2   -0.30471185E-03  0.60924131E-11
    4    2    0.14411369E-03  0.14215423E-10
    5    2   -0.25680146E-03 -0.37899262E-11
    6    2   -0.58089003E-03 -0.14435489E-10
    7    2    0.32809031E-03 -0.10520648E-10
    8    2    0.51597789E-03  0.14550234E-10
    9    2    0.59213037E-03  0.10568246E-10
   10    2   -0.35954447E-04 -0.12957416E-10
   11    2   -0.14771066E-03  0.14124755E-10
   12    2    0.14751910E-03 -0.35903187E-11
    1    3   -0.26252137E-03  0.78380698E-11
    2    3   -0.43433110E-03  0.20757298E-10
    3    3    0.13969389E-03 -0.33098316E-11
    4    3   -0.70774326E-04 -0.83300940E-11
    5    3    0.13656252E-03 -0.15466736E-10
    6    3   -0.85950251E-04 -0.22264706E-10
    7    3    0.21697353E-03  0.20301818E-11
    8    3    0.48658548E-03 -0.10555811E-10
    9    3   -0.45640954E-04 -0.13421964E-10
   10    3   -0.52247898E-04 -0.94379910E-11
   11    3    0.20898627E-03  0.19277490E-10
   12    3    0.15429431E-03  0.42856539E-12
    1    4    0.38706594E-04  0.35336098E-11
    2    4   -0.37102683E-03  0.77825245E-12
    3    4   -0.46002942E-03 -0.63393181E-11
    4    4    0.29779371E-03 -0.36556466E-11
    5    4    0.93313696E-04  0.77480271E-11
    6    4    0.21084576E-03 -0.14755145E-10
    7    4    0.21320593E-04 -0.16434435E-10
    8    4    0.15507438E-03  0.93250610E-11
    9    4    0.17417221E-03  0.44992133E-11
   10    4   -0.86277638E-04  0.12886662E-10
   11    4   -0.75605261E-04 -0.16187395E-10
   12    4    0.18083252E-03  0.16658928E-10
    1    5   -0.31136510E-03  0.65602419E-11
    2    5    0.54123491E-04 -0.84958521E-11
    3    5   -0.21563056E-03 -0.10821265E-10
    4    5    0.41171726E-03  0.16891204E-12
    5    5   -0.95149430E-04  0.57939209E-11
    6    5   -0.30610979E-03  0.12069598E-10
    7    5    0.35018372E-04 -0.42442950E-11
    8    5   -0.14750090E-03 -0.15535672E-10
    9    5    0.14639786E-03  0.39391027E-10
   10    5   -0.13027969E-03 -0.12825248E-10
   11    5   -0.23877556E-03 -0.24608069E-10
   12    5   -0.21917782E-03  0.10042653E-10
    1    6   -0.27079149E-03  0.65498231E-11
    2    6    0.55432737E-04 -0.17398679E-10
    3    6   -0.25745518E-03  0.80084715E-11
    4    6    0.26080348E-03  0.15213735E-10
    5    6   -0.43326510E-03  0.10687782E-10
    6    6    0.13964888E-03  0.10996564E-10
    7    6    0.51634718E-04 -0.75007287E-11
    8    6    0.20859768E-03  0.55537302E-11
    9    6    0.15546784E-03  0.67539071E-11
   10    6   -0.17560730E-03  0.52370657E-12
   11    6   -0.26155623E-03  0.81652718E-11
   12    6   -0.78993054E-06  0.13883250E-10
    1    7   -0.21061732E-03 -0.61319864E-11
    2    7   -0.35827170E-03 -0.31266598E-10
    3    7   -0.28232344E-03  0.64808363E-11
    4    7    0.22415428E-03  0.18132404E-10
    5    7   -0.91526254E-04  0.33441864E-11
    6    7    0.15151664E-03  0.56840052E-11
    7    7    0.12933848E-03  0.17562245E-11
    8    7    0.27083959E-03 -0.47800676E-11
    9    7    0.38501145E-03 -0.22721462E-11
   10    7   -0.20304884E-03  0.24140457E-11
   11    7   -0.38568887E-03  0.15361835E-10
   12    7   -0.97789530E-04  0.32342631E-11
    1    8   -0.32409237E-04 -0.62460929E-11
    2    8    0.17704823E-03 -0.47887857E-11
    3    8    0.39428948E-03 -0.13019716E-10
    4    8   -0.22757787E-03  0.58536112E-11
    5    8   -0.20085386E-03  0.51079982E-11
    6    8    0.16304535E-03  0.19451741E-10
    7    8   -0.23221405E-03 -0.13820782E-11
    8    8   -0.30082938E-03 -0.41486588E-11
    9    8   -0.23905233E-03 -0.21067697E-10
   10    8   -0.16312941E-03  0.11204742E-10
   11    8    0.94756982E-04  0.50687460E-11
   12    8    0.13100478E-03 -0.48725339E-11
    1    9   -0.22865030E-03  0.94070350E-11
    2    9    0.18717219E-03  0.29315635E-10
    3    9    0.20975818E-03 -0.15520998E-10
    4    9   -0.19608805E-03 -0.21452145E-10
    5    9    0.13178201E-03  0.14717545E-11
    6    9   -0.36568209E-03 -0.31659308E-11
    7    9   -0.11612076E-03 -0.72273191E-11
    8    9    0.95352937E-04  0.60356376E-11
    9    9    0.21716051E-04  0.13636463E-10
   10    9   -0.35391889E-03 -0.31720807E-12
   11    9    0.71352742E-05 -0.20574236E-11
   12    9   -0.10653488E-03 -0.10488986E-11
    1   10    0.22382671E-03 -0.26595219E-12
    2   10    0.90617015E-04 -0.37106076E-11
    3   10   -0.15047008E-03 -0.12220463E-10
    4   10   -0.32441788E-03  0.10383638E-11
    5   10    0.43716625E-03  0.45940664E-11
    6   10    0.56563219E-03 -0.45914782E-11
    7   10   -0.23876264E-03 -0.30744213E-11
    8   10   -0.20237466E-03  0.23173382E-11
    9   10   -0.15635572E-03 -0.10515075E-10
   10   10    0.12934409E-03  0.30239292E-11
   11   10   -0.27115700E-03 -0.45187581E-12
   12   10   -0.38530641E-03 -0.61103297E-11
    1   11    0.22834189E-03  0.53174982E-11
    2   11   -0.20117414E-03  0.16592903E-11
    3   11    0.16219640E-03 -0.31935921E-11
    4   11   -0.28055399E-04 -0.34133891E-11
    5   11   -0.13676447E-03  0.17641229E-10
    6   11   -0.14259703E-03 -0.71553960E-11
    7   11   -0.31007849E-04 -0.70718353E-11
    8   11    0.39607687E-04 -0.83907503E-11
    9   11    0.28437570E-03 -0.80026023E-11
   10   11    0.23300736E-03 -0.68307394E-11
   11   11   -0.30263566E-03  0.53156264E-12
   12   11   -0.23909507E-03  0.22813882E-11
    1   12    0.19736000E-03 -0.16905712E-10
    2   12    0.13147483E-03 -0.22570153E-10
    3   12   -0.36460743E-03 -0.71260391E-11
    4   12   -0.17136045E-03  0.13495189E-10
    5   12   -0.61931692E-04 -0.19568140E-10
    6   12    0.20138548E-03  0.36449456E-10
    7   12   -0.63998702E-04  0.13364691E-10
    8   12   -0.18791507E-03  0.10724616E-10
    9   12   -0.50301252E-04 -0.11050593E-10
   10   12    0.11696767E-03 -0.95925275E-12
   11   12    0.95332996E-04 -0.15546219E-10
   12   12    0.21343407E-04 -0.13905540E-10

   -5   -4    0
    1    1    0.10869168E-03  0.66923082E-11
    2    1    0.25522240E-03  0.56639399E-11
    3    1    0.19369307E-03  0.15960514E-11
    4    1   -0.24873742E-03 -0.37048816E-11
    5    1   -0.49116532E-03 -0.17132480E-10
    6    1   -0.46551116E-03  0.71132810E-12
    7    1   -0.26650645E-04  0.54801259E-12
    8    1   -0.17988972E-03 -0.13945785E-10
    9    1    0.46249585E-04 -0.11996170E-10
   10    1    0.15012913E-03  0.13295311E-10
   11    1    0.99487879E-04  0.19983480E-10
   12    1    0.81029512E-04  0.13343841E-10
    1    2    0.30552003E-03 -0.13576504E-10
    2    2    0.38594120E-03  0.97676164E-11
    3    2    0.11086045E-03 -0.43710547E-11
    4    2   -0.38684744E-03  0.15797369E-11
    5    2   -0.26179025E-03 -0.20379212E-11
    6    2   -0.43785190E-03  0.10466367E-10
    7    2   -0.15669968E-03 -0.34199009E-11
    8    2    0.38155811E-04  0.88943783E-12
    9    2   -0.69721089E-04 -0.24902528E-11
   10    2    0.14235439E-04  0.22108641E-10
   11    2   -0.17310336E-03 -0.82090029E-11
   12    2   -0.23139836E-03  0.60342275E-11
    1    3   -0.12387533E-03  0.20140229E-11
    2    3   -0.16384378E-03 -0.38417039E-11
    3    3   -0.55004141E-03 -0.98634026E-11
    4    3    0.21100425E-03  0.45515988E-12
    5    3    0.28875507E-03 -0.49308058E-11
    6    3    0.55637875E-04  0.18186173E-11
    7    3    0.36757354E-03 -0.14080412E-10
    8    3    0.45989614E-03  0.60372772E-11
    9    3   -0.12842112E-03 -0.14569630E-10
   10    3   -0.27315561E-03  0.59514527E-11
   11    3    0.23662284E-04 -0.10776128E-10
   12    3    0.10229818E-03  0.10031871E-10
    1    4   -0.15949029E-03  0.59614995E-11
    2    4    0.24517090E-03 -0.40073332E-14
    3    4    0.18834338E-03  0.18825789E-11
    4    4    0.10828228E-03  0.67630849E-11
    5    4   -0.25383260E-03 -0.80278954E-11
    6    4   -0.19198746E-03  0.96157896E-11
    7    4    0.15009024E-03  0.59837690E-11
    8    4   -0.98684905E-04  0.62781908E-11
    9    4   -0.82891897E-04  0.21951298E-10
   10    4   -0.10371191E-03 -0.24817742E-10
   11    4   -0.70037840E-04 -0.96959870E-12
   12    4   -0.10064678E-03 -0.47582905E-11
    1    5   -0.35334102E-04 -0.68147547E-11
    2    5   -0.41047901E-03  0.21115182E-10
    3    5   -0.23425096E-03 -0.55096835E-11
    4    5   -0.30523602E-03 -0.12846070E-10
    5    5    0.38516180E-03 -0.41562517E-11
    6    5    0.11064099E-03 -0.62514024E-11
    7    5   -0.12924742E-04  0.90236544E-11
    8    5   -0.17275350E-03 -0.23398055E-10
    9    5   -0.23107470E-03 -0.22184868E-10
   10    5    0.92304110E-05 -0.12365023E-10
   11    5    0.18208544E-03  0.68374681E-11
   12    5    0.11952886E-03 -0.41928726E-11
    1    6   -0.38098919E-03  0.19276057E-10
    2    6   -0.10448404E-03 -0.90415064E-11
    3    6   -0.32142482E-03 -0.25538144E-11
    4    6    0.12213558E-03 -0.56944345E-11
    5    6   -0.16225401E-03  0.13737456E-10
    6    6   -0.55139193E-03 -0.97002762E-11
    7    6    0.27265077E-03  0.41642254E-11
    8    6    0.22500441E-04 -0.86329702E-11
    9    6    0.10179529E-03  0.25174012E-10
   10    6   -0.97479584E-05 -0.90580558E-11
   11    6   -0.20617649E-04 -0.23342579E-10
   12    6    0.12800622E-03  0.45169112E-11
    1    7   -0.55406111E-04  0.54635801E-11
    2    7    0.11529654E-03 -0.78429611E-11
    3    7    0.37578072E-03  0.79164143E-11
    4    7    0.15398084E-03 -0.12342332E-10
    5    7   -0.34507692E-03  0.29147721E-11
    6    7   -0.28080672E-03 -0.45064959E-11
    7    7    0.18164014E-03 -0.74616069E-11
    8    7   -0.69768421E-04 -0.22194970E-11
    9    7   -0.14685171E-03 -0.10647283E-11
   10    7   -0.13855836E-03 -0.21347975E-10
   11    7    0.27466990E-03 -0.26842351E-11
   12    7    0.20076558E-03 -0.75720277E-11
    1    8   -0.35876485E-04 -0.24372477E-11
    2    8   -0.99630773E-04  0.28828624E-11
    3    8    0.48625312E-04 -0.60428117E-13
    4    8    0.20462831E-03  0.34587014E-11
    5    8    0.12173513E-03  0.59811652E-11
    6    8    0.41787373E-03  0.67957686E-11
    7    8    0.15679751E-03  0.45853777E-11
    8    8    0.13335635E-03  0.34315771E-11
    9    8    0.14147188E-03  0.10956239E-11
   10    8    0.78723759E-04  0.50655122E-11
   11    8    0.10259211E-04  0.29801547E-11
   12    8   -0.92972805E-04  0.13183146E-10
    1    9    0.17484468E-03 -0.35242933E-11
    2    9    0.30579898E-04  0.91052768E-11
    3    9    0.14515906E-03  0.11441001E-10
    4    9    0.27230749E-04  0.52793790E-11
    5    9   -0.76916891E-04 -0.13817581E-10
    6    9   -0.52261684E-03  0.57034410E-11
    7    9    0.13653867E-04 -0.61021284E-13
    8    9    0.53843412E-04 -0.80024019E-12
    9    9   -0.18452743E-04 -0.92634121E-11
   10    9    0.18457808E-03  0.12506595E-10
   11    9    0.60062074E-04  0.18345346E-10
   12    9    0.52172709E-04  0.43570065E-11
    1   10    0.15384173E-03 -0.19494531E-10
    2   10    0.34644886E-03 -0.62756352E-11
    3   10    0.28194577E-03  0.10929068E-10
    4   10   -0.26718247E-03  0.22139408E-12
    5   10   -0.37383771E-03 -0.27379154E-11
    6   10   -0.53254832E-03 -0.11143520E-10
    7   10   -0.31389310E-03 -0.12578593E-11
    8   10   -0.39942109E-03 -0.50254774E-11
    9   10   -0.20545460E-03 -0.14609339E-10
   10   10    0.18145848E-03 -0.18070385E-11
   11   10    0.71008931E-04  0.37331553E-12
   12   10    0.14559316E-03  0.57276998E-11
    1   11   -0.20392084E-03  0.12580251E-10
    2   11    0.12210132E-03 -0.13287289E-10
    3   11    0.41642226E-03  0.24078984E-10
    4   11   -0.40194945E-04  0.87582948E-11
    5   11   -0.12798435E-03 -0.24265498E-11
    6   11   -0.26326936E-03 -0.31503732E-10
    7   11   -0.19272657E-03  0.21991225E-10
    8   11   -0.43182551E-03  0.27779842E-10
    9   11   -0.19213270E-03  0.21236000E-10
   10   11   -0.15666340E-03 -0.13853061E-10
   11   11    0.13295592E-03  0.47587793E-11
   12   11    0.14076048E-03  0.37398773E-11
    1   12   -0.27427972E-04 -0.57998946E-11
    2   12   -0.76146777E-04  0.10883504E-10
    3   12   -0.52026818E-03 -0.80830119E-11
    4   12   -0.52413804E-04  0.17256311E-11
    5   12   -0.13092216E-03 -0.13774579E-10
    6   12   -0.40233040E-04 -0.22622319E-10
    7   12   -0.98806715E-04  0.28519288E-13
    8   12   -0.23211805E-03 -0.95464678E-11
    9   12   -0.20485982E-03  0.30691167E-11
   10   12   -0.14437836E-04 -0.13026999E-10
   11   12    0.53588082E-04 -0.85460162E-11
   12   12   -0.20788406E-04  0.11246182E-10

   -5   -3    0
    1    1   -0.24356128E-03 -0.64287175E-11
    2    1   -0.74222195E-04  0.55274649E-12
    3    1   -0.65928389E-04 -0.19609681E-10
    4    1    0.73951202E-03  0.15677927E-10
    5    1    0.13681032E-03 -0.15374159E-10
    6    1    0.23155102E-03  0.93707288E-11
    7    1    0.20802107E-04 -0.16847361E-10
    8    1    0.14817502E-03  0.15392440E-10
    9    1    0.12110654E-03 -0.17204143E-10
   10    1   -0.98255332E-04 -0.21877652E-11
   11    1    0.20392262E-03 -0.98795656E-11
   12    1    0.83010789E-04  0.12328127E-10
    1    2   -0.35300930E-03 -0.58234809E-11
    2    2    0.46659194E-03  0.10318244E-11
    3    2   -0.16838089E-03  0.12352351E-10
    4    2    0.11508860E-03  0.10682339E-10
    5    2    0.17239771E-03 -0.88000744E-12
    6    2   -0.23203296E-03 -0.21491889E-10
    7    2    0.22899949E-03 -0.69150575E-11
    8    2   -0.38435797E-03 -0.48022164E-11
    9    2   -0.37350707E-03  0.37789958E-11
   10    2   -0.31587668E-03  0.13386465E-11
   11    2   -0.36929100E-03 -0.64261091E-11
   12    2   -0.28922452E-03 -0.11742796E-10
    1    3    0.27458605E-03 -0.10896002E-10
    2    3   -0.17248167E-03 -0.50241582E-11
    3    3   -0.31740483E-04  0.16081626E-10
    4    3   -0.48008166E-03  0.84527296E-11
    5    3    0.12665872E-03 -0.44850150E-11
    6    3   -0.16614999E-03 -0.48713960E-11
    7    3   -0.27458972E-03  0.19783255E-11
    8    3   -0.90875974E-04 -0.19119844E-10
    9    3   -0.36291763E-03 -0.33820919E-11
   10    3    0.13800477E-03 -0.69895283E-11
   11    3    0.13202069E-03  0.12874874E-10
   12    3    0.20135363E-03 -0.18580602E-10
    1    4    0.20440423E-03  0.24001190E-11
    2    4   -0.25110253E-03  0.69963356E-11
    3    4   -0.40174481E-03  0.14203798E-10
    4    4   -0.24327231E-03 -0.20835027E-10
    5    4    0.73606871E-04  0.82961246E-11
    6    4    0.67051030E-04 -0.15066066E-10
    7    4   -0.98064646E-04  0.47474216E-11
    8    4   -0.20506170E-03 -0.10863667E-10
    9    4   -0.82951407E-04 -0.23387182E-11
   10    4    0.38134358E-04  0.12483921E-10
   11    4   -0.21068909E-03  0.75453376E-11
   12    4   -0.70037685E-04  0.20638467E-10
    1    5   -0.40223716E-04  0.17464274E-11
    2    5   -0.43572397E-03 -0.53110969E-11
    3    5   -0.16746827E-03 -0.26527152E-11
    4    5    0.35262787E-03 -0.12316518E-10
    5    5    0.46424280E-03  0.14451938E-11
    6    5   -0.16910527E-03  0.75019201E-13
    7    5    0.31565165E-03 -0.18890727E-10
    8    5   -0.36697095E-03  0.28503522E-10
    9    5   -0.28729812E-03 -0.20595088E-10
   10    5   -0.73918702E-05 -0.83637945E-11
   11    5    0.32495517E-03 -0.72224830E-11
   12    5    0.29434896E-04  0.13130406E-11
    1    6    0.37651597E-03 -0.96838196E-11
    2    6   -0.90791172E-06  0.76305902E-11
    3    6    0.33111118E-03  0.97434218E-11
    4    6   -0.27348533E-03 -0.82690322E-11
    5    6   -0.17597390E-03 -0.26597873E-11
    6    6   -0.30505980E-04 -0.84826068E-11
    7    6   -0.13690357E-03 -0.14018574E-10
    8    6    0.13033058E-03 -0.11562782E-10
    9    6    0.19921228E-03  0.93196095E-11
   10    6    0.23551090E-03  0.97921864E-11
   11    6   -0.24538252E-03  0.12199360E-10
   12    6   -0.44974343E-03  0.11298065E-10
    1    7   -0.11219083E-03 -0.19618925E-10
    2    7   -0.20092423E-03  0.26544754E-10
    3    7   -0.15625674E-03 -0.90551449E-11
    4    7    0.28912291E-03  0.11893182E-11
    5    7    0.13152879E-03 -0.64863230E-11
    6    7    0.32235033E-03  0.12199224E-10
    7    7    0.39424613E-03  0.86478177E-11
    8    7    0.31300520E-03 -0.16250487E-11
    9    7    0.22136832E-03 -0.85304600E-11
   10    7   -0.14138430E-03 -0.14705888E-11
   11    7   -0.11625226E-03  0.74793008E-11
   12    7   -0.89060206E-04  0.11222532E-10
    1    8    0.15189515E-04 -0.17248794E-11
    2    8    0.14393162E-03 -0.93443760E-11
    3    8    0.21263478E-03  0.99705383E-11
    4    8   -0.25477615E-03 -0.10965691E-10
    5    8   -0.22252750E-03  0.23405067E-10
    6    8    0.29497379E-03 -0.86188538E-11
    7    8   -0.27464552E-03  0.22489790E-11
    8    8   -0.50035366E-03 -0.17594747E-10
    9    8   -0.15702912E-03 -0.46089722E-11
   10    8    0.17653621E-04  0.29436703E-11
   11    8    0.25434693E-03  0.97924605E-11
   12    8    0.18354193E-03 -0.14173750E-10
    1    9   -0.21782945E-03 -0.11308602E-10
    2    9   -0.72330146E-04  0.13186132E-10
    3    9    0.93091013E-04 -0.19765793E-10
    4    9   -0.10297459E-03 -0.13555727E-10
    5    9    0.89609381E-04  0.14843539E-10
    6    9    0.21921091E-03  0.73234555E-11
    7    9   -0.29718019E-04  0.17957113E-11
    8    9   -0.22817420E-03 -0.28760687E-11
    9    9   -0.45705913E-04 -0.63915032E-11
   10    9   -0.93272539E-04 -0.96469217E-11
   11    9    0.78252042E-04 -0.50934110E-11
   12    9   -0.25834140E-03 -0.11483461E-10
    1   10    0.28862671E-03  0.23717509E-10
    2   10   -0.13203089E-03 -0.23126127E-11
    3   10   -0.32089945E-03 -0.46523695E-11
    4   10   -0.33377522E-03  0.13714771E-10
    5   10   -0.38474295E-04  0.11314279E-10
    6   10    0.14618749E-03 -0.10091926E-10
    7   10   -0.55652613E-03 -0.11875273E-10
    8   10   -0.11431402E-03  0.28956401E-11
    9   10    0.65587249E-04  0.15473042E-11
   10   10    0.39361371E-03  0.16006478E-10
   11   10   -0.31418549E-03 -0.62326175E-13
   12   10   -0.22162188E-03  0.36806263E-11
    1   11    0.25709374E-03 -0.26467803E-11
    2   11   -0.22246739E-03 -0.13430282E-11
    3   11    0.29383406E-03 -0.11164323E-10
    4   11    0.22072298E-03  0.34369686E-11
    5   11   -0.26045386E-04 -0.13265130E-10
    6   11   -0.12221484E-03  0.19124478E-10
    7   11    0.31631317E-03 -0.35988645E-11
    8   11    0.34550423E-03 -0.12435326E-10
    9   11    0.35540720E-03 -0.11938867E-10
   10   11    0.27668916E-03 -0.74345274E-12
   11   11   -0.50281661E-03  0.95380975E-11
   12   11   -0.15663394E-03  0.38810940E-11
    1   12    0.10441052E-03 -0.48358754E-11
    2   12    0.90860268E-04  0.17534434E-10
    3   12    0.22067284E-03 -0.94457478E-11
    4   12    0.12650847E-03  0.13960649E-10
    5   12   -0.65577128E-03  0.42038035E-11
    6   12    0.10907429E-03 -0.13217010E-11
    7   12   -0.11345661E-03  0.80261032E-11
    8   12    0.53390866E-03  0.10282007E-10
    9   12    0.69674413E-05 -0.84732438E-12
   10   12    0.31270912E-04  0.10177556E-10
   11   12   -0.22854886E-03 -0.88700176E-11
   12   12   -0.44863138E-04  0.76267577E-11

   -5   -2    0
    1    1   -0.44592369E-03  0.88431609E-11
    2    1    0.34344303E-03  0.49370223E-11
    3    1    0.27305963E-03  0.52644849E-11
    4    1    0.42591271E-03 -0.15585470E-10
    5    1   -0.30992468E-03  0.85119617E-11
    6    1   -0.70721821E-04 -0.10461831E-10
    7    1   -0.80120189E-04  0.18780553E-10
    8    1    0.27641515E-03  0.70088637E-11
    9    1    0.12621386E-03 -0.32066157E-11
   10    1    0.12442954E-03 -0.88120136E-12
   11    1   -0.18220241E-03 -0.19213659E-10
   12    1    0.40221430E-04 -0.60049120E-11
    1    2    0.22961451E-03 -0.41396715E-11
    2    2    0.77346313E-04 -0.13528892E-10
    3    2   -0.50511398E-03  0.34249287E-11
    4    2    0.38788106E-04 -0.88791374E-11
    5    2    0.18047926E-03  0.55624751E-11
    6    2    0.73535323E-03  0.11996053E-10
    7    2   -0.63193461E-05 -0.10918113E-10
    8    2   -0.32152580E-03  0.12394155E-10
    9    2   -0.46846927E-03 -0.14852016E-10
   10    2    0.23034304E-03  0.14863957E-10
   11    2    0.17320587E-03  0.67431152E-12
   12    2   -0.14151076E-04 -0.31422718E-11
    1    3    0.26864417E-03  0.10005372E-10
    2    3    0.84018063E-04 -0.17373747E-10
    3    3    0.26135107E-03 -0.20133477E-10
    4    3   -0.31507854E-03  0.20117576E-11
    5    3    0.74440636E-03  0.28486854E-11
    6    3    0.16661013E-03  0.10700753E-10
    7    3    0.97962725E-04 -0.24300835E-11
    8    3    0.27084012E-03  0.63569477E-11
    9    3    0.97144726E-04  0.46331758E-11
   10    3    0.39926772E-03  0.23376664E-11
   11    3    0.43601995E-04  0.71225885E-11
   12    3   -0.18855038E-03  0.14179080E-10
    1    4    0.25130751E-04  0.95709670E-11
    2    4    0.17947854E-05  0.13744958E-10
    3    4    0.36081905E-05  0.29252374E-12
    4    4   -0.44541137E-03  0.50793131E-11
    5    4   -0.34341157E-03 -0.19708737E-10
    6    4   -0.27223597E-03  0.13629164E-10
    7    4    0.12495862E-03  0.85213262E-11
    8    4    0.18201693E-03  0.14288809E-10
    9    4   -0.41596271E-04  0.86104371E-11
   10    4    0.46999789E-04 -0.76969279E-11
   11    4    0.10616701E-03 -0.23550117E-11
   12    4   -0.96540482E-04  0.69476287E-11
    1    5    0.40961233E-04 -0.87305859E-11
    2    5   -0.51580721E-03 -0.33581344E-12
    3    5    0.22390589E-03  0.12216330E-10
    4    5   -0.22803638E-03 -0.50971568E-11
    5    5    0.77036462E-04  0.11903911E-10
    6    5   -0.50636553E-03 -0.85170068E-11
    7    5   -0.23036757E-03 -0.17300788E-11
    8    5    0.17458973E-03 -0.31659113E-10
    9    5   -0.12274833E-04  0.37130569E-10
   10    5   -0.15828005E-03 -0.11842857E-11
   11    5   -0.17355490E-03 -0.14788428E-10
   12    5   -0.14381641E-03  0.62055007E-11
    1    6   -0.15205476E-03 -0.70771851E-11
    2    6    0.38863946E-03  0.15487463E-10
    3    6    0.52229205E-03 -0.73301948E-11
    4    6   -0.26726173E-03  0.30848884E-11
    5    6    0.79960161E-04 -0.45963979E-11
    6    6    0.26365075E-03  0.45286656E-11
    7    6   -0.40057942E-03  0.10861492E-11
    8    6    0.41479280E-04  0.39068598E-11
    9    6   -0.18802506E-03  0.37750016E-11
   10    6   -0.10556521E-03  0.78284883E-11
   11    6   -0.13212807E-03  0.11851051E-10
   12    6    0.11155087E-03  0.10089304E-10
    1    7    0.12767305E-03 -0.73043739E-11
    2    7   -0.40189191E-04  0.81273715E-11
    3    7    0.13792315E-03 -0.43873229E-11
    4    7    0.19617970E-04 -0.16159656E-10
    5    7   -0.14340877E-03  0.15174455E-10
    6    7   -0.32721215E-03 -0.67450910E-11
    7    7    0.31757367E-03 -0.27758490E-11
    8    7    0.13084338E-03 -0.82651012E-11
    9    7   -0.34285287E-04  0.13499022E-13
   10    7   -0.29487221E-04 -0.12079497E-10
   11    7    0.23748638E-03  0.37640681E-11
   12    7    0.67804950E-04 -0.22260139E-11
    1    8    0.16331915E-03  0.42636094E-11
    2    8    0.13793710E-03  0.18847866E-10
    3    8   -0.74637132E-04 -0.68692682E-11
    4    8   -0.19393211E-03 -0.29526083E-11
    5    8   -0.73975280E-04 -0.35555567E-10
    6    8    0.35529867E-03  0.33924183E-11
    7    8   -0.12145416E-03 -0.53803222E-11
    8    8    0.29593587E-04  0.16794307E-10
    9    8    0.18147874E-03 -0.91469594E-12
   10    8    0.10748522E-03 -0.17450126E-11
   11    8   -0.30749146E-03 -0.15896850E-10
   12    8   -0.27377237E-03 -0.13239678E-10
    1    9    0.22007812E-03  0.79659782E-11
    2    9   -0.62960720E-04 -0.19255901E-11
    3    9    0.20422192E-03  0.24071751E-10
    4    9    0.35025239E-04  0.68024050E-11
    5    9    0.32470485E-03 -0.12650035E-10
    6    9   -0.11002283E-03 -0.12836627E-10
    7    9   -0.18346629E-03  0.34947969E-11
    8    9    0.26587634E-04  0.11597352E-11
    9    9    0.32845639E-04  0.49240065E-11
   10    9    0.48883834E-04 -0.88050116E-11
   11    9   -0.52142720E-04 -0.90901386E-11
   12    9   -0.12977735E-04 -0.75713725E-11
    1   10    0.19923228E-04 -0.13091555E-10
    2   10    0.14331296E-03 -0.78871929E-11
    3   10    0.32816442E-03  0.50651359E-11
    4   10   -0.33367719E-03  0.19460787E-11
    5   10   -0.30367675E-03  0.60157413E-12
    6   10   -0.10361045E-03  0.18164537E-11
    7   10   -0.70655900E-03  0.24563097E-10
    8   10   -0.12568944E-03 -0.60442697E-11
    9   10    0.10245130E-03  0.48384755E-11
   10   10    0.31774077E-03 -0.13858761E-10
   11   10   -0.13037981E-03  0.11108815E-10
   12   10    0.32782671E-04 -0.89603955E-11
    1   11    0.19384210E-03  0.87353483E-11
    2   11   -0.74622276E-04  0.12990910E-12
    3   11    0.35383507E-03 -0.15978184E-10
    4   11    0.12350324E-04  0.46886348E-11
    5   11    0.40554901E-04  0.34510424E-11
    6   11   -0.12433305E-03  0.88288571E-11
    7   11   -0.88041522E-04 -0.76953634E-12
    8   11   -0.23415520E-03 -0.34051984E-11
    9   11   -0.14202957E-03  0.13150586E-10
   10   11    0.12107412E-03 -0.57145291E-11
   11   11    0.31164374E-04 -0.23073154E-11
   12   11    0.18171397E-03  0.15963952E-10
    1   12   -0.36442609E-04 -0.68347453E-11
    2   12    0.32618328E-03 -0.90782182E-11
    3   12   -0.11052792E-03  0.11076527E-10
    4   12    0.12337929E-03  0.11300982E-10
    5   12   -0.33801942E-03 -0.40747002E-11
    6   12   -0.14943832E-03 -0.24877418E-11
    7   12   -0.18761183E-04  0.91907541E-11
    8   12   -0.44880734E-03 -0.82696589E-11
    9   12    0.28923644E-03 -0.16065590E-10
   10   12    0.18312966E-03 -0.77582786E-11
   11   12    0.26033041E-04  0.10143309E-10
   12   12    0.31636405E-04  0.19081308E-11

   -5   -1    0
    1    1    0.35627863E-04  0.31586261E-11
    2    1    0.70450891E-04  0.11973369E-10
    3    1   -0.62671438E-04 -0.11171879E-12
    4    1    0.53247820E-03  0.45431928E-11
    5    1    0.16057667E-03 -0.49051962E-11
    6    1    0.35278623E-03 -0.13056999E-10
    7    1   -0.26538095E-03 -0.83553589E-11
    8    1   -0.11253237E-03 -0.48533024E-11
    9    1    0.23391628E-04  0.87222438E-11
   10    1    0.70193001E-04  0.30850929E-12
   11    1   -0.20054810E-03 -0.13711739E-10
   12    1    0.30357641E-03  0.12451183E-10
    1    2   -0.34425656E-03 -0.15329647E-11
    2    2   -0.22901692E-03 -0.61479467E-11
    3    2   -0.59465042E-03 -0.77698850E-11
    4    2   -0.66688447E-04  0.25634109E-11
    5    2    0.14519294E-02  0.17803864E-11
    6    2   -0.24335778E-03  0.12079559E-10
    7    2   -0.19828448E-03  0.83129056E-11
    8    2    0.25807733E-04 -0.12158857E-10
    9    2   -0.27053202E-03 -0.55116331E-11
   10    2   -0.40346030E-03  0.47579914E-12
   11    2   -0.59272358E-04 -0.25627260E-10
   12    2    0.20986294E-03 -0.18304124E-10
    1    3   -0.13734478E-03 -0.81019164E-11
    2    3   -0.40903947E-03  0.12854089E-10
    3    3    0.35403541E-03 -0.23053217E-11
    4    3   -0.13075622E-03  0.39026770E-11
    5    3    0.71945476E-03 -0.31363493E-11
    6    3   -0.37474450E-03  0.37344585E-12
    7    3   -0.17289662E-03 -0.73924923E-11
    8    3   -0.24559135E-03 -0.13547886E-10
    9    3   -0.25030546E-03 -0.53372914E-11
   10    3   -0.31530104E-03  0.12600691E-10
   11    3    0.14249671E-03  0.15744508E-11
   12    3    0.16423654E-03 -0.13429004E-10
    1    4   -0.69669181E-04 -0.71427466E-11
    2    4   -0.18852544E-03  0.64698512E-11
    3    4   -0.28070302E-03  0.28317491E-11
    4    4    0.35778985E-04 -0.78683144E-11
    5    4   -0.67999580E-04  0.10742738E-10
    6    4    0.65071420E-04 -0.52143405E-11
    7    4    0.69930768E-04  0.32058757E-11
    8    4    0.19969000E-03 -0.11214511E-11
    9    4   -0.30232922E-03  0.23196111E-11
   10    4   -0.18323813E-04 -0.51313663E-11
   11    4    0.11008893E-03  0.51346390E-11
   12    4   -0.86994951E-04 -0.13005944E-10
    1    5   -0.70468352E-04  0.14204576E-10
    2    5   -0.46224488E-03  0.14728305E-10
    3    5   -0.14785339E-03 -0.14325851E-10
    4    5    0.34306031E-03 -0.26718650E-11
    5    5   -0.22715380E-03 -0.18305908E-10
    6    5   -0.59752880E-03 -0.17080197E-10
    7    5    0.40197327E-03  0.59401076E-11
    8    5   -0.57412663E-04  0.26249114E-10
    9    5    0.21134421E-03 -0.45987490E-11
   10    5   -0.30384561E-04  0.30491810E-11
   11    5    0.17858503E-04  0.43105623E-12
   12    5   -0.11715032E-03  0.89960049E-12
    1    6    0.17989408E-03  0.64302376E-11
    2    6    0.20497431E-03  0.84611509E-11
    3    6   -0.29021621E-03  0.10255603E-10
    4    6    0.13882271E-03 -0.34122016E-11
    5    6   -0.41172237E-03 -0.25552358E-11
    6    6    0.36081502E-03 -0.23678840E-10
    7    6    0.31533152E-03 -0.52059923E-11
    8    6    0.14082174E-03 -0.11619383E-11
    9    6    0.16636057E-03 -0.11438398E-10
   10    6    0.42261698E-03  0.94336594E-11
   11    6   -0.36675026E-04 -0.51822953E-11
   12    6    0.10298360E-03  0.60967897E-11
    1    7    0.97768739E-04  0.26304206E-11
    2    7   -0.33741586E-03  0.85052091E-11
    3    7   -0.12801771E-03  0.11799011E-11
    4    7    0.31479255E-03 -0.23476039E-11
    5    7   -0.26584445E-03  0.18457230E-11
    6    7   -0.28876226E-04 -0.23674307E-11
    7    7    0.46860204E-03  0.11943569E-10
    8    7    0.50880279E-03 -0.89239846E-12
    9    7   -0.19264272E-03  0.68140282E-11
   10    7   -0.36497183E-05  0.22348137E-11
   11    7    0.14004434E-03  0.80049745E-11
   12    7   -0.96093062E-04  0.19557047E-11
    1    8    0.28888268E-03  0.53996522E-11
    2    8    0.50789698E-04 -0.17597664E-10
    3    8   -0.67496193E-04  0.15321279E-10
    4    8   -0.26653678E-03  0.36832869E-11
    5    8   -0.16929829E-03  0.68235886E-11
    6    8    0.50694283E-04  0.24267866E-11
    7    8   -0.46369367E-03 -0.14450824E-11
    8    8   -0.46217851E-03  0.38437855E-11
    9    8   -0.23387668E-03 -0.21368538E-11
   10    8    0.27942070E-03  0.78989983E-13
   11    8    0.10126445E-03 -0.18409206E-10
   12    8    0.15812789E-03 -0.85046915E-11
    1    9    0.55623959E-05 -0.45687531E-11
    2    9    0.27964441E-05  0.41146557E-12
    3    9   -0.74568279E-04  0.10577429E-10
    4    9   -0.22142601E-03 -0.49076244E-11
    5    9    0.66955929E-03 -0.95962038E-11
    6    9    0.28504587E-03 -0.67331275E-12
    7    9   -0.51142458E-04 -0.34807673E-11
    8    9    0.48100248E-04  0.10251016E-10
    9    9    0.79222267E-05  0.89986282E-11
   10    9    0.14913519E-03  0.25408516E-11
   11    9    0.17466862E-03  0.76113965E-12
   12    9    0.16940725E-03 -0.84885950E-11
    1   10    0.31423196E-03 -0.32467111E-11
    2   10    0.26691935E-03 -0.17418674E-10
    3   10    0.30518973E-04  0.19052371E-11
    4   10   -0.29881223E-03  0.95567217E-11
    5   10    0.23502988E-03  0.11646058E-10
    6   10    0.28964422E-03  0.53902829E-12
    7   10   -0.75129903E-03 -0.64531028E-11
    8   10   -0.11870953E-03 -0.30267738E-11
    9   10    0.27559420E-04 -0.10560601E-10
   10   10    0.46792405E-03 -0.70163875E-11
   11   10   -0.50915184E-03  0.17734305E-10
   12   10    0.19364611E-03  0.82735571E-11
    1   11    0.26843505E-03 -0.25625508E-11
    2   11   -0.17093816E-03 -0.47631057E-11
    3   11    0.49696551E-04 -0.36751018E-11
    4   11    0.32036223E-03  0.17946341E-11
    5   11   -0.24347964E-03  0.72155719E-11
    6   11   -0.75392715E-03  0.10550517E-11
    7   11    0.14153489E-03  0.86512579E-11
    8   11    0.23508509E-03  0.26442225E-11
    9   11    0.40328777E-03 -0.16590822E-10
   10   11    0.46491209E-03 -0.47039057E-11
   11   11   -0.46553916E-03  0.28876848E-10
   12   11   -0.23573325E-03  0.62877064E-11
    1   12    0.22356079E-03  0.46391658E-11
    2   12    0.66941479E-03  0.14594296E-10
    3   12    0.28359654E-03 -0.10127294E-10
    4   12   -0.70311432E-04 -0.77355241E-11
    5   12   -0.31276681E-03  0.12169400E-11
    6   12    0.34189776E-03  0.24342698E-11
    7   12   -0.38617176E-03  0.11102230E-10
    8   12    0.19593004E-03  0.16524134E-10
    9   12    0.20756795E-04  0.82853555E-11
   10   12    0.53594407E-04 -0.56274516E-12
   11   12    0.48531217E-04  0.25897472E-11
   12   12    0.11879860E-04  0.10630727E-10

   -5    0    0
    1    1   -0.36607728E-03 -0.65960906E-11
    2    1   -0.24367630E-04 -0.55385614E-11
    3    1    0.38246462E-03 -0.44445321E-11
    4    1    0.53554186E-03 -0.12058913E-10
    5    1   -0.65065639E-04  0.12643511E-11
    6    1    0.13043853E-03  0.11705632E-10
    7    1   -0.29885083E-03  0.73148527E-11
    8    1    0.32201392E-03  0.24227164E-10
    9    1    0.70625703E-04 -0.10954879E-10
   10    1    0.17919695E-03 -0.17322180E-10
   11    1   -0.38207979E-03 -0.86327562E-11
   12    1   -0.70420844E-04 -0.25345969E-11
    1    2    0.24367638E-04 -0.79449507E-11
    2    2    0.36819162E-03  0.39310430E-11
    3    2   -0.96713588E-04 -0.12925222E-10
    4    2    0.16176570E-03  0.83770872E-11
    5    2    0.14558692E-02 -0.28478322E-11
    6    2   -0.72601742E-03  0.32319199E-11
    7    2    0.23590821E-03 -0.66528655E-11
    8    2   -0.24469098E-03  0.87895715E-11
    9    2    0.31069641E-03 -0.71922936E-13
   10    2    0.98400563E-04  0.67637870E-11
   11    2    0.18762165E-03  0.92560707E-11
   12    2    0.32714716E-03 -0.40266595E-11
    1    3    0.38246461E-03  0.99961889E-11
    2    3    0.96713519E-04 -0.15043492E-11
    3    3    0.31111867E-04 -0.28915533E-11
    4    3   -0.35441812E-03  0.51886258E-11
    5    3    0.23584670E-03  0.20139152E-10
    6    3   -0.37376306E-03 -0.48065059E-11
    7    3   -0.29006291E-03 -0.22866015E-11
    8    3    0.75105276E-03 -0.36955703E-12
    9    3    0.33656035E-03  0.15479732E-10
   10    3    0.48309918E-03 -0.40422430E-11
   11    3   -0.35166987E-03 -0.10080457E-10
   12    3   -0.32705503E-03 -0.50492837E-11
    1    4   -0.13931314E-04  0.11115460E-10
    2    4    0.78078920E-04  0.10517798E-10
    3    4   -0.22124328E-03  0.90720718E-11
    4    4   -0.36689896E-03 -0.83859254E-12
    5    4    0.24031141E-04 -0.65033586E-11
    6    4   -0.38194611E-03  0.63869965E-11
    7    4    0.17825872E-03 -0.22947479E-10
    8    4    0.38215077E-03 -0.11986560E-10
    9    4    0.67653765E-04 -0.74760046E-11
   10    4    0.26910269E-03  0.36290753E-11
   11    4   -0.25797812E-04 -0.17596684E-11
   12    4    0.10979868E-03 -0.40112531E-11
    1    5   -0.19587260E-03  0.14014863E-12
    2    5   -0.27579026E-04 -0.21503639E-10
    3    5   -0.67062973E-04  0.11678870E-10
    4    5   -0.24031110E-04 -0.10507153E-10
    5    5    0.37129576E-03  0.19343225E-11
    6    5   -0.96870996E-04  0.33765969E-11
    7    5   -0.97594949E-04 -0.59724686E-12
    8    5    0.18719981E-03 -0.21449765E-11
    9    5    0.32694085E-03 -0.22180465E-11
   10    5   -0.25321361E-03 -0.91083391E-13
   11    5   -0.22773059E-03 -0.51941628E-11
   12    5   -0.21504105E-03  0.14175513E-10
    1    6   -0.48072973E-04 -0.17867222E-10
    2    6    0.32525334E-03 -0.98964065E-11
    3    6   -0.29383644E-03 -0.19725352E-11
    4    6   -0.38194611E-03  0.11630481E-10
    5    6    0.96871052E-04  0.27299984E-11
    6    6    0.38299837E-04 -0.32995655E-12
    7    6   -0.48534787E-03 -0.10286729E-11
    8    6   -0.35328985E-03 -0.35906499E-11
    9    6   -0.32536180E-03 -0.97665561E-11
   10    6   -0.27159755E-04  0.27283863E-11
   11    6   -0.14837207E-03  0.66727101E-11
   12    6    0.93940402E-04  0.29388107E-11
    1    7   -0.77108357E-05 -0.23881791E-11
    2    7    0.60762861E-04  0.19143472E-10
    3    7   -0.29086088E-03 -0.68839693E-11
    4    7    0.17825869E-03  0.12943100E-10
    5    7    0.97594945E-04  0.35675386E-11
    6    7   -0.48534789E-03 -0.19362575E-10
    7    7    0.45172967E-03 -0.22120335E-11
    8    7    0.39576754E-03 -0.70526681E-11
    9    7   -0.92880163E-04 -0.69309811E-11
   10    7    0.44096143E-04 -0.93623119E-11
   11    7    0.90460344E-04 -0.54084172E-11
   12    7    0.18820872E-04 -0.49994245E-11
    1    8    0.13981356E-03  0.93095816E-11
    2    8    0.13871012E-03  0.17795470E-10
    3    8    0.42924968E-04 -0.76972189E-11
    4    8   -0.38215077E-03 -0.44951355E-11
    5    8    0.18719983E-03  0.15605386E-10
    6    8    0.35328986E-03  0.97218746E-11
    7    8   -0.39576750E-03 -0.28665290E-11
    8    8    0.73230742E-04 -0.45644885E-11
    9    8    0.14705472E-03  0.34936424E-11
   10    8    0.18023842E-03 -0.25741590E-11
   11    8   -0.12198949E-03 -0.13831271E-10
   12    8    0.49789049E-04  0.10436107E-10
    1    9    0.20850686E-03  0.19355379E-10
    2    9   -0.66611153E-04 -0.13511080E-10
    3    9    0.39946202E-03 -0.16277453E-10
    4    9    0.67653786E-04  0.95977182E-11
    5    9   -0.32694079E-03 -0.10452131E-10
    6    9   -0.32536180E-03 -0.58978191E-11
    7    9   -0.92880152E-04 -0.32278043E-12
    8    9   -0.14705474E-03  0.21662248E-10
    9    9    0.24259787E-03  0.10615635E-10
   10    9   -0.55803909E-04  0.74019504E-11
   11    9   -0.84345323E-04  0.21620656E-11
   12    9   -0.14959894E-03  0.12885606E-10
    1   10    0.17919700E-03  0.11679454E-10
    2   10   -0.98400555E-04  0.12010716E-10
    3   10    0.48309918E-03  0.47887985E-12
    4   10   -0.26477155E-03  0.98808722E-11
    5   10   -0.19612239E-03  0.11250449E-10
    6   10    0.17524843E-03  0.13718080E-11
    7   10   -0.75208848E-03  0.10689250E-10
    8   10    0.14367981E-03  0.15248543E-10
    9   10    0.38656470E-03  0.46805814E-11
   10   10    0.45284706E-03  0.94134726E-11
   11   10   -0.39543621E-03  0.30616716E-11
   12   10    0.91327396E-04  0.11509303E-11
    1   11    0.38207981E-03 -0.31520084E-11
    2   11    0.18762161E-03  0.23291508E-11
    3   11    0.35166985E-03 -0.93387350E-11
    4   11   -0.11068247E-03  0.22060432E-11
    5   11    0.27758540E-04  0.19305151E-10
    6   11    0.24549095E-03  0.15311719E-10
    7   11   -0.11612824E-03 -0.73593588E-11
    8   11    0.23438811E-03 -0.23396757E-10
    9   11   -0.19976975E-03 -0.14553307E-10
   10   11    0.39543621E-03 -0.29995848E-11
   11   11    0.76066633E-04 -0.30495840E-11
   12   11    0.14921896E-03  0.75996866E-11
    1   12   -0.70420825E-04  0.16226924E-11
    2   12   -0.32714721E-03  0.11265870E-10
    3   12   -0.32705504E-03  0.17570320E-10
    4   12   -0.21630724E-04 -0.12825831E-10
    5   12    0.27107342E-03 -0.11478191E-10
    6   12   -0.24721576E-03  0.15060033E-10
    7   12   -0.28608216E-04 -0.62727987E-11
    8   12   -0.40315230E-03 -0.26051659E-11
    9   12    0.23311939E-04 -0.12142190E-11
   10   12    0.91327405E-04  0.48620537E-12
   11   12   -0.14921896E-03 -0.36745299E-11
   12   12    0.24315287E-03 -0.52079244E-11

   -5    1    0
    1    1    0.35627869E-04 -0.12861162E-10
    2    1    0.34425658E-03  0.14506253E-11
    3    1   -0.13734476E-03 -0.47266621E-11
    4    1    0.42273489E-03 -0.10185957E-11
    5    1    0.38345739E-04  0.55858673E-11
    6    1    0.31160074E-03  0.61061090E-12
    7    1   -0.33429079E-03 -0.10058333E-10
    8    1    0.11715241E-04  0.48826433E-11
    9    1   -0.12147807E-03 -0.13637766E-10
   10    1    0.31423195E-03  0.11793925E-10
   11    1   -0.26843506E-03  0.29578243E-11
   12    1    0.22356073E-03  0.11156976E-11
    1    2   -0.70450899E-04  0.29346822E-11
    2    2   -0.22901699E-03  0.56516996E-11
    3    2    0.40903933E-03  0.35316644E-10
    4    2   -0.31003953E-03 -0.16546854E-10
    5    2    0.18396636E-03 -0.45089452E-11
    6    2   -0.74750743E-03 -0.40096981E-12
    7    2   -0.30480480E-03  0.12156816E-10
    8    2    0.40023828E-04 -0.11902965E-10
    9    2    0.33795241E-03  0.24440810E-10
   10    2   -0.26691935E-03 -0.71036152E-11
   11    2   -0.17093813E-03  0.21899852E-10
   12    2   -0.66941474E-03  0.76759274E-11
    1    3   -0.62671501E-04  0.93489796E-11
    2    3    0.59465039E-03 -0.16883813E-10
    3    3    0.35403537E-03  0.80301486E-11
    4    3    0.72397993E-04  0.89139283E-11
    5    3   -0.74008460E-03 -0.16437227E-10
    6    3    0.16366964E-03  0.50974650E-11
    7    3    0.10580053E-03 -0.66764298E-11
    8    3    0.12289746E-03 -0.54796426E-11
    9    3   -0.15053585E-03 -0.24083929E-11
   10    3    0.30518952E-04  0.87777134E-11
   11    3   -0.49696500E-04 -0.17606047E-11
   12    3    0.28359658E-03  0.13283787E-10
    1    4   -0.12912416E-04  0.69298912E-11
    2    4   -0.19814385E-03  0.14070645E-10
    3    4    0.46221768E-04  0.34704558E-11
    4    4    0.35778967E-04 -0.50743971E-11
    5    4   -0.34306029E-03  0.64673191E-11
    6    4    0.13882275E-03  0.40858672E-11
    7    4    0.31479256E-03  0.44378216E-12
    8    4    0.26653676E-03 -0.10083072E-10
    9    4   -0.22142605E-03 -0.73947510E-11
   10    4   -0.80210317E-05 -0.16737668E-10
   11    4    0.14002175E-03  0.95684505E-11
   12    4   -0.20650789E-03  0.57385221E-11
    1    5    0.76771258E-04  0.83816233E-12
    2    5   -0.29180085E-04  0.14368680E-10
    3    5   -0.32437825E-03 -0.15321808E-10
    4    5    0.67999566E-04  0.32058058E-11
    5    5   -0.22715374E-03  0.87042457E-11
    6    5    0.41172248E-03  0.92187391E-11
    7    5    0.26584446E-03 -0.10548848E-10
    8    5   -0.16929828E-03  0.12323141E-10
    9    5   -0.66955929E-03 -0.16307998E-10
   10    5    0.59163059E-04 -0.44155232E-11
   11    5    0.13884397E-03 -0.17230307E-10
   12    5    0.66706795E-04 -0.14275350E-10
    1    6    0.22285373E-03  0.79326996E-11
    2    6    0.70880889E-04 -0.21524568E-11
    3    6   -0.29277012E-03 -0.13407588E-10
    4    6    0.65071336E-04 -0.88002600E-11
    5    6    0.59752879E-03  0.88508359E-11
    6    6    0.36081506E-03 -0.66359808E-11
    7    6   -0.28876263E-04  0.68640237E-11
    8    6   -0.50694317E-04  0.12934301E-11
    9    6    0.28504585E-03  0.80713396E-11
   10    6    0.29186298E-03  0.10242399E-10
   11    6   -0.41975559E-04 -0.13137913E-10
   12    6    0.40298138E-03  0.76082404E-11
    1    7    0.26919801E-03  0.12406671E-10
    2    7   -0.25492686E-03  0.71446045E-11
    3    7    0.27084461E-04 -0.61348060E-11
    4    7    0.69930762E-04 -0.85787297E-11
    5    7   -0.40197325E-03  0.63774804E-12
    6    7    0.31533154E-03 -0.13931330E-10
    7    7    0.46860206E-03  0.13475297E-11
    8    7    0.46369362E-03  0.25704027E-12
    9    7   -0.51142495E-04  0.14593317E-10
   10    7    0.43575002E-04 -0.56982240E-11
   11    7    0.17969643E-03 -0.18170836E-11
   12    7    0.56760932E-04 -0.50719927E-11
    1    8   -0.27296345E-04 -0.34006936E-11
    2    8   -0.22879349E-03 -0.19704113E-10
    3    8    0.14819446E-03  0.44924323E-11
    4    8   -0.19969004E-03  0.54459179E-11
    5    8   -0.57412686E-04  0.85157489E-11
    6    8   -0.14082178E-03 -0.22631189E-11
    7    8   -0.50880283E-03  0.30066531E-11
    8    8   -0.46217851E-03 -0.77376855E-11
    9    8   -0.48100272E-04  0.91800060E-11
   10    8    0.89394508E-04  0.49037041E-11
   11    8   -0.12260952E-03  0.21529956E-10
   12    8    0.84405086E-04  0.16470224E-10
    1    9   -0.11033846E-03 -0.14111524E-10
    2    9    0.21518707E-03  0.87813437E-12
    3    9    0.90804589E-04 -0.20280527E-10
    4    9   -0.30232920E-03  0.19712604E-11
    5    9   -0.21134418E-03  0.13922882E-10
    6    9    0.16636054E-03 -0.71953088E-11
    7    9   -0.19264273E-03 -0.20953225E-11
    8    9    0.23387669E-03 -0.33711452E-10
    9    9    0.79222584E-05 -0.78976443E-11
   10    9   -0.19097708E-04 -0.91705475E-11
   11    9   -0.48240094E-04  0.84578078E-11
   12    9   -0.14908138E-03  0.69101979E-11
    1   10    0.70193003E-04 -0.36758461E-11
    2   10    0.40346033E-03  0.45448328E-11
    3   10   -0.31530104E-03  0.20940175E-10
    4   10   -0.80348784E-04 -0.47536463E-11
    5   10   -0.69937054E-05 -0.28220966E-11
    6   10   -0.99114857E-04  0.26346311E-11
    7   10   -0.70596897E-03 -0.68262011E-11
    8   10   -0.89569557E-04  0.19701364E-11
    9   10    0.17028317E-04  0.46368353E-11
   10   10    0.46792404E-03  0.74755011E-11
   11   10   -0.46491215E-03  0.15965981E-10
   12   10    0.53594392E-04 -0.14860521E-10
    1   11    0.20054810E-03 -0.26446546E-10
    2   11   -0.59272366E-04 -0.94453755E-11
    3   11   -0.14249668E-03 -0.10647611E-11
    4   11    0.27584628E-03 -0.14205972E-10
    5   11   -0.32030069E-03 -0.13140929E-10
    6   11   -0.26954413E-03  0.14749746E-10
    7   11   -0.12675023E-03 -0.24958255E-11
    8   11   -0.23464987E-03 -0.13256197E-10
    9   11    0.44904012E-03 -0.22770273E-10
   10   11    0.50915179E-03 -0.18453030E-10
   11   11   -0.46553913E-03  0.66081342E-12
   12   11   -0.48531172E-04 -0.11625960E-10
    1   12    0.30357644E-03 -0.57692993E-11
    2   12   -0.20986301E-03 -0.57671870E-11
    3   12    0.16423656E-03 -0.16555607E-10
    4   12   -0.12660486E-03  0.78202991E-11
    5   12    0.46941016E-03  0.13542825E-10
    6   12    0.10063708E-03 -0.19962157E-12
    7   12   -0.10166880E-03  0.12193783E-12
    8   12    0.14048602E-03 -0.76467169E-11
    9   12    0.28879313E-03  0.20925576E-10
   10   12    0.19364610E-03  0.57132589E-11
   11   12    0.23573326E-03 -0.52494807E-11
   12   12    0.11879807E-04  0.74718374E-11

   -5    2    0
    1    1   -0.44592369E-03 -0.49709685E-11
    2    1   -0.22961450E-03  0.44084195E-11
    3    1    0.26864418E-03  0.14418939E-11
    4    1    0.74198223E-03 -0.56166043E-11
    5    1    0.11644079E-03 -0.16795876E-10
    6    1    0.48117950E-03 -0.25018221E-10
    7    1   -0.33454276E-03  0.11313081E-10
    8    1    0.22266093E-03  0.14100251E-10
    9    1   -0.12751602E-03 -0.68656728E-11
   10    1    0.19923214E-04 -0.10136111E-10
   11    1   -0.19384205E-03  0.21759283E-10
   12    1   -0.36442633E-04  0.81193023E-11
    1    2   -0.34344304E-03  0.88051422E-11
    2    2    0.77346229E-04 -0.69986187E-11
    3    2   -0.84018037E-04 -0.12680268E-10
    4    2    0.13778800E-03  0.72275004E-11
    5    2    0.17700071E-03  0.15416541E-10
    6    2   -0.12484129E-03  0.12870862E-10
    7    2   -0.37924037E-04 -0.71032574E-11
    8    2   -0.26076887E-04  0.83069558E-11
    9    2    0.65486358E-03 -0.54985478E-11
   10    2   -0.14331301E-03  0.37624148E-11
   11    2   -0.74622301E-04  0.70057428E-11
   12    2   -0.32618321E-03  0.13669677E-10
    1    3    0.27305958E-03 -0.32730030E-11
    2    3    0.50511401E-03  0.95143128E-11
    3    3    0.26135102E-03  0.14182544E-11
    4    3   -0.23316699E-03 -0.22066217E-11
    5    3    0.22662004E-03 -0.74592161E-11
    6    3   -0.16920986E-03 -0.61277611E-12
    7    3   -0.14815022E-03  0.20374762E-11
    8    3    0.11999692E-03  0.13619113E-10
    9    3    0.10847790E-03  0.76068735E-11
   10    3    0.32816444E-03 -0.12182568E-10
   11    3   -0.35383507E-03  0.93249429E-12
   12    3   -0.11052790E-03 -0.16373428E-10
    1    4   -0.70765734E-04  0.10088375E-10
    2    4   -0.68657980E-04  0.20824366E-10
    3    4   -0.17971172E-03  0.31274451E-11
    4    4   -0.44541137E-03 -0.18258398E-11
    5    4    0.22803638E-03 -0.32454460E-12
    6    4   -0.26726173E-03  0.94510359E-12
    7    4    0.19617974E-04 -0.90019311E-11
    8    4    0.19393214E-03 -0.35211513E-11
    9    4    0.35025203E-04  0.91353097E-12
   10    4    0.97629538E-04  0.18597022E-10
   11    4    0.28949242E-03 -0.85856544E-11
   12    4   -0.83335089E-05 -0.38620591E-11
    1    5   -0.18744472E-03  0.87461210E-11
    2    5   -0.46429073E-03 -0.13067493E-10
    3    5   -0.20450865E-03 -0.74379622E-11
    4    5    0.34341155E-03  0.50982909E-11
    5    5    0.77036530E-04 -0.30546312E-11
    6    5   -0.79960195E-04 -0.61272892E-11
    7    5    0.14340878E-03 -0.10014539E-10
    8    5   -0.73975237E-04  0.53867956E-11
    9    5   -0.32470492E-03 -0.12123802E-10
   10    5   -0.33626078E-03  0.13915127E-10
   11    5    0.49623755E-04  0.43827962E-11
   12    5   -0.14296958E-05  0.19767010E-10
    1    6    0.27966015E-03 -0.58395453E-11
    2    6    0.15172717E-03  0.11223109E-10
    3    6   -0.28994560E-03 -0.22209613E-11
    4    6   -0.27223599E-03  0.25188919E-11
    5    6    0.50636554E-03  0.14701332E-10
    6    6    0.26365081E-03  0.56075023E-12
    7    6   -0.32721213E-03  0.31506754E-11
    8    6   -0.35529868E-03  0.21197681E-11
    9    6   -0.11002289E-03 -0.38497367E-11
   10    6    0.12707882E-03  0.80392204E-11
   11    6    0.69302445E-04 -0.60961514E-11
   12    6   -0.73088308E-04 -0.28821633E-11
    1    7   -0.17693340E-04 -0.40787165E-11
    2    7   -0.28970487E-04 -0.12966095E-10
    3    7   -0.42155606E-03 -0.22174892E-10
    4    7    0.12495859E-03  0.74803184E-12
    5    7    0.23036759E-03  0.19948508E-10
    6    7   -0.40057946E-03 -0.11450180E-10
    7    7    0.31757366E-03 -0.40301954E-11
    8    7    0.12145417E-03 -0.14745811E-10
    9    7   -0.18346631E-03 -0.24328429E-11
   10    7   -0.27527876E-05  0.19154316E-11
   11    7    0.28025004E-03  0.11895936E-10
   12    7   -0.15136236E-03  0.21729461E-11
    1    8    0.10987033E-03 -0.19549800E-11
    2    8    0.18318645E-04 -0.87338383E-11
    3    8    0.36775967E-04 -0.11026482E-10
    4    8   -0.18201693E-03  0.31087463E-11
    5    8    0.17458971E-03  0.10115188E-10
    6    8   -0.41479232E-04 -0.19318422E-10
    7    8   -0.13084340E-03  0.81040839E-11
    8    8    0.29593593E-04 -0.11784622E-10
    9    8   -0.26587609E-04 -0.10813721E-10
   10    8    0.14067302E-03  0.34009703E-11
   11    8    0.10121855E-03  0.13195104E-10
   12    8   -0.17239049E-03 -0.46407013E-11
    1    9    0.88851914E-04  0.98484805E-13
    2    9    0.11618088E-03 -0.46709884E-11
    3    9    0.10052820E-03  0.72044627E-12
    4    9   -0.41596260E-04 -0.10051093E-10
    5    9    0.12274844E-04 -0.15552082E-11
    6    9   -0.18802504E-03 -0.41058539E-11
    7    9   -0.34285305E-04 -0.11433248E-10
    8    9   -0.18147876E-03  0.57038882E-11
    9    9    0.32845649E-04  0.16859944E-10
   10    9    0.97681660E-04 -0.90313985E-11
   11    9   -0.15822584E-03  0.14864235E-10
   12    9    0.16931761E-03 -0.99207717E-11
    1   10    0.12442957E-03  0.68425716E-11
    2   10   -0.23034302E-03 -0.12475271E-10
    3   10    0.39926771E-03  0.10820067E-10
    4   10    0.21918035E-04 -0.12479097E-10
    5   10    0.23048863E-03  0.20646672E-11
    6   10    0.27634217E-03  0.24163504E-10
    7   10   -0.55713247E-03 -0.39181288E-11
    8   10    0.31780329E-03  0.10783441E-10
    9   10    0.11359425E-03 -0.11792445E-10
   10   10    0.31774077E-03  0.40801520E-11
   11   10   -0.12107412E-03  0.14888507E-10
   12   10    0.18312965E-03  0.11348397E-10
    1   11    0.18220241E-03  0.11250981E-11
    2   11    0.17320589E-03 -0.23118508E-11
    3   11   -0.43602003E-04  0.14985411E-10
    4   11    0.14793856E-03  0.40803979E-11
    5   11   -0.38513690E-03  0.13305707E-10
    6   11    0.92088300E-04 -0.22411800E-11
    7   11   -0.11416425E-03 -0.54404896E-12
    8   11    0.34507168E-03  0.21177771E-11
    9   11   -0.53565170E-03 -0.21456490E-11
   10   11    0.13037980E-03 -0.36337400E-11
   11   11    0.31164383E-04 -0.40884119E-11
   12   11   -0.26033082E-04 -0.17510878E-11
    1   12    0.40221451E-04 -0.11475538E-10
    2   12    0.14151099E-04 -0.17133325E-10
    3   12   -0.18855040E-03  0.48011812E-12
    4   12   -0.11946171E-03 -0.13368463E-10
    5   12    0.37721670E-03 -0.20540801E-10
    6   12   -0.36458677E-03  0.30670943E-11
    7   12   -0.64877280E-04 -0.91276114E-11
    8   12   -0.35320063E-03 -0.12593147E-11
    9   12    0.50072259E-05 -0.15256491E-10
   10   12    0.32782665E-04 -0.68843844E-11
   11   12   -0.18171397E-03  0.19013907E-11
   12   12    0.31636398E-04  0.12624716E-10

   -5    3    0
    1    1   -0.24356125E-03 -0.11423824E-10
    2    1    0.35300928E-03  0.11458742E-10
    3    1    0.27458609E-03  0.37413161E-11
    4    1   -0.24934535E-03  0.30290676E-11
    5    1   -0.38823592E-03  0.14632416E-11
    6    1   -0.21083873E-03 -0.83529543E-11
    7    1   -0.26732172E-03 -0.46705712E-11
    8    1   -0.39096646E-04 -0.77794478E-11
    9    1    0.52089379E-04 -0.15639405E-10
   10    1    0.28862670E-03  0.29139451E-11
   11    1   -0.25709375E-03 -0.45192203E-12
   12    1    0.10441051E-03 -0.10059658E-10
    1    2    0.74222260E-04 -0.79614756E-11
    2    2    0.46659189E-03  0.51292044E-11
    3    2    0.17248167E-03  0.72825047E-11
    4    2   -0.49069244E-03  0.11344319E-10
    5    2   -0.25941837E-03 -0.37318560E-11
    6    2   -0.29201953E-03  0.14200843E-10
    7    2   -0.37422714E-03 -0.11357981E-10
    8    2   -0.12827268E-03  0.23018219E-12
    9    2    0.12975432E-03  0.15448131E-10
   10    2    0.13203089E-03 -0.57570140E-11
   11    2   -0.22246737E-03 -0.19339971E-10
   12    2   -0.90860263E-04  0.40444812E-11
    1    3   -0.65928435E-04  0.16118086E-10
    2    3    0.16838088E-03 -0.89313939E-11
    3    3   -0.31740449E-04 -0.41695640E-11
    4    3    0.46299270E-03 -0.10240060E-10
    5    3    0.43538407E-03  0.76677185E-11
    6    3    0.53504856E-04 -0.66864890E-11
    7    3    0.53028786E-03 -0.89130552E-11
    8    3    0.26244849E-03 -0.16005165E-10
    9    3   -0.40648098E-04 -0.14496843E-10
   10    3   -0.32089947E-03  0.16696593E-11
   11    3   -0.29383408E-03  0.17726313E-10
   12    3    0.22067281E-03  0.35704449E-11
    1    4    0.26082429E-04  0.99742046E-12
    2    4    0.40066326E-04 -0.12788108E-10
    3    4    0.15107050E-03 -0.21968843E-11
    4    4   -0.24327233E-03  0.76902551E-11
    5    4   -0.35262788E-03  0.11808236E-10
    6    4   -0.27348531E-03 -0.55197505E-12
    7    4    0.28912292E-03 -0.95156522E-11
    8    4    0.25477613E-03  0.74951476E-11
    9    4   -0.10297462E-03 -0.18944103E-10
   10    4    0.12681794E-03 -0.98792502E-14
   11    4    0.16270364E-03  0.19336883E-11
   12    4   -0.21804995E-03  0.10142448E-10
    1    5    0.10890292E-05  0.73099120E-13
    2    5   -0.51569388E-03  0.95420387E-11
    3    5   -0.38827756E-03  0.34907597E-12
    4    5   -0.73606808E-04 -0.11277918E-10
    5    5    0.46424283E-03  0.18609671E-10
    6    5    0.17597389E-03 -0.13105562E-10
    7    5   -0.13152879E-03  0.58599018E-11
    8    5   -0.22252749E-03  0.39495607E-11
    9    5   -0.89609394E-04  0.78000177E-11
   10    5   -0.41055129E-04  0.50192825E-12
   11    5    0.13816216E-03 -0.16486000E-10
   12    5    0.63142644E-04 -0.15890558E-10
    1    6   -0.34355767E-05 -0.12921306E-10
    2    6   -0.22334180E-03 -0.23194029E-10
    3    6    0.52419431E-03  0.43917157E-11
    4    6    0.67050962E-04 -0.33840221E-11
    5    6    0.16910532E-03  0.56665429E-11
    6    6   -0.30505994E-04 -0.17392848E-10
    7    6    0.32235030E-03  0.72622436E-11
    8    6   -0.29497377E-03  0.55141150E-11
    9    6    0.21921094E-03  0.19680911E-11
   10    6   -0.13898840E-03  0.74436383E-11
   11    6    0.75543955E-04  0.29110061E-11
   12    6    0.20470088E-03 -0.86885377E-11
    1    7    0.46983506E-04 -0.10773537E-10
    2    7   -0.15897869E-03  0.11812080E-10
    3    7    0.10536474E-03  0.14456054E-10
    4    7   -0.98064664E-04  0.81466431E-11
    5    7   -0.31565164E-03 -0.10860526E-10
    6    7   -0.13690359E-03 -0.12368321E-11
    7    7    0.39424612E-03 -0.28088400E-11
    8    7    0.27464552E-03  0.33858443E-11
    9    7   -0.29718039E-04  0.11832597E-11
   10    7   -0.30613091E-04 -0.52510813E-11
   11    7    0.10657161E-03  0.42306811E-11
   12    7   -0.48373927E-04  0.22443310E-11
    1    8    0.10603785E-03 -0.94962108E-11
    2    8   -0.17333236E-03  0.25259113E-10
    3    8    0.13069988E-03 -0.29454016E-11
    4    8    0.20506173E-03 -0.70350799E-11
    5    8   -0.36697097E-03 -0.24988897E-10
    6    8   -0.13033056E-03 -0.11839606E-10
    7    8   -0.31300516E-03 -0.20092604E-12
    8    8   -0.50035366E-03  0.36188353E-11
    9    8    0.22817416E-03  0.14358463E-10
   10    8    0.23693658E-03 -0.95848639E-11
   11    8   -0.30728883E-03 -0.98201124E-12
   12    8    0.52484239E-04 -0.67343586E-11
    1    9    0.96653074E-04 -0.53522946E-11
    2    9    0.14405256E-03 -0.10416369E-10
    3    9    0.11273352E-03  0.92823874E-11
    4    9   -0.82951404E-04 -0.10786538E-10
    5    9    0.28729813E-03 -0.24951269E-10
    6    9    0.19921228E-03  0.22983082E-10
    7    9    0.22136833E-03 -0.11498523E-10
    8    9    0.15702914E-03 -0.77204883E-11
    9    9   -0.45705924E-04 -0.82489848E-11
   10    9   -0.67360104E-04  0.36562108E-11
   11    9    0.27489573E-03 -0.82454642E-11
   12    9   -0.12282370E-04 -0.12356714E-10
    1   10   -0.98255320E-04  0.80084160E-11
    2   10    0.31587669E-03 -0.44760508E-11
    3   10    0.13800477E-03  0.32569657E-11
    4   10   -0.26841762E-04 -0.39839074E-11
    5   10   -0.15717299E-03  0.10321927E-10
    6   10   -0.36847338E-03 -0.34517642E-11
    7   10   -0.31390870E-03 -0.93717913E-11
    8   10   -0.19224740E-03  0.57369647E-12
    9   10    0.97594775E-04 -0.47230816E-11
   10   10    0.39361370E-03  0.11764315E-10
   11   10   -0.27668919E-03  0.61434995E-11
   12   10    0.31270900E-04 -0.29150572E-11
    1   11   -0.20392260E-03  0.57843656E-11
    2   11   -0.36929101E-03 -0.18146899E-11
    3   11   -0.13202069E-03 -0.39779745E-11
    4   11   -0.18075973E-03  0.32276228E-11
    5   11    0.39024054E-04 -0.53738949E-11
    6   11   -0.46010208E-03  0.61232289E-11
    7   11   -0.40045250E-03  0.10840147E-10
    8   11   -0.43186375E-03  0.17553542E-10
    9   11    0.23280825E-03 -0.18396067E-10
   10   11    0.31418551E-03  0.33773118E-11
   11   11   -0.50281660E-03  0.14283199E-10
   12   11    0.22854886E-03  0.52144638E-12
    1   12    0.83010790E-04 -0.12407393E-12
    2   12    0.28922450E-03 -0.24819510E-11
    3   12    0.20135366E-03  0.39513197E-11
    4   12   -0.45590783E-04 -0.13466212E-10
    5   12    0.69992306E-04 -0.58116079E-11
    6   12   -0.13028399E-03 -0.35272505E-11
    7   12    0.20628784E-03  0.22335580E-11
    8   12    0.19011743E-03  0.52988487E-11
    9   12   -0.20553667E-03  0.15004892E-10
   10   12   -0.22162188E-03  0.98312397E-11
   11   12    0.15663392E-03 -0.19764653E-11
   12   12   -0.44863122E-04 -0.17404907E-10

   -5    4    0
    1    1    0.10869166E-03  0.63891509E-11
    2    1   -0.30552004E-03 -0.82580175E-12
    3    1   -0.12387531E-03  0.12556789E-11
    4    1    0.46551590E-04  0.20234724E-11
    5    1    0.14437037E-03 -0.55275372E-11
    6    1    0.73984269E-04  0.95923574E-11
    7    1   -0.32460013E-03  0.15606631E-11
    8    1   -0.27912097E-04 -0.15646523E-11
    9    1    0.16977178E-03 -0.71992234E-11
   10    1    0.15384171E-03 -0.15446561E-10
   11    1    0.20392083E-03  0.91605599E-11
   12    1   -0.27427970E-04 -0.79401327E-11
    1    2   -0.25522240E-03  0.14290498E-10
    2    2    0.38594122E-03  0.18091255E-10
    3    2    0.16384380E-03  0.13104105E-11
    4    2    0.27120342E-03 -0.11189439E-10
    5    2   -0.25480910E-03  0.29740676E-11
    6    2   -0.14016349E-03 -0.17983395E-10
    7    2    0.43743022E-03 -0.56615988E-11
    8    2   -0.13617879E-03 -0.58117365E-11
    9    2    0.59882387E-04 -0.21626932E-10
   10    2   -0.34644884E-03  0.73157798E-11
   11    2    0.12210134E-03  0.29289827E-10
   12    2    0.76146766E-04 -0.30368281E-11
    1    3    0.19369308E-03 -0.25688457E-10
    2    3   -0.11086050E-03  0.34488575E-11
    3    3   -0.55004138E-03 -0.10262294E-10
    4    3   -0.45497389E-03 -0.22219250E-11
    5    3    0.57973403E-03 -0.71603880E-11
    6    3   -0.86034451E-04 -0.50686944E-11
    7    3   -0.56658210E-03  0.40197661E-11
    8    3    0.14070073E-03  0.94491721E-11
    9    3    0.20160203E-03 -0.16603677E-10
   10    3    0.28194578E-03  0.10655411E-10
   11    3   -0.41642227E-03  0.15701963E-10
   12    3   -0.52026823E-03  0.29850148E-11
    1    4    0.20504012E-03  0.73479119E-13
    2    4   -0.38844633E-04 -0.14712014E-11
    3    4   -0.37424384E-03  0.12225075E-10
    4    4    0.10828230E-03  0.59494801E-11
    5    4    0.30523600E-03  0.11292784E-10
    6    4    0.12213560E-03 -0.77283190E-11
    7    4    0.15398084E-03 -0.45422997E-11
    8    4   -0.20462834E-03  0.59559540E-11
    9    4    0.27230737E-04  0.17847184E-10
   10    4   -0.11224130E-03  0.13251153E-10
   11    4    0.16335376E-04 -0.51299284E-11
   12    4    0.21595634E-03  0.12271175E-10
    1    5   -0.24941570E-03  0.22312969E-12
    2    5   -0.43408355E-03 -0.20419083E-10
    3    5    0.19423324E-05  0.12255569E-11
    4    5    0.25383263E-03 -0.12557962E-11
    5    5    0.38516179E-03 -0.35234532E-11
    6    5    0.16225399E-03 -0.98807325E-11
    7    5    0.34507692E-03 -0.22073988E-10
    8    5    0.12173512E-03  0.26986783E-11
    9    5    0.76916905E-04  0.22290965E-10
   10    5   -0.19983099E-03 -0.21006374E-11
   11    5    0.14327581E-03 -0.28338830E-10
   12    5    0.71315190E-04  0.18914212E-10
    1    6    0.40071972E-03 -0.11008421E-10
    2    6    0.16555616E-03 -0.39467975E-11
    3    6    0.33219141E-03  0.42815326E-11
    4    6   -0.19198745E-03  0.21450037E-11
    5    6   -0.11064098E-03 -0.50967462E-11
    6    6   -0.55139197E-03  0.98483981E-11
    7    6   -0.28080670E-03 -0.75750137E-11
    8    6   -0.41787372E-03 -0.50901102E-11
    9    6   -0.52261677E-03  0.23441507E-10
   10    6    0.15572020E-03  0.30548768E-11
   11    6   -0.21259543E-03 -0.20289154E-10
   12    6    0.93565517E-04  0.24560045E-10
    1    7    0.38556723E-04 -0.15806688E-10
    2    7   -0.66155632E-05 -0.10482440E-10
    3    7   -0.23438813E-03  0.69650989E-11
    4    7    0.15009023E-03  0.18069452E-11
    5    7    0.12924745E-04  0.31756140E-11
    6    7    0.27265075E-03 -0.68948384E-11
    7    7    0.18164012E-03 -0.20299938E-11
    8    7   -0.15679754E-03 -0.65336285E-11
    9    7    0.13653898E-04  0.58022222E-11
   10    7   -0.14131079E-03 -0.23765193E-11
   11    7    0.18772083E-04 -0.10845939E-10
   12    7    0.92140256E-04  0.37206194E-11
    1    8   -0.21033472E-03  0.73087285E-11
    2    8    0.32478200E-03 -0.96837417E-11
    3    8    0.24518712E-03  0.15975060E-11
    4    8    0.98684860E-04  0.25692151E-11
    5    8   -0.17275347E-03  0.25161925E-12
    6    8   -0.22500439E-04  0.12560097E-10
    7    8    0.69768370E-04  0.14218380E-11
    8    8    0.13335636E-03 -0.11715845E-12
    9    8   -0.53843406E-04 -0.15198672E-10
   10    8   -0.11603063E-03  0.94557433E-11
   11    8    0.25365392E-03  0.12065642E-10
   12    8   -0.78165563E-04 -0.68237248E-11
    1    9    0.71496656E-04  0.88245002E-11
    2    9   -0.30711637E-04  0.26956912E-10
    3    9   -0.44809159E-03  0.54098661E-11
    4    9   -0.82891842E-04 -0.52995263E-11
    5    9    0.23107472E-03 -0.12888751E-10
    6    9    0.10179531E-03 -0.21520094E-10
    7    9   -0.14685169E-03  0.40410329E-13
    8    9   -0.14147190E-03  0.79280422E-11
    9    9   -0.18452780E-04 -0.13408562E-11
   10    9    0.90772551E-04 -0.14588056E-10
   11    9   -0.18350416E-03  0.26426506E-11
   12    9   -0.25714233E-03 -0.17991361E-11
    1   10    0.15012915E-03  0.86574159E-11
    2   10   -0.14235462E-04 -0.17814519E-11
    3   10   -0.27315560E-03 -0.58604349E-11
    4   10   -0.14893604E-04 -0.34687613E-11
    5   10    0.32875903E-03  0.11000197E-10
    6   10   -0.21529268E-03 -0.93786671E-11
    7   10   -0.23939058E-03 -0.68837918E-11
    8   10   -0.30666380E-04 -0.94068555E-11
    9   10    0.63894530E-04  0.10797695E-10
   10   10    0.18145848E-03 -0.11167629E-10
   11   10    0.15666340E-03 -0.12908814E-11
   12   10   -0.14437821E-04 -0.73899243E-11
    1   11   -0.99487900E-04 -0.70153196E-11
    2   11   -0.17310341E-03 -0.25484412E-10
    3   11   -0.23662250E-04 -0.12406240E-10
    4   11   -0.27747595E-03  0.87995586E-11
    5   11    0.51677411E-03  0.24252599E-10
    6   11   -0.48832596E-03  0.13475902E-10
    7   11   -0.20286924E-03  0.95348577E-12
    8   11    0.39074680E-04 -0.55599044E-11
    9   11    0.18738726E-03  0.14281551E-11
   10   11   -0.71008984E-04 -0.78807777E-11
   11   11    0.13295590E-03 -0.23696522E-10
   12   11   -0.53588083E-04  0.16315343E-10
    1   12    0.81029562E-04 -0.87673037E-11
    2   12    0.23139836E-03 -0.20273762E-11
    3   12    0.10229817E-03  0.50215491E-11
    4   12    0.18837955E-03  0.18310353E-10
    5   12   -0.59373664E-03 -0.12180539E-10
    6   12   -0.48210856E-04  0.18342216E-11
    7   12    0.15814611E-03  0.84151323E-11
    8   12   -0.28441271E-03 -0.30535319E-11
    9   12   -0.51482550E-04 -0.11177725E-10
   10   12    0.14559320E-03 -0.20738070E-10
   11   12   -0.14076048E-03 -0.59953413E-11
   12   12   -0.20788348E-04  0.10199316E-10

   -5    5    0
    1    1    0.29750174E-03 -0.10787018E-11
    2    1    0.41309231E-03 -0.60231387E-11
    3    1   -0.26252136E-03 -0.62453812E-11
    4    1   -0.17713560E-03 -0.98313518E-11
    5    1    0.21973688E-03 -0.60937908E-11
    6    1   -0.84083095E-04 -0.50540870E-11
    7    1   -0.16281347E-03 -0.89193249E-11
    8    1   -0.79450375E-04 -0.87189533E-12
    9    1    0.10985420E-03  0.20925788E-10
   10    1    0.22382670E-03  0.36843799E-11
   11    1   -0.22834195E-03  0.11058851E-12
   12    1    0.19736000E-03  0.32877936E-11
    1    2    0.92351685E-04 -0.95439828E-11
    2    2   -0.95001464E-04  0.49703649E-11
    3    2    0.43433106E-03 -0.23244590E-11
    4    2   -0.24383379E-03 -0.47130852E-11
    5    2   -0.18864134E-03  0.98454448E-13
    6    2   -0.14572048E-03  0.10345263E-10
    7    2   -0.26509674E-03 -0.59474163E-11
    8    2   -0.20749404E-03  0.62024838E-11
    9    2    0.33796415E-04 -0.18695649E-10
   10    2   -0.90616990E-04  0.17502524E-10
   11    2   -0.20117410E-03 -0.25031480E-10
   12    2   -0.13147485E-03 -0.96667430E-11
    1    3   -0.20945669E-03 -0.50080343E-11
    2    3    0.30471186E-03  0.14643952E-11
    3    3    0.13969392E-03 -0.33108146E-12
    4    3    0.29173723E-03  0.10395582E-10
    5    3    0.37540983E-03 -0.33275795E-11
    6    3   -0.39913656E-03 -0.71076180E-11
    7    3    0.59969021E-04  0.43100810E-11
    8    3    0.48662871E-03 -0.58649499E-11
    9    3   -0.10493789E-04 -0.92185140E-11
   10    3   -0.15047011E-03  0.16997271E-10
   11    3   -0.16219638E-03  0.22332354E-11
   12    3   -0.36460742E-03 -0.45256580E-11
    1    4   -0.15886293E-03 -0.73041705E-11
    2    4   -0.36014362E-04  0.11966090E-10
    3    4    0.38154322E-03 -0.40230203E-11
    4    4    0.29779372E-03  0.16320005E-10
    5    4   -0.41171727E-03  0.12442416E-10
    6    4    0.26080347E-03  0.31800153E-11
    7    4    0.22415430E-03 -0.22798128E-10
    8    4    0.22757781E-03  0.16881417E-10
    9    4   -0.19608808E-03 -0.27219296E-11
   10    4   -0.55206521E-04  0.74442158E-11
   11    4   -0.35566971E-04 -0.65913750E-11
   12    4   -0.17508375E-03 -0.45466200E-11
    1    5    0.24510777E-03 -0.45877737E-11
    2    5   -0.40942062E-03 -0.10040027E-10
    3    5    0.10647956E-03 -0.18064766E-11
    4    5   -0.93313702E-04  0.98998036E-11
    5    5   -0.95149398E-04  0.37533015E-11
    6    5    0.43326511E-03 -0.13885414E-10
    7    5    0.91526276E-04 -0.89973381E-11
    8    5   -0.20085390E-03  0.11879701E-10
    9    5   -0.13178198E-03 -0.30963491E-11
   10    5    0.11452450E-03 -0.17916394E-10
   11    5   -0.98606206E-04 -0.39930507E-11
   12    5   -0.30253552E-04  0.82784779E-11
    1    6   -0.18964761E-03  0.23182662E-10
    2    6    0.23263506E-03 -0.46137985E-12
    3    6   -0.32044606E-03 -0.42383888E-11
    4    6    0.21084574E-03 -0.15772614E-10
    5    6    0.30610977E-03 -0.54014525E-11
    6    6    0.13964885E-03  0.32544783E-11
    7    6    0.15151663E-03 -0.47156633E-11
    8    6   -0.16304532E-03 -0.31144383E-11
    9    6   -0.36568209E-03  0.10501829E-10
   10    6   -0.37720844E-03 -0.14262512E-10
   11    6   -0.48651723E-04  0.58783332E-11
   12    6    0.14541662E-03  0.16914547E-10
    1    7   -0.10452491E-03  0.32098629E-12
    2    7    0.86698940E-05 -0.24365642E-10
    3    7    0.92519079E-05 -0.19359214E-11
    4    7    0.21320562E-04 -0.65603810E-12
    5    7   -0.35018394E-04  0.90866205E-11
    6    7    0.51634685E-04 -0.59794066E-11
    7    7    0.12933848E-03 -0.19198306E-10
    8    7    0.23221402E-03 -0.44392645E-11
    9    7   -0.11612079E-03  0.17863482E-11
   10    7   -0.13934338E-03  0.50383193E-11
   11    7    0.78197833E-04 -0.14553645E-11
   12    7   -0.18431198E-03 -0.91522287E-12
    1    8   -0.69799275E-04 -0.54298601E-11
    2    8    0.18238726E-03  0.80694965E-11
    3    8    0.20247185E-04  0.79278050E-11
    4    8   -0.15507439E-03 -0.47126443E-11
    5    8   -0.14750093E-03  0.58900542E-11
    6    8   -0.20859771E-03 -0.53349411E-11
    7    8   -0.27083962E-03 -0.40307167E-11
    8    8   -0.30082937E-03 -0.49390232E-11
    9    8   -0.95352966E-04  0.10839286E-10
   10    8    0.27441333E-03 -0.29765014E-11
   11    8    0.97944438E-05 -0.30641527E-10
   12    8   -0.59821804E-04  0.11987134E-10
    1    9    0.10002618E-03  0.19947829E-11
    2    9   -0.11882602E-03 -0.10762271E-10
    3    9    0.12940302E-03  0.28472422E-10
    4    9    0.17417220E-03 -0.14494775E-10
    5    9   -0.14639781E-03 -0.31801309E-11
    6    9    0.15546784E-03  0.10277671E-10
    7    9    0.38501143E-03 -0.84426910E-12
    8    9    0.23905230E-03 -0.11181462E-11
    9    9    0.21716070E-04 -0.46830613E-11
   10    9   -0.20093793E-03  0.16400645E-10
   11    9    0.94322947E-04 -0.41544894E-11
   12    9    0.52289998E-04 -0.85152407E-11
    1   10    0.21892279E-04  0.80719226E-11
    2   10    0.35954454E-04 -0.17446571E-10
    3   10   -0.52247914E-04 -0.25291508E-11
    4   10    0.11190401E-06  0.15331056E-10
    5   10   -0.19362966E-03 -0.40432084E-11
    6   10    0.83815204E-04  0.66551440E-11
    7   10   -0.12228252E-03  0.86571926E-11
    8   10   -0.15715393E-03  0.52233500E-11
    9   10    0.16664420E-03  0.46770027E-11
   10   10    0.12934410E-03  0.43614037E-11
   11   10   -0.23300743E-03  0.15599354E-10
   12   10    0.11696768E-03  0.51254557E-11
    1   11    0.15524508E-03  0.20392028E-10
    2   11   -0.14771063E-03  0.32824856E-11
    3   11   -0.20898626E-03  0.87802083E-11
    4   11   -0.19706038E-03 -0.74214642E-11
    5   11    0.12267101E-03 -0.98712913E-11
    6   11   -0.40063094E-03 -0.11719203E-10
    7   11   -0.38018556E-03 -0.98017970E-11
    8   11   -0.15994996E-05 -0.20488720E-11
    9   11    0.13845380E-04  0.22663514E-10
   10   11    0.27115697E-03 -0.43706731E-11
   11   11   -0.30263567E-03 -0.55489336E-11
   12   11   -0.95332970E-04  0.99898516E-11
    1   12   -0.17426780E-03 -0.98393442E-11
    2   12   -0.14751917E-03  0.25200601E-10
    3   12    0.15429432E-03 -0.28791809E-11
    4   12   -0.19055502E-03 -0.54162847E-11
    5   12    0.12733857E-03 -0.17038296E-10
    6   12    0.25183070E-03  0.11004664E-10
    7   12    0.22454454E-03 -0.32183601E-11
    8   12    0.22675576E-04  0.21902721E-10
    9   12   -0.36286510E-04  0.24508127E-11
   10   12   -0.38530642E-03 -0.63385687E-11
   11   12    0.23909510E-03 -0.10008952E-10
   12   12    0.21343379E-04  0.47444738E-11

   -5    6    0
    1    1   -0.17419910E-03 -0.40831698E-11
    2    1    0.13684308E-04 -0.30051173E-11
    3    1   -0.58499191E-04  0.28242771E-11
    4    1    0.37671964E-03 -0.39327180E-11
    5    1   -0.67021762E-04  0.10950403E-10
    6    1    0.68829851E-04  0.18808880E-11
    7    1   -0.31946289E-04  0.24245831E-10
    8    1    0.53034936E-04  0.32428263E-11
    9    1    0.37060583E-04  0.10410424E-10
   10    1    0.52135460E-04 -0.16369896E-11
   11    1    0.16893929E-03 -0.18446823E-10
   12    1   -0.65267863E-04  0.11804997E-11
    1    2   -0.25535509E-03 -0.36282554E-11
    2    2    0.47313753E-04 -0.10213699E-10
    3    2    0.45364982E-03 -0.14805701E-10
    4    2    0.11987799E-03  0.94273370E-11
    5    2    0.36665244E-03  0.16187525E-10
    6    2   -0.17914729E-03 -0.65770299E-11
    7    2    0.15781665E-03  0.16766987E-10
    8    2   -0.56185960E-04 -0.10670378E-10
    9    2    0.20321755E-03  0.11398349E-10
   10    2   -0.61656577E-04 -0.27073381E-11
   11    2    0.10441340E-03  0.68977521E-11
   12    2   -0.27129523E-03 -0.11753784E-10
    1    3    0.12902249E-03  0.44217120E-11
    2    3   -0.78398995E-04 -0.71271118E-11
    3    3    0.33719074E-03 -0.73928754E-12
    4    3   -0.17991842E-03 -0.13682118E-10
    5    3   -0.21649586E-03  0.71511427E-11
    6    3    0.13460505E-03 -0.14225162E-11
    7    3   -0.21595292E-03  0.13139611E-10
    8    3    0.17741890E-03 -0.14823316E-10
    9    3    0.23455088E-03 -0.86309085E-12
   10    3    0.24810561E-03  0.82777600E-12
   11    3   -0.46586692E-03  0.94491312E-12
   12    3    0.25200142E-03  0.16398073E-10
    1    4    0.39089248E-04  0.46916120E-11
    2    4   -0.31031147E-03  0.83616949E-11
    3    4    0.27102060E-03  0.41993166E-11
    4    4   -0.17433306E-03 -0.37263871E-12
    5    4   -0.14348786E-04 -0.23613076E-11
    6    4    0.58340915E-04 -0.89846511E-11
    7    4    0.51810920E-04 -0.15602441E-10
    8    4   -0.16967820E-03 -0.84296753E-11
    9    4    0.64255272E-04  0.57321422E-12
   10    4   -0.21016971E-03  0.47306555E-11
   11    4   -0.31484749E-04  0.10881181E-10
   12    4    0.22824273E-03  0.84553440E-11
    1    5   -0.37023212E-03  0.51833109E-11
    2    5    0.54034652E-04 -0.13093866E-11
    3    5   -0.55092803E-04 -0.27500269E-11
    4    5    0.25389818E-03  0.16523561E-11
    5    5    0.47435725E-04 -0.24767167E-12
    6    5    0.45360218E-03  0.41318964E-11
    7    5    0.60951240E-04 -0.13120300E-10
    8    5    0.10436706E-03 -0.78001670E-11
    9    5   -0.27046172E-03 -0.79609603E-11
   10    5   -0.35747297E-03  0.17810853E-10
   11    5    0.17790413E-03  0.10305324E-11
   12    5   -0.18777428E-03 -0.50178212E-11
    1    6    0.45959131E-03 -0.67362975E-11
    2    6    0.21530714E-03  0.98152813E-11
    3    6   -0.25682707E-03  0.19562503E-10
    4    6   -0.12886052E-03  0.49969379E-11
    5    6   -0.76581420E-04  0.44107842E-11
    6    6    0.33485967E-03 -0.16259219E-10
    7    6   -0.24818160E-03 -0.24822793E-10
    8    6   -0.46587939E-03 -0.15630587E-10
    9    6    0.25143139E-03 -0.66438933E-11
   10    6    0.28132364E-03  0.14561859E-10
   11    6   -0.39442124E-03 -0.33035375E-11
   12    6    0.20916429E-03 -0.63008656E-11
    1    7   -0.86008586E-04 -0.18898555E-10
    2    7   -0.12916224E-03  0.47542340E-11
    3    7    0.17599999E-03  0.15935971E-10
    4    7   -0.11789630E-03  0.23351017E-11
    5    7    0.81044876E-05 -0.33140457E-11
    6    7    0.35710332E-04 -0.12281942E-10
    7    7    0.65896364E-04 -0.54871338E-11
    8    7   -0.21765430E-03 -0.69653317E-11
    9    7    0.58646472E-04 -0.16552585E-12
   10    7   -0.20267225E-03 -0.12334927E-10
   11    7   -0.16234120E-03  0.42540849E-11
   12    7    0.35357254E-03 -0.66198778E-11
    1    8   -0.76459263E-04  0.88250959E-11
    2    8   -0.23915725E-03 -0.27808643E-10
    3    8    0.26189349E-03 -0.25765627E-11
    4    8   -0.49513524E-04  0.70139827E-11
    5    8   -0.32964569E-03 -0.10187608E-10
    6    8    0.18271612E-03  0.12921121E-11
    7    8    0.14464046E-03  0.41570497E-11
    8    8   -0.21406669E-03  0.67765624E-11
    9    8   -0.76390481E-05  0.99242002E-11
   10    8   -0.38580795E-03 -0.23039027E-11
   11    8    0.95151063E-04  0.91275853E-11
   12    8   -0.63183512E-05 -0.66294009E-11
    1    9   -0.17985247E-03  0.14441690E-10
    2    9    0.21848633E-03 -0.94793331E-11
    3    9    0.14711618E-06 -0.35446698E-10
    4    9   -0.24059031E-03 -0.20450280E-10
    5    9    0.19515056E-03  0.75203516E-11
    6    9   -0.36641140E-03 -0.34622945E-11
    7    9   -0.25145058E-03 -0.36669821E-12
    8    9    0.93706482E-04  0.10774393E-10
    9    9    0.95658364E-04  0.10269147E-11
   10    9    0.98810482E-04  0.42894588E-11
   11    9   -0.13101566E-03  0.40923645E-11
   12    9   -0.10593822E-03  0.38719378E-11
    1   10   -0.11801724E-03  0.14553386E-10
    2   10   -0.84553881E-05  0.13977363E-10
    3   10   -0.36690660E-04 -0.20868948E-11
    4   10    0.11770501E-03 -0.92894060E-11
    5   10    0.97059826E-04 -0.82636207E-11
    6   10   -0.98128156E-04  0.48170344E-11
    7   10   -0.14330084E-03  0.14735848E-11
    8   10    0.91394343E-04  0.14129965E-10
    9   10   -0.16406558E-03  0.93229521E-11
   10   10    0.66042894E-04  0.75271586E-11
   11   10    0.21735919E-03 -0.50624703E-11
   12   10   -0.59309836E-04 -0.61316132E-11
    1   11    0.49449614E-04 -0.14285178E-10
    2   11   -0.32961935E-03 -0.11850777E-10
    3   11    0.18203433E-03 -0.66527194E-11
    4   11   -0.41135701E-04  0.94629651E-11
    5   11   -0.18555198E-03 -0.10096979E-10
    6   11   -0.24116561E-04  0.11903916E-10
    7   11   -0.16051677E-04 -0.66269041E-11
    8   11   -0.40833580E-03 -0.49310724E-11
    9   11    0.76744464E-04 -0.25693124E-10
   10   11   -0.14521875E-03  0.32302817E-11
   11   11   -0.21424100E-03  0.15249012E-10
   12   11   -0.72572373E-05  0.59287575E-11
    1   12    0.23964525E-03 -0.50115685E-11
    2   12    0.19463810E-03  0.73525550E-11
    3   12   -0.36759825E-03 -0.17387196E-10
    4   12    0.13296042E-03  0.57560239E-11
    5   12    0.11055295E-03  0.13335247E-10
    6   12    0.36835065E-03 -0.23537543E-11
    7   12    0.83525421E-05 -0.29537962E-11
    8   12   -0.67831500E-04  0.49407384E-11
    9   12   -0.66628044E-04 -0.87007658E-13
   10   12    0.25092605E-03  0.14013320E-11
   11   12    0.93588132E-04 -0.14252807E-10
   12   12    0.95843558E-04  0.55565171E-11

   -5    7    0
    1    1    0.85470776E-04  0.67122549E-11
    2    1   -0.30900084E-05 -0.41908387E-11
    3    1    0.15423400E-03  0.20317464E-10
    4    1   -0.35035198E-03  0.37706685E-11
    5    1    0.26886505E-04 -0.59776905E-11
    6    1    0.27116345E-04 -0.88794219E-11
    7    1    0.47408430E-05 -0.10994544E-10
    8    1   -0.19766551E-03  0.10035649E-10
    9    1    0.14937783E-03  0.13232927E-10
   10    1    0.45247124E-04  0.13332443E-11
   11    1   -0.23027554E-03 -0.31693261E-11
   12    1    0.11781172E-03  0.10812445E-10
    1    2   -0.14303822E-04 -0.40897178E-11
    2    2   -0.16666807E-03 -0.27540817E-11
    3    2    0.12702208E-03  0.31142909E-11
    4    2    0.27395199E-04  0.15446111E-12
    5    2   -0.26992431E-03  0.16931332E-10
    6    2   -0.14293076E-03  0.53752819E-11
    7    2   -0.92294440E-05 -0.16640522E-10
    8    2    0.56934265E-04  0.37560718E-11
    9    2    0.14178037E-03 -0.19665374E-10
   10    2    0.27873593E-04 -0.17471693E-10
   11    2   -0.15937240E-04 -0.10916437E-10
   12    2   -0.49661101E-04  0.87025616E-11
    1    3   -0.10690467E-03  0.12402986E-10
    2    3    0.19174084E-03 -0.81613399E-11
    3    3    0.15076473E-03 -0.22731643E-12
    4    3   -0.27911964E-04 -0.71253890E-11
    5    3    0.14295543E-03 -0.37071774E-11
    6    3   -0.37956086E-04  0.24202164E-11
    7    3   -0.16227497E-03  0.10014465E-10
    8    3    0.24964587E-03 -0.34549837E-11
    9    3    0.12267916E-03  0.29952816E-10
   10    3   -0.19349263E-04 -0.12348955E-10
   11    3   -0.20816703E-03  0.95182862E-11
   12    3   -0.79113409E-04 -0.77935540E-11
    1    4   -0.31904478E-04 -0.17214381E-11
    2    4    0.20214902E-03  0.13227202E-11
    3    4    0.72316933E-05  0.63675318E-12
    4    4    0.85616121E-04 -0.13892284E-10
    5    4    0.36306267E-05 -0.13043272E-10
    6    4   -0.15284736E-03  0.90637692E-11
    7    4    0.45380884E-04  0.12282326E-10
    8    4    0.23022498E-03 -0.28539182E-11
    9    4   -0.11822276E-03 -0.13757847E-10
   10    4    0.61889558E-04  0.36027657E-11
   11    4    0.28482200E-04  0.67612876E-11
   12    4   -0.25837986E-03 -0.92927306E-11
    1    5    0.34235397E-05 -0.32824488E-11
    2    5   -0.37278079E-04  0.95467424E-11
    3    5   -0.13740897E-03  0.76339264E-11
    4    5    0.14071426E-04 -0.40540142E-11
    5    5   -0.16757815E-03 -0.19058696E-10
    6    5    0.12740282E-03 -0.11713055E-10
    7    5   -0.27851478E-04 -0.11260302E-11
    8    5   -0.15284147E-04 -0.16751360E-10
    9    5   -0.49060700E-04 -0.54890352E-11
   10    5    0.11941260E-03  0.16176417E-11
   11    5   -0.48416118E-05  0.97801437E-11
   12    5    0.25012626E-03  0.11675603E-10
    1    6    0.17891453E-03 -0.98717384E-11
    2    6   -0.32786538E-03 -0.19789734E-11
    3    6   -0.32350065E-03 -0.79862495E-12
    4    6    0.10729599E-03  0.62423945E-11
    5    6    0.19345015E-03 -0.12224848E-10
    6    6    0.14791090E-03 -0.15225234E-11
    7    6    0.19704579E-04  0.18941456E-11
    8    6   -0.20834556E-03 -0.78858016E-11
    9    6   -0.79370016E-04 -0.19361075E-10
   10    6   -0.58401707E-04  0.19641516E-10
   11    6   -0.28720253E-04  0.17468785E-10
   12    6    0.11096051E-04 -0.23803251E-11
    1    7    0.93288809E-04 -0.25551553E-11
    2    7    0.36207846E-04  0.37686181E-11
    3    7   -0.11010626E-03 -0.14586919E-10
    4    7   -0.77129017E-04 -0.10972374E-10
    5    7   -0.12138052E-03  0.90464706E-11
    6    7   -0.21404866E-03 -0.55020909E-11
    7    7   -0.25571434E-04  0.58067232E-11
    8    7    0.90123122E-04 -0.12740864E-10
    9    7   -0.82569809E-04  0.14773937E-10
   10    7    0.13642074E-03  0.14918640E-11
   11    7    0.16140790E-03  0.27978260E-11
   12    7   -0.40126289E-03  0.71901192E-11
    1    8    0.21806447E-04  0.90554638E-11
    2    8    0.22188485E-03  0.62914196E-11
    3    8   -0.18867574E-03  0.87622960E-11
    4    8    0.13821287E-03  0.96739790E-12
    5    8    0.96536344E-04  0.35157480E-11
    6    8   -0.10718554E-03  0.79995339E-12
    7    8    0.46263548E-04 -0.64949288E-11
    8    8   -0.15108313E-03  0.16704183E-10
    9    8   -0.12395657E-03  0.10225459E-10
   10    8    0.19305287E-03 -0.33267872E-11
   11    8    0.40368696E-03 -0.49157797E-11
   12    8   -0.11856969E-03 -0.51212946E-11
    1    9    0.17246639E-03  0.24750566E-10
    2    9    0.16748609E-03 -0.14527445E-10
    3    9    0.40532472E-03  0.10314557E-10
    4    9    0.11981585E-04  0.53249189E-11
    5    9    0.19933138E-05 -0.19317766E-10
    6    9   -0.19127690E-03 -0.12125706E-10
    7    9    0.13597273E-03  0.58783343E-11
    8    9   -0.83855174E-04  0.45450310E-11
    9    9    0.18893052E-03 -0.80095002E-11
   10    9   -0.24956135E-04  0.40467596E-11
   11    9    0.10916827E-03 -0.13751072E-10
   12    9   -0.16669372E-03  0.21320294E-11
    1   10   -0.77526827E-04 -0.56020119E-11
    2   10    0.12161391E-03 -0.89964201E-11
    3   10    0.21433752E-03 -0.11146358E-10
    4   10    0.42913438E-05  0.13000259E-10
    5   10   -0.93399279E-05 -0.61106348E-11
    6   10    0.16185358E-03  0.90793072E-11
    7   10    0.13348218E-03 -0.60657407E-11
    8   10   -0.21242219E-03 -0.10296153E-10
    9   10    0.14457126E-03  0.58176001E-11
   10   10   -0.25930336E-04 -0.17630038E-11
   11   10   -0.90454091E-04  0.65844697E-12
   12   10    0.82705094E-04  0.13905426E-10
    1   11   -0.13852831E-03 -0.47484256E-11
    2   11    0.96626893E-04  0.22198565E-10
    3   11   -0.10807618E-03 -0.29099591E-11
    4   11   -0.19766479E-03 -0.82544166E-11
    5   11    0.56815258E-04  0.15833758E-11
    6   11   -0.25119301E-03 -0.32156784E-11
    7   11   -0.21239134E-03 -0.10170496E-10
    8   11    0.17403973E-03 -0.22408940E-10
    9   11    0.50035595E-05  0.57285457E-11
   10   11   -0.46645434E-04  0.71324916E-11
   11   11   -0.15189854E-03 -0.14161424E-11
   12   11   -0.12450856E-03  0.80644483E-11
    1   12   -0.12094118E-04 -0.11022090E-11
    2   12    0.18716944E-05  0.15106291E-10
    3   12   -0.19126758E-03  0.32059726E-11
    4   12   -0.14856994E-03  0.55312419E-11
    5   12   -0.14066300E-03 -0.34427571E-11
    6   12    0.12295913E-03 -0.41097334E-13
    7   12   -0.14420424E-03 -0.22195789E-11
    8   12   -0.50907548E-05 -0.70868397E-11
    9   12   -0.19535263E-03 -0.37235922E-11
   10   12   -0.13617068E-03  0.50803672E-11
   11   12   -0.83065423E-04  0.10990768E-10
   12   12    0.18968654E-03  0.17324630E-10

   -4   -7    0
    1    1   -0.72247889E-04  0.11651374E-10
    2    1    0.14051400E-03  0.69071033E-11
    3    1    0.19833676E-03 -0.48826349E-11
    4    1   -0.22072678E-04 -0.23062134E-11
    5    1   -0.16720846E-04  0.91744698E-11
    6    1   -0.58489545E-04  0.12100295E-10
    7    1    0.23272454E-04  0.13240539E-10
    8    1    0.44582859E-04 -0.11163490E-10
    9    1   -0.11877926E-04  0.10032106E-12
   10    1    0.58018970E-04 -0.14014227E-10
   11    1   -0.13877342E-03  0.20334551E-10
   12    1   -0.16110693E-03  0.13833797E-11
    1    2    0.10391826E-03  0.36735408E-11
    2    2   -0.86992749E-04  0.15776399E-10
    3    2    0.13298962E-03 -0.11366737E-10
    4    2    0.10709512E-03  0.15945639E-11
    5    2    0.10779038E-03 -0.30195006E-11
    6    2    0.43539584E-03 -0.28374696E-11
    7    2    0.20474015E-03  0.14875995E-11
    8    2    0.17551403E-04 -0.98209722E-11
    9    2   -0.47753533E-04 -0.10978427E-10
   10    2    0.11385854E-03  0.24252195E-10
   11    2   -0.21699260E-04  0.99092947E-11
   12    2    0.90282917E-05 -0.25659373E-11
    1    3    0.32022860E-05 -0.80865154E-11
    2    3    0.16735885E-03 -0.41920274E-11
    3    3    0.11897303E-03 -0.36169644E-11
    4    3    0.16344144E-03 -0.19694112E-11
    5    3    0.25890662E-03  0.13991350E-11
    6    3   -0.15926742E-03  0.41107851E-11
    7    3    0.34714264E-04 -0.82235529E-11
    8    3   -0.17581341E-05  0.26422059E-11
    9    3    0.19512448E-03 -0.88513034E-11
   10    3    0.23274791E-04 -0.18737883E-10
   11    3   -0.47143591E-04 -0.19457891E-10
   12    3    0.41362105E-04  0.13038316E-11
    1    4   -0.35035196E-03  0.83705247E-11
    2    4   -0.27395190E-04  0.22554537E-11
    3    4   -0.27911981E-04  0.52672085E-11
    4    4   -0.72481664E-04 -0.14289541E-10
    5    4   -0.14047818E-03  0.10736619E-10
    6    4   -0.19865523E-03  0.24082402E-11
    7    4    0.57134436E-04 -0.11445121E-10
    8    4    0.13856580E-03  0.68925194E-11
    9    4    0.16010294E-03  0.54238458E-11
   10    4    0.42913589E-05 -0.13328443E-10
   11    4    0.19766479E-03 -0.89619542E-11
   12    4   -0.14856993E-03 -0.10679114E-10
    1    5   -0.26886493E-04 -0.94001991E-11
    2    5   -0.26992432E-03  0.40389291E-11
    3    5   -0.14295542E-03  0.30081150E-11
    4    5   -0.10311978E-03 -0.24325532E-11
    5    5   -0.87640730E-04 -0.17907724E-12
    6    5    0.13157482E-03  0.17993808E-11
    7    5   -0.11444330E-03 -0.19273333E-10
    8    5   -0.21887112E-04  0.62828445E-11
    9    5    0.91239955E-05 -0.23926073E-10
   10    5    0.93399192E-05 -0.23182424E-11
   11    5    0.56815292E-04  0.16634371E-10
   12    5    0.14066297E-03  0.97860166E-11
    1    6    0.27116354E-04 -0.77437944E-11
    2    6    0.14293073E-03 -0.14014065E-11
    3    6   -0.37956075E-04  0.18978590E-10
    4    6   -0.39150374E-05  0.28752418E-11
    5    6    0.16695123E-03 -0.81568893E-11
    6    6    0.11840180E-03 -0.26098186E-11
    7    6   -0.23767160E-04  0.38153762E-11
    8    6   -0.48307312E-04 -0.93373348E-11
    9    6    0.40990929E-04  0.89835309E-11
   10    6    0.16185358E-03 -0.11547473E-11
   11    6    0.25119302E-03  0.32283594E-11
   12    6    0.12295914E-03 -0.66515387E-11
    1    7    0.47408348E-05 -0.21989702E-12
    2    7    0.92294187E-05  0.25526739E-11
    3    7   -0.16227496E-03  0.62996151E-11
    4    7    0.11421554E-03  0.12554889E-10
    5    7   -0.14439000E-03  0.18289895E-10
    6    7   -0.16998889E-03  0.46937612E-11
    7    7    0.15474930E-03  0.60083058E-11
    8    7    0.77193041E-04  0.32213823E-11
    9    7    0.27237531E-04 -0.10990861E-12
   10    7    0.13348216E-03 -0.75124245E-11
   11    7    0.21239134E-03 -0.46781670E-11
   12    7   -0.14420422E-03 -0.12955344E-11
    1    8    0.19766552E-03  0.27770827E-11
    2    8    0.56934268E-04 -0.78028538E-11
    3    8   -0.24964586E-03 -0.16067358E-10
    4    8    0.13610366E-03  0.23096131E-11
    5    8   -0.12847672E-03  0.97138833E-12
    6    8    0.13162591E-03  0.11800493E-10
    7    8    0.38164156E-04  0.65743049E-11
    8    8   -0.11454112E-04 -0.27638915E-11
    9    8   -0.10608550E-03 -0.43279934E-11
   10    8    0.21242218E-03  0.95753999E-11
   11    8    0.17403980E-03 -0.15067004E-10
   12    8    0.50907737E-05  0.59181721E-11
    1    9    0.14937781E-03  0.13079590E-10
    2    9   -0.14178037E-03  0.19357379E-10
    3    9    0.12267916E-03  0.84256387E-12
    4    9   -0.20817800E-03 -0.78888137E-11
    5    9    0.54002765E-04 -0.20749633E-10
    6    9   -0.37302046E-04  0.79701519E-11
    7    9   -0.14472771E-03 -0.40877093E-11
    8    9   -0.82739476E-04  0.20262038E-10
    9    9    0.26688391E-03 -0.97668158E-11
   10    9    0.14457125E-03 -0.80491180E-11
   11    9   -0.50035509E-05  0.84792363E-11
   12    9   -0.19535263E-03 -0.30545672E-11
    1   10    0.11432584E-03  0.86389403E-11
    2   10    0.14371317E-03 -0.91421109E-11
    3   10    0.17030396E-03  0.53975758E-11
    4   10   -0.13811850E-03  0.17454814E-11
    5   10    0.57438835E-04 -0.40728005E-11
    6   10    0.66164893E-06 -0.21446352E-10
    7   10   -0.11373141E-03  0.11698587E-10
    8   10   -0.29361731E-04 -0.76652654E-11
    9   10   -0.13261794E-03  0.22803033E-11
   10   10    0.15528035E-03 -0.30487678E-11
   11   10   -0.77230046E-04 -0.10136716E-12
   12   10   -0.28068581E-04  0.31068597E-11
    1   11   -0.13625047E-03  0.17073303E-10
    2   11   -0.12857256E-03 -0.16270179E-10
    3   11    0.13089710E-03  0.55096875E-12
    4   11   -0.15272266E-03  0.21933865E-11
    5   11    0.19024040E-04 -0.11881468E-12
    6   11   -0.47542469E-04 -0.16920404E-11
    7   11   -0.60158209E-04 -0.13131346E-11
    8   11    0.68635216E-04 -0.26057526E-11
    9   11   -0.68107178E-04 -0.21303663E-11
   10   11   -0.38227222E-04 -0.17401528E-11
   11   11   -0.11400644E-04  0.27090500E-11
   12   11   -0.10668955E-03  0.63090345E-11
    1   12    0.20761442E-03  0.73735245E-12
    2   12    0.55128581E-04  0.29334466E-10
    3   12   -0.37092100E-04  0.90552342E-11
    4   12   -0.30820486E-03  0.98908632E-11
    5   12   -0.16143782E-03 -0.14555275E-10
    6   12   -0.29810746E-06 -0.17296754E-10
    7   12   -0.14824664E-03 -0.23008585E-11
    8   12   -0.10458011E-03 -0.35029069E-11
    9   12   -0.18544922E-03  0.13292863E-10
   10   12    0.14429707E-03  0.18064799E-11
   11   12   -0.82537767E-04 -0.89731681E-11
   12   12    0.26739915E-03  0.12485308E-11

   -4   -6    0
    1    1   -0.16948120E-03 -0.57377540E-12
    2    1   -0.13777511E-03 -0.55005587E-11
    3    1   -0.41599296E-05  0.28232455E-11
    4    1    0.23496796E-03  0.12724154E-10
    5    1   -0.39081240E-05 -0.93276955E-11
    6    1    0.34291729E-03 -0.17843323E-11
    7    1   -0.61309689E-04  0.62520206E-11
    8    1    0.24928546E-03  0.14152979E-10
    9    1    0.33750605E-04 -0.21538010E-10
   10    1    0.64591270E-04 -0.70836999E-11
   11    1   -0.79606313E-04  0.88879262E-13
   12    1   -0.72836461E-04  0.73407799E-11
    1    2   -0.17583125E-03  0.60417756E-12
    2    2    0.40254135E-03  0.37100080E-11
    3    2    0.11995571E-03  0.14575805E-10
    4    2   -0.19450141E-03 -0.34916117E-11
    5    2    0.23949562E-03 -0.91147388E-11
    6    2   -0.14908431E-04 -0.21036842E-11
    7    2   -0.18451514E-03  0.17800558E-11
    8    2   -0.25417436E-03 -0.12840600E-10
    9    2   -0.47660820E-04  0.81662665E-11
   10    2   -0.12814687E-03 -0.27310400E-11
   11    2    0.15621232E-03  0.53603125E-11
   12    2   -0.14627685E-03  0.52049099E-11
    1    3    0.11900593E-04  0.24302234E-11
    2    3   -0.27068160E-03 -0.23391283E-10
    3    3    0.14759519E-03  0.66124684E-11
    4    3   -0.99287672E-04  0.43897884E-11
    5    3    0.26787487E-03 -0.10692525E-10
    6    3   -0.45509801E-04 -0.96654874E-11
    7    3   -0.50753021E-04  0.13498462E-10
    8    3   -0.30036816E-03 -0.13810816E-10
    9    3   -0.45346499E-04  0.40172379E-11
   10    3   -0.47284768E-04  0.20289128E-10
   11    3    0.20126100E-03 -0.41600477E-12
   12    3   -0.71737076E-04  0.10462806E-10
    1    4    0.37671964E-03 -0.40521426E-11
    2    4   -0.11987798E-03  0.58124596E-11
    3    4   -0.17991841E-03  0.10973109E-11
    4    4   -0.16963569E-03  0.11750221E-10
    5    4    0.13774616E-03  0.10888432E-10
    6    4    0.41205472E-05 -0.71937637E-11
    7    4    0.64894427E-04 -0.54764162E-11
    8    4    0.79029814E-04 -0.11029378E-10
    9    4    0.72536008E-04 -0.84668622E-11
   10    4    0.11770503E-03  0.17639484E-11
   11    4    0.41135698E-04 -0.76567325E-11
   12    4    0.13296038E-03  0.15681689E-10
    1    5    0.67021745E-04  0.48430301E-13
    2    5    0.36665242E-03  0.11775737E-11
    3    5    0.21649595E-03  0.72726323E-11
    4    5    0.17450582E-03 -0.69187828E-11
    5    5    0.40299393E-03  0.10131056E-10
    6    5    0.11706008E-03 -0.63014655E-11
    7    5    0.12794215E-03 -0.13867597E-10
    8    5    0.15717715E-03  0.75308787E-11
    9    5   -0.14651421E-03  0.27752521E-10
   10    5   -0.97059844E-04 -0.14349747E-10
   11    5   -0.18555200E-03 -0.62836993E-11
   12    5   -0.11055295E-03  0.15667539E-10
    1    6    0.68829878E-04  0.19663109E-10
    2    6    0.17914726E-03  0.22854114E-10
    3    6    0.13460502E-03 -0.15700132E-10
    4    6   -0.12707930E-04 -0.68668030E-11
    5    6   -0.27186289E-03 -0.60222443E-11
    6    6    0.14554644E-03  0.11030498E-10
    7    6    0.47518916E-04 -0.30016730E-11
    8    6    0.20017976E-03 -0.96936023E-11
    9    6   -0.70905594E-04 -0.27658598E-11
   10    6   -0.98128126E-04 -0.15108344E-10
   11    6    0.24116568E-04  0.15443919E-10
   12    6    0.36835068E-03  0.34762887E-11
    1    7   -0.31946266E-04  0.37845716E-11
    2    7   -0.15781663E-03 -0.95996594E-12
    3    7   -0.21595292E-03  0.38119898E-13
    4    7    0.43453343E-04  0.62110733E-12
    5    7    0.20678354E-03  0.19747467E-11
    6    7    0.16209582E-03  0.34494109E-12
    7    7    0.18465211E-03 -0.72663351E-11
    8    7    0.29510749E-03  0.37978293E-11
    9    7    0.27241384E-03 -0.16207479E-10
   10    7   -0.14330081E-03  0.12513802E-10
   11    7    0.16051702E-04  0.11794149E-10
   12    7    0.83525274E-05 -0.14586372E-10
    1    8   -0.53034925E-04 -0.13156057E-10
    2    8   -0.56185982E-04  0.19132248E-11
    3    8   -0.17741890E-03 -0.82640956E-11
    4    8   -0.11404276E-03 -0.14709095E-10
    5    8   -0.93754560E-04 -0.76762589E-11
    6    8   -0.21675706E-04 -0.11773770E-10
    7    8   -0.13485833E-03 -0.14376631E-11
    8    8    0.62907643E-04 -0.22577176E-10
    9    8   -0.12692345E-03  0.92079651E-11
   10    8   -0.91394346E-04  0.34052998E-11
   11    8   -0.40833582E-03 -0.49182840E-11
   12    8    0.67831537E-04 -0.16561391E-11
    1    9    0.37060636E-04 -0.64214306E-11
    2    9   -0.20321754E-03  0.47163391E-11
    3    9    0.23455086E-03 -0.12599234E-10
    4    9   -0.67685831E-04 -0.13153627E-12
    5    9    0.74998119E-04  0.93282440E-12
    6    9   -0.17160821E-03 -0.82695287E-12
    7    9   -0.40443548E-05  0.13621320E-12
    8    9    0.25265343E-04 -0.83642478E-11
    9    9   -0.22827810E-03  0.79472730E-11
   10    9   -0.16406553E-03 -0.11236641E-11
   11    9   -0.76744461E-04 -0.16953225E-10
   12    9   -0.66628033E-04  0.61592413E-11
    1   10    0.43402996E-04  0.40557835E-12
    2   10   -0.20663184E-03  0.28435649E-11
    3   10   -0.16135523E-03  0.28958768E-11
    4   10   -0.10781716E-03 -0.15480379E-10
    5   10    0.60235405E-05  0.26820011E-10
    6   10    0.17303866E-03 -0.15475895E-11
    7   10   -0.23669016E-03 -0.11428940E-10
    8   10    0.13677061E-03  0.75575735E-11
    9   10   -0.30894293E-04  0.33053893E-11
   10   10    0.18446780E-03 -0.60674001E-11
   11   10   -0.29604791E-03  0.14747963E-10
   12   10   -0.27238508E-03  0.71281438E-11
    1   11    0.11373254E-03 -0.70424430E-11
    2   11   -0.93958008E-04  0.32180725E-11
    3   11   -0.22211745E-04 -0.76566323E-11
    4   11   -0.90937337E-04  0.10733329E-10
    5   11    0.15873185E-04 -0.27580941E-11
    6   11   -0.49264198E-04 -0.55453916E-11
    7   11    0.77383071E-04 -0.71245679E-12
    8   11   -0.24948226E-03  0.38939404E-11
    9   11    0.81015599E-04  0.64460975E-11
   10   11    0.13437690E-03 -0.17623179E-10
   11   11    0.62702482E-04 -0.38779622E-11
   12   11   -0.12740648E-03  0.15939498E-11
    1   12    0.66971391E-04 -0.13455193E-10
    2   12    0.75228398E-04 -0.16784800E-10
    3   12   -0.17194158E-03  0.15371722E-10
    4   12    0.45338222E-04  0.61383190E-13
    5   12   -0.70870029E-04 -0.14109719E-10
    6   12    0.20593010E-03 -0.19994369E-10
    7   12    0.39338911E-04 -0.40272937E-11
    8   12    0.37087531E-04  0.22096073E-10
    9   12    0.84426360E-04 -0.32310209E-11
   10   12    0.38790601E-05 -0.10919643E-10
   11   12    0.25956746E-04  0.37491994E-11
   12   12   -0.22804431E-03 -0.11633916E-10

   -4   -5    0
    1    1    0.76640042E-04  0.29199115E-12
    2    1    0.43043638E-03  0.71032102E-12
    3    1    0.71080642E-04  0.43738281E-11
    4    1   -0.27857184E-03 -0.73858632E-11
    5    1   -0.33024307E-04 -0.78456559E-11
    6    1   -0.80540129E-03  0.15128424E-10
    7    1    0.24977114E-03 -0.27858067E-11
    8    1    0.13919506E-05  0.19241194E-10
    9    1    0.11606258E-03 -0.22316716E-11
   10    1    0.19887619E-04  0.22353482E-11
   11    1   -0.50207741E-04 -0.14637801E-10
   12    1    0.26196811E-03  0.17787618E-10
    1    2    0.48712007E-04 -0.12573698E-10
    2    2   -0.49452686E-03  0.19553520E-10
    3    2    0.10710261E-03 -0.11348035E-10
    4    2   -0.81178544E-04  0.11496446E-10
    5    2   -0.24879721E-03  0.22175046E-11
    6    2   -0.26904127E-03  0.17801069E-11
    7    2   -0.41694939E-04  0.75003376E-11
    8    2   -0.61785242E-03  0.24637105E-10
    9    2    0.15246526E-03 -0.17924993E-11
   10    2   -0.10031396E-03  0.96133990E-11
   11    2   -0.17653121E-03 -0.14949547E-10
   12    2    0.22250052E-03 -0.36797877E-11
    1    3    0.24383220E-03 -0.11691681E-10
    2    3   -0.64606933E-03  0.22089923E-11
    3    3    0.13379055E-03 -0.40053681E-11
    4    3   -0.42048977E-04  0.69041001E-11
    5    3    0.99961798E-04 -0.83652551E-12
    6    3    0.20153999E-03 -0.18823615E-11
    7    3    0.98318438E-04  0.16526400E-11
    8    3   -0.35685277E-04  0.94638609E-11
    9    3   -0.10946113E-04 -0.23139247E-10
   10    3   -0.10829575E-03  0.11998914E-10
   11    3   -0.79544285E-04 -0.16134098E-10
   12    3    0.16779611E-03  0.45543619E-11
    1    4   -0.17713557E-03 -0.36634886E-11
    2    4    0.24383378E-03 -0.18128496E-10
    3    4    0.29173719E-03 -0.16584619E-11
    4    4    0.77121400E-04 -0.86981826E-11
    5    4   -0.42944085E-03 -0.13253712E-11
    6    4   -0.69617242E-04  0.85473316E-11
    7    4    0.20351481E-04  0.13175242E-10
    8    4    0.50966885E-04 -0.76736064E-11
    9    4   -0.26229344E-03  0.10802229E-10
   10    4    0.11188476E-06 -0.67405196E-12
   11    4    0.19706037E-03 -0.18869735E-10
   12    4   -0.19055494E-03 -0.15633421E-10
    1    5   -0.21973687E-03  0.10222693E-10
    2    5   -0.18864135E-03 -0.34026856E-11
    3    5   -0.37540983E-03  0.65656123E-12
    4    5   -0.48181320E-04 -0.94910630E-12
    5    5   -0.49354840E-03 -0.19045910E-10
    6    5    0.10840599E-03 -0.16439042E-11
    7    5    0.10053717E-03  0.85530648E-11
    8    5   -0.17549387E-03 -0.21396316E-10
    9    5    0.22255552E-03  0.11955674E-10
   10    5    0.19362964E-03 -0.20362434E-10
   11    5    0.12267107E-03  0.10804987E-10
   12    5   -0.12733854E-03 -0.11671866E-11
    1    6   -0.84083148E-04  0.84731183E-11
    2    6    0.14572048E-03  0.63424687E-11
    3    6   -0.39913654E-03  0.25076885E-11
    4    6   -0.24574406E-03 -0.32409872E-11
    5    6   -0.64683851E-03  0.74784298E-11
    6    6    0.13152069E-03  0.25174793E-11
    7    6    0.10818883E-03 -0.19607273E-11
    8    6   -0.80577351E-04 -0.99785930E-11
    9    6    0.16857179E-03  0.29236529E-11
   10    6    0.83815174E-04  0.42088372E-11
   11    6    0.40063091E-03  0.65551592E-11
   12    6    0.25183071E-03 -0.11093682E-10
    1    7   -0.16281349E-03  0.11307502E-10
    2    7    0.26509671E-03  0.68396341E-11
    3    7    0.59968999E-04  0.94482388E-11
    4    7    0.29885307E-03  0.31804967E-11
    5    7   -0.48110844E-03  0.66976698E-11
    6    7   -0.12746183E-03  0.16160559E-10
    7    7    0.23609472E-03  0.25364526E-10
    8    7   -0.88617516E-05 -0.68554041E-11
    9    7   -0.24968139E-03  0.27972136E-11
   10    7   -0.12228256E-03  0.93288062E-11
   11    7    0.38018558E-03 -0.12883468E-10
   12    7    0.22454454E-03  0.13547116E-10
    1    8    0.79450376E-04  0.44759630E-11
    2    8   -0.20749403E-03 -0.25139602E-10
    3    8   -0.48662871E-03  0.10730243E-10
    4    8    0.22438659E-03  0.52734456E-11
    5    8   -0.54906272E-04  0.17466213E-10
    6    8    0.10522579E-03 -0.17210158E-10
    7    8    0.81933075E-04 -0.44279454E-11
    8    8    0.85253364E-04  0.62061918E-11
    9    8    0.12484406E-04 -0.11071035E-10
   10    8    0.15715395E-03  0.11444683E-11
   11    8   -0.15995330E-05 -0.12450916E-10
   12    8   -0.22675586E-04 -0.22379484E-11
    1    9    0.10985414E-03  0.13811011E-10
    2    9   -0.33796394E-04 -0.14866771E-10
    3    9   -0.10493747E-04 -0.16330687E-12
    4    9    0.68924716E-04 -0.52466553E-11
    5    9    0.66705223E-04  0.68597792E-11
    6    9   -0.19446669E-03  0.24364378E-11
    7    9   -0.10071973E-04 -0.33119960E-11
    8    9    0.13613405E-03  0.13860375E-10
    9    9    0.13611473E-03 -0.21697534E-10
   10    9    0.16664412E-03  0.82235124E-11
   11    9   -0.13845401E-04  0.48035449E-11
   12    9   -0.36286547E-04  0.52826662E-11
    1   10    0.29852026E-03 -0.70345197E-11
    2   10    0.48160207E-03 -0.19550868E-10
    3   10    0.12943583E-03  0.76394002E-11
    4   10   -0.55311603E-03  0.62686635E-11
    5   10   -0.18454523E-03  0.67853624E-11
    6   10   -0.65205846E-03 -0.28511155E-11
    7   10   -0.32608306E-03  0.57442597E-11
    8   10   -0.28383384E-03  0.25496998E-11
    9   10   -0.43454301E-03 -0.94107248E-11
   10   10    0.23574231E-03 -0.77756733E-11
   11   10    0.96480943E-05 -0.41098147E-12
   12   10    0.24953013E-03  0.14118396E-10
    1   11   -0.22412744E-03  0.20169957E-11
    2   11   -0.55157710E-04  0.10927581E-10
    3   11    0.10374541E-03 -0.62879994E-11
    4   11   -0.14374829E-03  0.28443393E-12
    5   11   -0.68467432E-04  0.31397372E-11
    6   11   -0.33202410E-03  0.96538584E-11
    7   11   -0.18247220E-03  0.12669262E-10
    8   11   -0.56318095E-03 -0.24934168E-10
    9   11   -0.31204355E-03  0.10043601E-10
   10   11   -0.81822098E-04 -0.63160370E-11
   11   11    0.85617219E-04  0.31807525E-11
   12   11    0.11760063E-04  0.15440029E-11
    1   12   -0.67217988E-04  0.91353767E-11
    2   12    0.66800712E-04  0.13710875E-10
    3   12   -0.19318510E-03 -0.99914274E-11
    4   12   -0.23236720E-03  0.10420363E-10
    5   12    0.39721054E-04 -0.22041848E-10
    6   12    0.12116057E-03  0.17273415E-10
    7   12   -0.22432895E-03 -0.14614867E-11
    8   12   -0.25052732E-03 -0.51443023E-11
    9   12   -0.28381160E-03 -0.23562472E-11
   10   12    0.10806798E-04 -0.12657811E-10
   11   12    0.13477935E-03 -0.11588463E-10
   12   12    0.13560632E-03  0.45249065E-11

   -4   -4    0
    1    1   -0.18534039E-03  0.64124522E-11
    2    1   -0.22853342E-03  0.20656646E-11
    3    1    0.63986777E-04 -0.26674412E-11
    4    1    0.10660558E-02 -0.46383305E-11
    5    1   -0.17551198E-03 -0.93411793E-11
    6    1    0.20474909E-04  0.14399338E-10
    7    1    0.30782549E-03  0.54545574E-11
    8    1   -0.38565172E-03  0.84676018E-11
    9    1   -0.25752853E-03  0.12925026E-10
   10    1   -0.14253336E-03 -0.73663901E-11
   11    1   -0.52326083E-03 -0.78121698E-11
   12    1   -0.45469111E-03 -0.12049582E-10
    1    2   -0.42246474E-03 -0.10384719E-10
    2    2    0.62098939E-03 -0.20569492E-10
    3    2    0.58331662E-03  0.25432907E-11
    4    2    0.45158583E-05  0.15644358E-11
    5    2    0.15612286E-02 -0.19788856E-11
    6    2    0.14333796E-02 -0.12355722E-10
    7    2   -0.25736535E-03  0.20175444E-11
    8    2   -0.20140194E-03 -0.83587065E-11
    9    2    0.99745542E-04  0.20004129E-10
   10    2   -0.43735333E-03 -0.25185189E-11
   11    2    0.18808797E-03  0.22533796E-10
   12    2   -0.35079650E-04  0.21068460E-10
    1    3   -0.83235302E-04 -0.78410140E-11
    2    3    0.79896445E-04 -0.16104644E-10
    3    3    0.72820815E-03  0.32918321E-11
    4    3   -0.31054404E-03 -0.14004401E-10
    5    3    0.59555205E-03  0.69665249E-11
    6    3    0.11028508E-02 -0.84730702E-11
    7    3   -0.30601919E-03  0.19644879E-11
    8    3    0.28152942E-03  0.19277260E-10
    9    3   -0.18517769E-03  0.68391434E-11
   10    3   -0.30820582E-03  0.78489678E-11
   11    3    0.22965772E-03  0.19129600E-10
   12    3    0.24862674E-03  0.21277518E-11
    1    4    0.46551525E-04  0.74304881E-11
    2    4   -0.27120344E-03  0.11821598E-10
    3    4   -0.45497392E-03 -0.33156080E-11
    4    4   -0.18616309E-03  0.61114352E-11
    5    4    0.22807121E-03 -0.27817852E-11
    6    4   -0.63015633E-04 -0.44583327E-11
    7    4   -0.14205041E-03 -0.13803505E-10
    8    4    0.52254921E-03  0.51708821E-11
    9    4    0.45440192E-03  0.50228719E-11
   10    4   -0.14893599E-04 -0.67210491E-11
   11    4    0.27747594E-03  0.37560888E-11
   12    4    0.18837957E-03  0.57660806E-11
    1    5   -0.14437038E-03  0.15464194E-10
    2    5   -0.25480906E-03 -0.68160064E-11
    3    5   -0.57973401E-03  0.64050691E-11
    4    5    0.41932526E-03 -0.36640725E-11
    5    5    0.62008778E-03 -0.13692060E-11
    6    5    0.58492339E-03  0.21596271E-11
    7    5    0.43667211E-03  0.13540983E-10
    8    5    0.18855187E-03  0.45958709E-11
    9    5   -0.33973771E-04 -0.18028910E-10
   10    5   -0.32875903E-03 -0.59926101E-11
   11    5    0.51677418E-03 -0.28135943E-10
   12    5    0.59373666E-03  0.20224709E-11
    1    6    0.73984222E-04  0.37785876E-11
    2    6    0.14016348E-03  0.95209939E-11
    3    6   -0.86034474E-04  0.23147013E-10
    4    6    0.79944006E-04  0.81036813E-11
    5    6    0.77247080E-04  0.94820748E-11
    6    6    0.72795515E-03 -0.65069042E-11
    7    6    0.30765603E-03  0.15338007E-11
    8    6    0.22820212E-03  0.10878447E-10
    9    6    0.24961106E-03 -0.65178152E-11
   10    6   -0.21529269E-03 -0.26636850E-11
   11    6    0.48832595E-03 -0.32063282E-11
   12    6   -0.48210817E-04 -0.10734526E-10
    1    7   -0.32460012E-03  0.22761836E-11
    2    7   -0.43743026E-03  0.71505111E-11
    3    7   -0.56658208E-03 -0.16944608E-10
    4    7    0.61927445E-03  0.11048062E-10
    5    7    0.37337713E-03 -0.69111088E-11
    6    7    0.24761614E-03  0.50517248E-11
    7    7    0.59070160E-03  0.11508381E-11
    8    7    0.64778879E-03  0.23133140E-10
    9    7    0.57852127E-03 -0.30379941E-11
   10    7   -0.23939056E-03 -0.18900482E-11
   11    7    0.20286923E-03  0.87249858E-11
   12    7    0.15814613E-03 -0.32714894E-11
    1    8    0.27912061E-04 -0.11266964E-10
    2    8   -0.13617871E-03  0.84980963E-11
    3    8   -0.14070075E-03  0.90384664E-11
    4    8   -0.38650034E-03  0.54510191E-11
    5    8   -0.53336180E-03  0.88735901E-11
    6    8    0.10409169E-04 -0.17379602E-10
    7    8   -0.34038204E-03 -0.10488211E-12
    8    8   -0.38358227E-03  0.14586355E-11
    9    8   -0.52742470E-03  0.23779970E-10
   10    8    0.30666365E-04 -0.16847869E-10
   11    8    0.39074659E-04  0.15939303E-10
   12    8    0.28441271E-03  0.52693796E-11
    1    9    0.16977177E-03 -0.41605710E-11
    2    9   -0.59882452E-04  0.24667812E-11
    3    9    0.20160205E-03  0.24932001E-11
    4    9   -0.56965917E-03  0.10869614E-10
    5    9    0.35340106E-04 -0.46129796E-11
    6    9   -0.18894081E-03 -0.14888148E-10
    7    9   -0.39678454E-03 -0.87357785E-11
    8    9   -0.47154671E-03 -0.65867804E-11
    9    9   -0.31307025E-03  0.13597124E-10
   10    9    0.63894554E-04 -0.67785209E-11
   11    9   -0.18738720E-03  0.95588062E-11
   12    9   -0.51482521E-04  0.14116375E-10
    1   10    0.61979834E-03  0.58274082E-11
    2   10   -0.37319912E-03 -0.56487515E-11
    3   10   -0.24500552E-03 -0.81965500E-11
    4   10   -0.75378834E-03  0.41505939E-11
    5   10   -0.34077905E-03  0.66020311E-11
    6   10   -0.12234123E-03  0.35542415E-11
    7   10   -0.66254658E-03  0.75006028E-11
    8   10   -0.12150601E-02 -0.13629723E-10
    9   10   -0.84894780E-03 -0.57547738E-12
   10   10    0.59054778E-03 -0.53290358E-11
   11   10   -0.64927499E-03  0.56028402E-12
   12   10   -0.57900790E-03 -0.86075216E-11
    1   11    0.38801437E-03  0.10282138E-10
    2   11   -0.53363038E-03 -0.16960749E-12
    3   11    0.95857144E-05 -0.15933884E-10
    4   11   -0.48399845E-03 -0.11764017E-10
    5   11    0.26564944E-03 -0.10811527E-10
    6   11   -0.13908837E-03  0.17605118E-10
    7   11   -0.29587376E-04 -0.16259434E-10
    8   11   -0.17976582E-03 -0.47823572E-11
    9   11   -0.76518329E-04 -0.12818295E-10
   10   11    0.34108327E-03  0.29192506E-11
   11   11   -0.38423500E-03  0.26186655E-11
   12   11   -0.52734101E-03 -0.74510672E-11
    1   12    0.57140148E-03  0.60262203E-11
    2   12    0.36751673E-04 -0.70656571E-11
    3   12   -0.18550673E-03 -0.23911269E-10
    4   12   -0.58343441E-03 -0.24167807E-10
    5   12   -0.40829952E-04  0.74843181E-11
    6   12    0.15864673E-03  0.22524526E-10
    7   12   -0.23406064E-03 -0.66278823E-11
    8   12   -0.24226843E-03 -0.11103417E-10
    9   12   -0.11771146E-03 -0.66596428E-11
   10   12    0.39766962E-03 -0.44062824E-11
   11   12   -0.47190215E-03  0.51321017E-11
   12   12   -0.31448569E-03 -0.70105640E-12

   -4   -3    0
    1    1   -0.14603229E-03  0.67084284E-11
    2    1   -0.42274226E-04  0.15356586E-10
    3    1   -0.14910792E-03  0.40605253E-11
    4    1   -0.14079283E-03 -0.31855464E-11
    5    1   -0.45054202E-03 -0.12542294E-11
    6    1   -0.48994412E-03 -0.16021816E-10
    7    1   -0.19548613E-03  0.40268205E-11
    8    1    0.83387081E-04 -0.19982023E-10
    9    1    0.16629712E-04  0.11486050E-10
   10    1    0.72066409E-04  0.90291837E-12
   11    1   -0.33523529E-03  0.14153501E-10
   12    1   -0.50727694E-04  0.18208567E-11
    1    2    0.39269204E-03 -0.42184437E-11
    2    2    0.67168609E-04  0.21252366E-10
    3    2   -0.29237528E-03 -0.12717690E-10
    4    2   -0.91293079E-04 -0.49833252E-11
    5    2    0.16879434E-02 -0.62339942E-11
    6    2    0.98615612E-03  0.14507740E-11
    7    2    0.59384328E-03  0.14217075E-11
    8    2   -0.98795193E-03  0.18967987E-10
    9    2   -0.62236794E-03 -0.16180674E-10
   10    2    0.10723712E-03  0.19042989E-10
   11    2    0.29887779E-03 -0.20638602E-11
   12    2   -0.10152362E-03  0.20981457E-10
    1    3   -0.36494885E-03  0.18985753E-11
    2    3   -0.53065923E-04 -0.13022066E-11
    3    3   -0.65996064E-04  0.79149202E-11
    4    3    0.78482080E-03  0.11661521E-10
    5    3    0.12088265E-02  0.48605437E-11
    6    3   -0.10799992E-03 -0.49286348E-11
    7    3    0.83916199E-03  0.69494063E-12
    8    3    0.30912447E-03  0.63278828E-11
    9    3   -0.23631492E-04  0.11769172E-10
   10    3    0.78136456E-04  0.14525754E-11
   11    3   -0.71239977E-04 -0.50395860E-10
   12    3   -0.28008974E-03 -0.13879802E-10
    1    4   -0.24934530E-03 -0.18817625E-10
    2    4    0.49069241E-03 -0.53629320E-11
    3    4    0.46299265E-03  0.18159686E-10
    4    4   -0.14486769E-03  0.56603063E-11
    5    4    0.42401395E-04  0.11495307E-11
    6    4    0.15106098E-03  0.17258026E-10
    7    4    0.72978023E-04  0.84165715E-11
    8    4    0.33520218E-03  0.18005190E-10
    9    4    0.47983403E-04 -0.13197385E-10
   10    4   -0.26841750E-04  0.65369014E-11
   11    4    0.18075976E-03 -0.94721323E-14
   12    4   -0.45590727E-04 -0.12929569E-10
    1    5    0.38823593E-03  0.19053121E-10
    2    5   -0.25941834E-03 -0.11121928E-10
    3    5   -0.43538410E-03  0.21665613E-10
    4    5   -0.38866964E-03 -0.50116169E-11
    5    5    0.66158724E-04 -0.21362651E-11
    6    5   -0.29327249E-03 -0.58566485E-11
    7    5   -0.10479734E-03  0.54992718E-11
    8    5    0.30026413E-03 -0.14620535E-10
    9    5   -0.97926166E-04  0.54185981E-11
   10    5    0.15717300E-03 -0.13684750E-10
   11    5    0.39024034E-04  0.20829935E-10
   12    5   -0.69992350E-04  0.18110205E-10
    1    6   -0.21083865E-03  0.15973200E-10
    2    6    0.29201954E-03 -0.24894831E-10
    3    6    0.53504844E-04 -0.18412460E-10
    4    6    0.36598778E-03 -0.82636297E-11
    5    6   -0.58191457E-04  0.74392571E-11
    6    6   -0.65620623E-04  0.48853564E-11
    7    6   -0.78482197E-04  0.19164327E-10
    8    6   -0.72506640E-04 -0.33707840E-11
    9    6   -0.27965456E-03  0.15528046E-11
   10    6   -0.36847331E-03 -0.97439882E-11
   11    6    0.46010203E-03  0.12798879E-10
   12    6   -0.13028401E-03 -0.19873174E-11
    1    7   -0.26732174E-03  0.11000154E-10
    2    7    0.37422714E-03 -0.88797903E-12
    3    7    0.53028779E-03 -0.27678519E-10
    4    7    0.15781961E-03 -0.10321664E-10
    5    7   -0.12857373E-03  0.91688545E-11
    6    7    0.19748574E-03 -0.13690297E-10
    7    7    0.35415127E-03 -0.64382622E-11
    8    7    0.54766653E-03  0.19441502E-11
    9    7    0.17760666E-03  0.11072868E-10
   10    7   -0.31390871E-03  0.15615944E-10
   11    7    0.40045255E-03 -0.19680766E-10
   12    7    0.20628790E-03  0.25586601E-11
    1    8    0.39096681E-04 -0.12708058E-10
    2    8   -0.12827263E-03 -0.28943597E-11
    3    8   -0.26244851E-03 -0.11021247E-10
    4    8   -0.25762470E-03  0.47618135E-11
    5    8   -0.83119383E-04  0.19900059E-10
    6    8    0.39070897E-03  0.37980477E-10
    7    8   -0.18751932E-04 -0.20608205E-11
    8    8   -0.42312305E-03  0.27668434E-11
    9    8   -0.13950378E-03 -0.66639652E-11
   10    8    0.19224742E-03  0.22976963E-11
   11    8   -0.43186383E-03  0.58600325E-11
   12    8   -0.19011743E-03 -0.52109785E-11
    1    9    0.52089339E-04 -0.43012935E-11
    2    9   -0.12975433E-03  0.22345822E-10
    3    9   -0.40648102E-04  0.65209171E-11
    4    9    0.12753814E-04 -0.83900904E-11
    5    9    0.15072133E-03 -0.11898286E-10
    6    9   -0.30273783E-04  0.11700348E-10
    7    9    0.79827954E-04 -0.92665898E-11
    8    9    0.37089158E-03  0.20266818E-10
    9    9    0.27948408E-03 -0.24318808E-10
   10    9    0.97594779E-04  0.37821994E-11
   11    9   -0.23280826E-03 -0.10821559E-10
   12    9   -0.20553674E-03 -0.14479382E-10
    1   10    0.15756539E-03 -0.12271865E-10
    2   10    0.12779799E-03 -0.55369606E-11
    3   10   -0.19555309E-03  0.10915168E-10
    4   10   -0.49526249E-03 -0.66354153E-11
    5   10   -0.37949632E-03  0.16360821E-10
    6   10   -0.38652189E-03  0.11506865E-10
    7   10   -0.10861762E-02 -0.41612699E-12
    8   10   -0.93474268E-03 -0.18714938E-10
    9   10   -0.17173724E-03  0.68144683E-11
   10   10    0.35311606E-03 -0.77211436E-11
   11   10   -0.54727346E-03  0.28426623E-10
   12   10   -0.17993992E-03 -0.13416976E-10
    1   11    0.25913984E-03 -0.23017962E-10
    2   11   -0.83147739E-04  0.13915844E-10
    3   11    0.38839856E-03  0.26490240E-10
    4   11   -0.11433572E-02  0.15976326E-12
    5   11   -0.21109387E-03 -0.47643296E-11
    6   11   -0.55206062E-04 -0.31762843E-11
    7   11   -0.11793313E-02  0.55696424E-11
    8   11   -0.12564889E-02 -0.30294801E-11
    9   11   -0.53211767E-03  0.10764014E-10
   10   11    0.19471344E-04 -0.24520107E-10
   11   11   -0.42505368E-03 -0.18690352E-10
   12   11   -0.14321211E-03 -0.18198097E-10
    1   12   -0.12919906E-04  0.45759472E-11
    2   12    0.15378224E-03 -0.10930825E-10
    3   12   -0.27639444E-04  0.94022717E-11
    4   12   -0.24209453E-03 -0.12672175E-10
    5   12   -0.13040066E-02 -0.12964676E-10
    6   12   -0.37736917E-03 -0.81599979E-11
    7   12   -0.25045108E-03  0.71436025E-11
    8   12    0.27185915E-04 -0.79793198E-12
    9   12    0.17166725E-03 -0.36449157E-11
   10   12   -0.79653536E-04 -0.37555315E-11
   11   12    0.36839541E-03  0.10570366E-10
   12   12    0.27458917E-03  0.10375340E-10

   -4   -2    0
    1    1   -0.26906423E-03 -0.17013701E-10
    2    1   -0.14775352E-03 -0.39344624E-11
    3    1   -0.38032644E-03 -0.14156962E-10
    4    1    0.80858456E-03  0.42889733E-11
    5    1    0.18091196E-03 -0.39890808E-11
    6    1   -0.42679414E-03  0.35641151E-12
    7    1    0.45190838E-03 -0.21739294E-12
    8    1   -0.47879342E-03  0.28695194E-11
    9    1    0.31919086E-03  0.10034446E-10
   10    1   -0.25268661E-03  0.35541960E-11
   11    1    0.22123616E-03  0.12590745E-10
   12    1    0.38598084E-03  0.14365664E-10
    1    2    0.36257486E-03 -0.77489061E-11
    2    2   -0.57698508E-03 -0.16287227E-10
    3    2   -0.70303856E-03  0.22727080E-10
    4    2   -0.49145447E-03 -0.48440121E-11
    5    2    0.15448013E-02  0.43276823E-11
    6    2    0.88554076E-03  0.45176904E-11
    7    2   -0.75967988E-03 -0.65123677E-12
    8    2    0.37768868E-03  0.13496483E-10
    9    2    0.14861390E-04 -0.12376176E-10
   10    2    0.17398135E-03 -0.16894836E-10
   11    2    0.54566138E-03  0.13813917E-10
   12    2    0.31088872E-03 -0.78455619E-11
    1    3   -0.76477881E-04 -0.15092473E-10
    2    3   -0.11677144E-02 -0.85067712E-11
    3    3   -0.70646153E-03  0.47078426E-11
    4    3   -0.18276962E-03 -0.12001826E-10
    5    3    0.10581793E-02  0.37627414E-11
    6    3    0.32024774E-03  0.10781532E-10
    7    3   -0.13468067E-03  0.12771292E-10
    8    3   -0.16362326E-02 -0.12506100E-10
    9    3   -0.24983368E-02  0.31156674E-12
   10    3   -0.66132533E-04 -0.90190742E-11
   11    3   -0.31295644E-04  0.13006983E-10
   12    3    0.76724552E-05 -0.10651458E-10
    1    4    0.74198222E-03  0.46603008E-11
    2    4   -0.13778797E-03 -0.55765582E-11
    3    4   -0.23316706E-03 -0.38390586E-11
    4    4   -0.26943919E-03  0.12371176E-10
    5    4    0.14722535E-03  0.10497924E-10
    6    4    0.38001067E-03  0.31543686E-11
    7    4   -0.25315816E-03 -0.65271642E-11
    8    4   -0.22129275E-03 -0.43834018E-11
    9    4   -0.38550679E-03  0.20718369E-11
   10    4    0.21918080E-04 -0.74647359E-11
   11    4   -0.14793859E-03 -0.92175172E-12
   12    4   -0.11946174E-03  0.12434762E-10
    1    5   -0.11644075E-03  0.73849983E-11
    2    5    0.17700072E-03 -0.22606750E-11
    3    5   -0.22661998E-03 -0.16535428E-10
    4    5   -0.36487510E-03  0.90773699E-11
    5    5   -0.58196723E-03  0.65601231E-11
    6    5   -0.70660219E-03  0.22760541E-10
    7    5   -0.17593046E-03 -0.40478765E-11
    8    5    0.54904116E-03 -0.49175507E-12
    9    5    0.31694539E-03  0.59399706E-11
   10    5   -0.23048866E-03  0.16840392E-10
   11    5   -0.38513685E-03 -0.52062109E-11
   12    5   -0.37721675E-03 -0.10793600E-10
    1    6    0.48117957E-03 -0.43420764E-11
    2    6    0.12484133E-03  0.80277188E-11
    3    6   -0.16920985E-03 -0.32362275E-12
    4    6    0.80115280E-04 -0.14252535E-10
    5    6   -0.11785291E-02  0.50917350E-11
    6    6   -0.70333818E-03  0.45699295E-11
    7    6    0.66574852E-04  0.11736082E-10
    8    6   -0.34478554E-04  0.13562513E-10
    9    6    0.64073432E-05 -0.22200522E-10
   10    6    0.27634220E-03  0.12830631E-10
   11    6   -0.92088376E-04 -0.43118350E-11
   12    6   -0.36458683E-03  0.16764512E-10
    1    7   -0.33454276E-03  0.34818008E-11
    2    7    0.37924015E-04 -0.55016290E-11
    3    7   -0.14815020E-03  0.13773231E-10
    4    7    0.22670957E-03 -0.31333252E-11
    5    7    0.55925542E-03  0.88864650E-11
    6    7    0.36102309E-03 -0.12879271E-10
    7    7    0.49479070E-03 -0.79214565E-11
    8    7    0.41935786E-03 -0.51089238E-12
    9    7    0.32185054E-04  0.92570462E-11
   10    7   -0.55713245E-03  0.12634957E-11
   11    7    0.11416423E-03  0.11192289E-10
   12    7   -0.64877336E-04 -0.14545326E-10
    1    8   -0.22266095E-03  0.17918908E-10
    2    8   -0.26076839E-04  0.10580433E-10
    3    8   -0.11999692E-03  0.10356366E-10
    4    8    0.58042142E-03 -0.72474544E-11
    5    8   -0.29070991E-03 -0.13697060E-11
    6    8    0.48910663E-03 -0.82094910E-11
    7    8    0.16792287E-03 -0.72369078E-11
    8    8   -0.29381784E-03  0.59517937E-11
    9    8   -0.52771128E-04 -0.73612942E-11
   10    8   -0.31780328E-03  0.12531620E-10
   11    8    0.34507165E-03  0.22029911E-10
   12    8    0.35320059E-03  0.12481133E-10
    1    9   -0.12751604E-03  0.19632610E-10
    2    9   -0.65486359E-03  0.58989779E-11
    3    9    0.10847789E-03 -0.71836564E-11
    4    9    0.21966549E-04 -0.63446212E-11
    5    9    0.26149188E-03  0.10428385E-10
    6    9    0.19490002E-03  0.13526898E-10
    7    9    0.56183295E-04 -0.31894593E-12
    8    9   -0.42440473E-03 -0.17455184E-10
    9    9   -0.63718472E-03  0.13280105E-10
   10    9    0.11359422E-03 -0.44039212E-11
   11    9    0.53565171E-03  0.44650214E-11
   12    9    0.50072857E-05  0.56739445E-11
    1   10    0.22609122E-03  0.10677547E-10
    2   10   -0.56066477E-03  0.73771207E-11
    3   10   -0.36177132E-03  0.62884579E-11
    4   10   -0.68268812E-04 -0.62918594E-12
    5   10   -0.38209796E-03 -0.67466314E-11
    6   10   -0.45164194E-03 -0.60511528E-11
    7   10   -0.42314586E-03 -0.29594823E-11
    8   10   -0.12154024E-02  0.14769186E-12
    9   10   -0.22358615E-03  0.11817333E-10
   10   10    0.49456907E-03  0.93972386E-11
   11   10   -0.42099155E-03 -0.41149638E-11
   12   10   -0.33189193E-04  0.16532664E-10
    1   11   -0.58012094E-03 -0.23207996E-10
    2   11   -0.29052037E-03 -0.81655255E-12
    3   11    0.48787616E-03 -0.14927191E-10
    4   11   -0.31883064E-03 -0.74461120E-11
    5   11    0.43128223E-03 -0.50545002E-11
    6   11   -0.40035551E-03 -0.27054417E-10
    7   11   -0.40334849E-03 -0.47492659E-11
    8   11   -0.10712595E-02 -0.56740555E-11
    9   11   -0.45046637E-03 -0.98729636E-11
   10   11   -0.16822008E-03 -0.32772892E-11
   11   11   -0.29840100E-03 -0.15648363E-10
   12   11   -0.53774703E-04  0.10632121E-11
    1   12   -0.21964069E-04 -0.11006909E-10
    2   12    0.26543316E-03  0.12973214E-11
    3   12    0.19435696E-03 -0.99077771E-11
    4   12    0.82214615E-04  0.72983432E-12
    5   12   -0.11075271E-02 -0.91703127E-11
    6   12   -0.41998017E-03 -0.20073943E-11
    7   12   -0.47842956E-03 -0.20673336E-11
    8   12    0.10377893E-02  0.40642368E-11
    9   12    0.14632170E-02  0.84204776E-11
   10   12   -0.55328282E-04  0.81536449E-12
   11   12   -0.42348442E-03 -0.17902307E-10
   12   12   -0.63459024E-03 -0.19580084E-11

   -4   -1    0
    1    1   -0.70845713E-03 -0.86495513E-12
    2    1    0.34673590E-03  0.77771181E-11
    3    1    0.40682158E-03  0.64711152E-11
    4    1    0.97920860E-03 -0.56788474E-11
    5    1   -0.45393305E-03  0.67953589E-12
    6    1   -0.85075820E-03  0.67695040E-11
    7    1    0.23009489E-03  0.64372500E-11
    8    1    0.31603024E-04 -0.62649679E-12
    9    1    0.11529189E-03 -0.58777007E-12
   10    1   -0.37275569E-04  0.53844897E-11
   11    1    0.19750392E-03  0.12007971E-10
   12    1   -0.25743949E-03  0.18354903E-12
    1    2   -0.48755241E-04  0.61767914E-11
    2    2   -0.79208235E-03 -0.18108345E-11
    3    2   -0.44774161E-03  0.90209997E-11
    4    2    0.83667621E-03 -0.49402144E-11
    5    2    0.96228476E-03 -0.87547954E-11
    6    2   -0.58330607E-03  0.14848289E-11
    7    2    0.21308053E-03  0.45624154E-11
    8    2    0.38949049E-03  0.12575553E-10
    9    2    0.16928614E-03  0.99214066E-11
   10    2   -0.37011989E-04  0.18206276E-11
   11    2    0.94604735E-04  0.12451306E-10
   12    2    0.43945166E-03 -0.75340403E-11
    1    3    0.28083072E-03  0.30390679E-11
    2    3   -0.15684839E-02  0.28746035E-11
    3    3   -0.75141333E-04 -0.77237513E-11
    4    3    0.21896553E-04  0.36417937E-11
    5    3    0.20248751E-02  0.64385255E-11
    6    3    0.22441997E-02 -0.13687610E-10
    7    3   -0.49473570E-03 -0.91975906E-11
    8    3    0.10726302E-04 -0.12401497E-10
    9    3   -0.16391752E-02  0.18247438E-10
   10    3    0.67385832E-03  0.10386594E-11
   11    3    0.16321276E-03  0.63996437E-11
   12    3    0.41103327E-03  0.14832472E-10
    1    4    0.42273488E-03 -0.52911265E-11
    2    4    0.31003957E-03  0.50831487E-11
    3    4    0.72397929E-04 -0.36639598E-11
    4    4   -0.70813745E-03  0.16499967E-11
    5    4   -0.34925988E-03 -0.32357264E-11
    6    4   -0.40727037E-03  0.30242899E-11
    7    4   -0.37554776E-04  0.12693719E-10
    8    4   -0.19701440E-03  0.15502663E-10
    9    4    0.25582610E-03 -0.16411451E-10
   10    4   -0.80348796E-04 -0.25191255E-11
   11    4   -0.27584632E-03 -0.83718113E-11
   12    4   -0.12660485E-03  0.43821500E-12
    1    5   -0.38345766E-04  0.11490225E-10
    2    5    0.18396643E-03  0.21378638E-10
    3    5    0.74008459E-03  0.63749479E-11
    4    5    0.50557667E-04  0.10395306E-10
    5    5   -0.79038747E-03 -0.74090751E-11
    6    5   -0.45567798E-03  0.16447049E-11
    7    5    0.38685904E-04 -0.77970182E-11
    8    5    0.97818472E-04 -0.99641523E-11
    9    5    0.44545163E-03 -0.13138695E-10
   10    5    0.69936627E-05  0.71579759E-11
   11    5   -0.32030064E-03 -0.27482877E-11
   12    5   -0.46941015E-03  0.98145954E-11
    1    6    0.31160077E-03  0.20343754E-11
    2    6    0.74750751E-03 -0.11673509E-10
    3    6    0.16366964E-03  0.10832195E-10
    4    6   -0.27782368E-03  0.25230134E-11
    5    6   -0.15706663E-02  0.72413725E-11
    6    6   -0.68864995E-04  0.22492997E-11
    7    6   -0.67497539E-03 -0.12323442E-11
    8    6    0.16156286E-03  0.14938241E-10
    9    6    0.41404137E-03  0.21837892E-10
   10    6   -0.99114814E-04 -0.91426361E-11
   11    6    0.26954412E-03 -0.32441110E-11
   12    6    0.10063702E-03  0.12428079E-12
    1    7   -0.33429080E-03  0.11430073E-10
    2    7    0.30480484E-03 -0.16975629E-10
    3    7    0.10580051E-03 -0.67488539E-11
    4    7    0.10303093E-03 -0.17313286E-11
    5    7   -0.32581112E-03  0.31483360E-11
    6    7   -0.38902059E-03  0.66211534E-11
    7    7    0.52961049E-03  0.71216175E-11
    8    7    0.31243146E-03  0.80644612E-12
    9    7    0.12001073E-03 -0.49706496E-11
   10    7   -0.70596896E-03  0.81695774E-11
   11    7    0.12675028E-03  0.28762713E-11
   12    7   -0.10166879E-03  0.13202359E-10
    1    8   -0.11715274E-04 -0.12656277E-10
    2    8    0.40023876E-04  0.23587720E-10
    3    8   -0.12289741E-03 -0.10147696E-10
    4    8    0.42575438E-04  0.92497401E-11
    5    8   -0.41511628E-03 -0.29968860E-10
    6    8    0.29989763E-03 -0.12884983E-11
    7    8   -0.20152774E-03 -0.64783847E-12
    8    8   -0.12582095E-03  0.20479426E-10
    9    8   -0.70040421E-04  0.41244676E-11
   10    8    0.89569571E-04 -0.13047202E-12
   11    8   -0.23464987E-03 -0.42777031E-11
   12    8   -0.14048603E-03  0.10959871E-11
    1    9   -0.12147809E-03 -0.14400584E-10
    2    9   -0.33795245E-03  0.76942406E-11
    3    9   -0.15053582E-03  0.36618477E-11
    4    9    0.18199602E-03  0.13268651E-10
    5    9    0.83715082E-03 -0.16511376E-10
    6    9    0.14525349E-03 -0.19418282E-10
    7    9   -0.29303056E-03 -0.56230921E-12
    8    9    0.19141901E-03 -0.53637784E-11
    9    9    0.14851254E-03 -0.41827930E-11
   10    9    0.17028320E-04  0.68267989E-11
   11    9   -0.44904010E-03 -0.35968912E-11
   12    9    0.28879311E-03 -0.13198656E-10
    1   10    0.10314903E-03 -0.77467945E-11
    2   10    0.32294224E-03  0.12903283E-11
    3   10    0.38679740E-03 -0.20414443E-13
    4   10    0.14954555E-03 -0.31294845E-11
    5   10   -0.10420662E-02 -0.14636620E-10
    6   10   -0.52955571E-03  0.79236157E-11
    7   10   -0.80665269E-03 -0.11355010E-11
    8   10   -0.93664431E-03  0.76864747E-11
    9   10    0.24289628E-03 -0.13603455E-10
   10   10    0.52933229E-03 -0.38820648E-11
   11   10   -0.31121712E-03  0.21872024E-11
   12   10   -0.12075877E-03 -0.39649804E-11
    1   11   -0.43578068E-04  0.80604113E-11
    2   11   -0.41471522E-03 -0.92540927E-11
    3   11    0.29829303E-03 -0.14383865E-11
    4   11   -0.82894301E-03  0.38802245E-11
    5   11    0.13035613E-02  0.14126863E-10
    6   11    0.14256969E-02  0.16568819E-10
    7   11   -0.10591263E-02 -0.30806816E-11
    8   11   -0.16369709E-02 -0.74632341E-11
    9   11   -0.30113498E-03 -0.10563933E-10
   10   11    0.20068534E-03  0.80597342E-12
   11   11   -0.12331593E-03 -0.29921647E-11
   12   11   -0.69619399E-04  0.74214728E-12
    1   12   -0.18425664E-03 -0.59995377E-11
    2   12    0.83729240E-03 -0.17302722E-10
    3   12    0.14149630E-03  0.84127540E-12
    4   12    0.34162111E-03 -0.95609375E-11
    5   12   -0.24225094E-02 -0.11209731E-10
    6   12   -0.18226058E-02 -0.18452856E-10
    7   12   -0.60103170E-04  0.10138095E-11
    8   12   -0.38549008E-04 -0.10983925E-10
    9   12    0.58992503E-03  0.12093233E-10
   10   12    0.29227844E-03 -0.22011578E-11
   11   12    0.18792678E-03 -0.16678302E-10
   12   12    0.14690007E-03 -0.37620306E-11

   -4    0    0
    1    1   -0.72755293E-03 -0.65383998E-11
    2    1   -0.15321454E-03  0.58060255E-11
    3    1   -0.66068451E-03  0.12906128E-10
    4    1    0.97528760E-03 -0.74617393E-11
    5    1    0.83731936E-03 -0.11339725E-10
    6    1   -0.24857488E-04  0.10135478E-11
    7    1    0.14927592E-03 -0.17721085E-10
    8    1   -0.83015840E-03  0.23047223E-11
    9    1   -0.33974119E-03 -0.10207440E-10
   10    1   -0.29917176E-03  0.55125626E-11
   11    1    0.37379381E-03  0.10323909E-10
   12    1    0.27276563E-03  0.15927541E-11
    1    2    0.15321449E-03 -0.57310108E-12
    2    2    0.70879278E-03  0.35722397E-11
    3    2    0.74101900E-03 -0.21924505E-11
    4    2   -0.45635070E-03  0.53716839E-11
    5    2    0.96896258E-03  0.94617126E-11
    6    2   -0.20420795E-02 -0.26906305E-11
    7    2   -0.10433002E-02  0.36432620E-11
    8    2    0.13007099E-02  0.12037314E-10
    9    2    0.24232806E-02 -0.85417506E-11
   10    2    0.26239340E-03  0.36223934E-11
   11    2   -0.25706580E-03 -0.16567906E-11
   12    2   -0.31016797E-03  0.29736470E-11
    1    3   -0.66068459E-03 -0.11130345E-10
    2    3   -0.74101910E-03 -0.62602900E-11
    3    3   -0.14497843E-02 -0.21080056E-11
    4    3    0.85247466E-03 -0.66968595E-11
    5    3    0.56850782E-03 -0.79963282E-12
    6    3    0.22447863E-02  0.24015577E-10
    7    3    0.53462880E-03  0.45818317E-11
    8    3   -0.14267941E-02 -0.10596382E-10
    9    3   -0.18224623E-02 -0.14406506E-10
   10    3   -0.27938465E-03 -0.68209418E-11
   11    3   -0.23572522E-03  0.65639307E-11
   12    3    0.79579279E-03 -0.50704989E-11
    1    4    0.53554184E-03  0.21961751E-10
    2    4   -0.16176569E-03 -0.43792385E-11
    3    4   -0.35441811E-03  0.58520745E-12
    4    4   -0.72715556E-03  0.95598299E-11
    5    4    0.15670600E-03  0.14996668E-10
    6    4    0.66395991E-03 -0.11578366E-10
    7    4   -0.29832622E-03  0.13713341E-10
    8    4   -0.37400492E-03 -0.38400630E-11
    9    4   -0.27145098E-03  0.97800401E-11
   10    4   -0.26477154E-03 -0.10546945E-10
   11    4    0.11068238E-03  0.22294172E-11
   12    4   -0.21630682E-04  0.21258535E-10
    1    5    0.65065630E-04  0.12242803E-10
    2    5    0.14558694E-02 -0.83768646E-11
    3    5   -0.23584669E-03  0.79253867E-12
    4    5   -0.15670603E-03 -0.24437402E-10
    5    5    0.71008208E-03 -0.41274813E-11
    6    5    0.74098682E-03 -0.93464041E-11
    7    5   -0.26441449E-03  0.20855306E-10
    8    5   -0.25381152E-03  0.20383599E-11
    9    5   -0.30977543E-03 -0.77874088E-11
   10    5    0.19612236E-03 -0.17631234E-10
   11    5    0.27758648E-04 -0.28573151E-12
   12    5   -0.27107335E-03 -0.53294061E-11
    1    6    0.13043854E-03  0.14716422E-11
    2    6    0.72601745E-03  0.23957188E-11
    3    6   -0.37376312E-03 -0.36231773E-11
    4    6    0.66395986E-03 -0.73565754E-11
    5    6   -0.74098675E-03  0.12982147E-10
    6    6   -0.14419287E-02  0.98907688E-12
    7    6    0.27869018E-03  0.18754609E-10
    8    6   -0.23761366E-03 -0.35675290E-11
    9    6    0.79929645E-03  0.75361518E-11
   10    6    0.17524837E-03 -0.10069252E-10
   11    6   -0.24549101E-03  0.69435619E-11
   12    6   -0.24721574E-03  0.11800208E-10
    1    7   -0.29885086E-03 -0.15615212E-10
    2    7   -0.23590819E-03 -0.20444614E-10
    3    7   -0.29006294E-03  0.58866628E-12
    4    7   -0.29832611E-03 -0.66683933E-11
    5    7    0.26441446E-03 -0.93732942E-11
    6    7    0.27869024E-03 -0.53767041E-11
    7    7    0.39229840E-03 -0.52414132E-11
    8    7   -0.55899080E-04 -0.10337542E-10
    9    7   -0.81731375E-04  0.46289095E-11
   10    7   -0.75208848E-03 -0.24032220E-10
   11    7    0.11612821E-03 -0.31412650E-11
   12    7   -0.28608175E-04 -0.23345941E-11
    1    8   -0.32201399E-03  0.15036079E-12
    2    8   -0.24469085E-03  0.77117774E-11
    3    8   -0.75105277E-03  0.17554998E-10
    4    8    0.37400496E-03  0.55499087E-11
    5    8   -0.25381149E-03  0.15362251E-10
    6    8    0.23761355E-03 -0.14557111E-10
    7    8    0.55899047E-04  0.68482310E-11
    8    8   -0.69016570E-03 -0.44349593E-12
    9    8   -0.50957119E-04  0.13279590E-10
   10    8   -0.14367982E-03  0.11280636E-10
   11    8    0.23438806E-03 -0.96798416E-12
   12    8    0.40315224E-03 -0.82908609E-11
    1    9    0.70625692E-04  0.54771056E-11
    2    9   -0.31069649E-03  0.63326883E-11
    3    9    0.33656043E-03  0.13308766E-10
    4    9   -0.27145095E-03  0.20078570E-11
    5    9    0.30977537E-03 -0.23191640E-10
    6    9    0.79929643E-03  0.10660029E-10
    7    9   -0.81731351E-04 -0.58687898E-11
    8    9    0.50957158E-04  0.23642199E-11
    9    9   -0.59868216E-03  0.31859272E-11
   10    9    0.38656469E-03  0.48828156E-11
   11    9    0.19976978E-03 -0.13718400E-10
   12    9    0.23311922E-04 -0.35040113E-11
    1   10   -0.29917182E-03  0.13721663E-12
    2   10   -0.26239342E-03  0.55702248E-11
    3   10   -0.27938464E-03 -0.80738012E-11
    4   10    0.22922753E-03  0.15688038E-10
    5   10    0.21511493E-03  0.12099498E-10
    6   10    0.49416453E-03 -0.15460655E-10
    7   10   -0.80614590E-03  0.92975480E-11
    8   10   -0.10620837E-02  0.59612201E-11
    9   10    0.56267543E-04 -0.77282795E-11
   10   10    0.39131000E-03  0.76054701E-12
   11   10    0.55465308E-04  0.12032810E-10
   12   10    0.84086055E-04  0.18538281E-10
    1   11   -0.37379374E-03  0.75117786E-11
    2   11   -0.25706581E-03 -0.75548513E-11
    3   11    0.23572530E-03  0.21201948E-10
    4   11    0.27846158E-04 -0.20607555E-10
    5   11    0.39146427E-03 -0.15533215E-10
    6   11   -0.91472260E-05 -0.61259352E-11
    7   11   -0.94216261E-03  0.10221897E-10
    8   11   -0.16364663E-02 -0.45069441E-11
    9   11    0.40590479E-04 -0.18786257E-11
   10   11   -0.55465364E-04 -0.16088164E-10
   11   11   -0.69392845E-03  0.19276178E-11
   12   11   -0.53695423E-04 -0.88007719E-11
    1   12    0.27276566E-03  0.91124716E-11
    2   12    0.31016803E-03  0.53716397E-11
    3   12    0.79579284E-03  0.92173645E-11
    4   12   -0.11353910E-03 -0.15441483E-11
    5   12   -0.16899807E-03 -0.17212494E-10
    6   12   -0.16373285E-02 -0.29335763E-10
    7   12   -0.23915299E-03  0.22854403E-11
    8   12    0.29944959E-03 -0.13941070E-10
    9   12    0.58937049E-03  0.13890831E-10
   10   12    0.84086077E-04 -0.10727565E-10
   11   12    0.53695418E-04 -0.14155712E-10
   12   12   -0.59158892E-03 -0.19873790E-11

   -4    1    0
    1    1   -0.70845714E-03  0.68314672E-11
    2    1    0.48755173E-04 -0.88018851E-11
    3    1    0.28083079E-03 -0.10419560E-10
    4    1    0.81161137E-03  0.11086580E-10
    5    1   -0.49081162E-03  0.74132496E-11
    6    1    0.18225694E-03  0.66656110E-11
    7    1   -0.67734711E-04 -0.82740984E-11
    8    1   -0.31663129E-03  0.20212823E-10
    9    1   -0.81334210E-04  0.14116264E-10
   10    1    0.10314897E-03  0.51852810E-11
   11    1    0.43578117E-04 -0.12051299E-10
   12    1   -0.18425667E-03 -0.48729018E-11
    1    2   -0.34673595E-03 -0.44295464E-12
    2    2   -0.79208242E-03  0.80409117E-12
    3    2    0.15684839E-02 -0.51861722E-11
    4    2    0.17736274E-03 -0.12413810E-10
    5    2    0.15603801E-02  0.12246492E-10
    6    2   -0.10653625E-02 -0.84747787E-11
    7    2   -0.38458336E-03 -0.71134342E-11
    8    2    0.42754755E-03 -0.27823473E-11
    9    2    0.11008609E-02  0.18140416E-10
   10    2   -0.32294225E-03  0.26369974E-10
   11    2   -0.41471525E-03 -0.17406164E-10
   12    2   -0.83729241E-03  0.17073061E-11
    1    3    0.40682168E-03 -0.55600582E-11
    2    3    0.44774149E-03 -0.78488783E-11
    3    3   -0.75141422E-04  0.48574781E-11
    4    3    0.42704140E-03 -0.14007671E-11
    5    3   -0.90667371E-03 -0.94852884E-11
    6    3    0.31979695E-03 -0.19274862E-10
    7    3    0.45060302E-03  0.10890847E-10
    8    3    0.39694972E-03 -0.72480761E-11
    9    3   -0.41740751E-03  0.53155327E-11
   10    3    0.38679752E-03 -0.12261685E-10
   11    3   -0.29829298E-03  0.20634250E-10
   12    3    0.14149640E-03  0.21192052E-11
    1    4    0.53247815E-03 -0.10387200E-10
    2    4    0.66688453E-04  0.11472105E-10
    3    4   -0.13075626E-03 -0.24546665E-11
    4    4   -0.70813744E-03  0.14542698E-10
    5    4   -0.50557714E-04  0.44416528E-11
    6    4   -0.27782363E-03  0.80422247E-11
    7    4    0.10303093E-03  0.22546739E-11
    8    4   -0.42575421E-04 -0.62759629E-11
    9    4    0.18199600E-03  0.82947243E-11
   10    4   -0.29881225E-03 -0.13968360E-10
   11    4   -0.32036230E-03 -0.10657021E-10
   12    4   -0.70311442E-04 -0.60966390E-11
    1    5   -0.16057667E-03  0.14659363E-10
    2    5    0.14519296E-02  0.73497653E-11
    3    5   -0.71945476E-03  0.11508587E-10
    4    5    0.34925984E-03  0.20100706E-11
    5    5   -0.79038738E-03 -0.10710634E-10
    6    5    0.15706663E-02 -0.23287151E-11
    7    5    0.32581111E-03  0.47455167E-11
    8    5   -0.41511622E-03 -0.47038675E-12
    9    5   -0.83715080E-03 -0.22688586E-10
   10    5   -0.23502992E-03 -0.18323352E-10
   11    5   -0.24347959E-03 -0.17727521E-10
   12    5    0.31276685E-03  0.84724276E-11
    1    6    0.35278623E-03 -0.53942074E-11
    2    6    0.24335777E-03  0.18743114E-11
    3    6   -0.37474457E-03 -0.16104960E-11
    4    6   -0.40727027E-03  0.10445468E-10
    5    6    0.45567810E-03 -0.34972216E-11
    6    6   -0.68864876E-04  0.12666992E-10
    7    6   -0.38902050E-03 -0.69959619E-11
    8    6   -0.29989766E-03 -0.15390919E-11
    9    6    0.14525347E-03  0.89630272E-11
   10    6    0.28964421E-03 -0.94329141E-11
   11    6    0.75392717E-03 -0.76389507E-11
   12    6    0.34189785E-03 -0.21984201E-10
    1    7   -0.26538096E-03  0.77957241E-11
    2    7    0.19828449E-03  0.11413738E-11
    3    7   -0.17289660E-03  0.10028850E-10
    4    7   -0.37554763E-04  0.87962103E-12
    5    7   -0.38685912E-04 -0.71827353E-12
    6    7   -0.67497534E-03  0.46541412E-11
    7    7    0.52961050E-03 -0.58025078E-11
    8    7    0.20152775E-03 -0.10936931E-10
    9    7   -0.29303057E-03  0.77864759E-11
   10    7   -0.75129903E-03  0.11690016E-11
   11    7   -0.14153489E-03 -0.88673876E-11
   12    7   -0.38617174E-03 -0.78662409E-11
    1    8    0.11253232E-03 -0.64927056E-11
    2    8    0.25807832E-04 -0.27552682E-10
    3    8    0.24559142E-03 -0.30091986E-11
    4    8    0.19701444E-03  0.10012915E-10
    5    8    0.97818430E-04 -0.86475532E-12
    6    8   -0.16156295E-03  0.27142190E-11
    7    8   -0.31243140E-03  0.46408975E-11
    8    8   -0.12582098E-03 -0.21978218E-11
    9    8   -0.19141889E-03  0.54671008E-11
   10    8    0.11870951E-03  0.14638944E-11
   11    8    0.23508503E-03  0.19014541E-10
   12    8   -0.19593007E-03 -0.80761186E-11
    1    9    0.23391604E-04 -0.12859651E-10
    2    9    0.27053199E-03  0.16599608E-10
    3    9   -0.25030544E-03  0.12429592E-10
    4    9    0.25582605E-03  0.66438480E-11
    5    9   -0.44545157E-03  0.50586171E-11
    6    9    0.41404134E-03 -0.72793204E-12
    7    9    0.12001073E-03  0.87618593E-11
    8    9    0.70040489E-04  0.18083995E-10
    9    9    0.14851257E-03 -0.17180507E-10
   10    9    0.27559435E-04 -0.87145447E-11
   11    9   -0.40328772E-03 -0.39661963E-12
   12    9    0.20756819E-04 -0.44391157E-11
    1   10   -0.37275537E-04 -0.18868084E-11
    2   10    0.37011896E-04  0.11911050E-12
    3   10    0.67385836E-03 -0.11870944E-10
    4   10    0.45225660E-03 -0.10420469E-10
    5   10   -0.75859187E-03  0.46401518E-11
    6   10    0.13637269E-03  0.58530649E-11
    7   10   -0.42310304E-03 -0.10420764E-10
    8   10   -0.40000092E-03  0.14713247E-10
    9   10    0.48170422E-03  0.46365350E-11
   10   10    0.52933227E-03 -0.14513503E-11
   11   10   -0.20068532E-03 -0.81249234E-11
   12   10    0.29227845E-03 -0.86639609E-11
    1   11   -0.19750381E-03  0.11017257E-10
    2   11    0.94604743E-04 -0.36618308E-11
    3   11   -0.16321270E-03  0.41942977E-11
    4   11   -0.47734805E-03 -0.58082589E-11
    5   11    0.37597338E-03  0.16791775E-10
    6   11    0.16427461E-02  0.21563821E-10
    7   11   -0.12135846E-02 -0.12447514E-10
    8   11   -0.10710919E-02 -0.15140493E-10
    9   11   -0.10454419E-02 -0.16340250E-11
   10   11    0.31121714E-03 -0.78902717E-11
   11   11   -0.12331595E-03 -0.56126874E-11
   12   11   -0.18792687E-03  0.12873229E-10
    1   12   -0.25743951E-03 -0.24177498E-11
    2   12   -0.43945173E-03 -0.11073605E-10
    3   12    0.41103327E-03  0.11474131E-11
    4   12   -0.31679923E-03  0.16009930E-11
    5   12   -0.38773750E-05  0.36054742E-11
    6   12   -0.25031728E-02  0.19762381E-10
    7   12    0.22238798E-03 -0.74476792E-11
    8   12    0.45310434E-03  0.13195533E-10
    9   12    0.14645767E-02 -0.11263718E-10
   10   12   -0.12075876E-03  0.91110744E-11
   11   12    0.69619350E-04 -0.67330219E-11
   12   12    0.14690005E-03  0.30018852E-11

   -4    2    0
    1    1   -0.26906421E-03  0.17804475E-11
    2    1   -0.36257487E-03 -0.17521392E-11
    3    1   -0.76477851E-04  0.15822095E-10
    4    1   -0.14515628E-03  0.90339850E-12
    5    1   -0.87599147E-04  0.31316146E-11
    6    1   -0.79172753E-03  0.88177699E-11
    7    1   -0.49572915E-03  0.13000821E-10
    8    1   -0.11423710E-02 -0.71240261E-11
    9    1    0.24115899E-03  0.23759892E-11
   10    1    0.22609128E-03 -0.56568760E-11
   11    1    0.58012094E-03 -0.17114005E-10
   12    1   -0.21964131E-04 -0.40143258E-11
    1    2    0.14775342E-03 -0.37153400E-11
    2    2   -0.57698526E-03 -0.23294996E-10
    3    2    0.11677143E-02  0.78119434E-12
    4    2   -0.45062492E-03 -0.35308230E-11
    5    2    0.16950218E-02  0.23782055E-11
    6    2   -0.12142138E-02  0.99755412E-11
    7    2   -0.37993877E-03  0.13008080E-10
    8    2   -0.20994152E-03  0.56547943E-11
    9    2    0.13014134E-02 -0.19328495E-11
   10    2    0.56066474E-03 -0.11867375E-10
   11    2   -0.29052031E-03  0.83034413E-11
   12    2   -0.26543310E-03 -0.48748564E-11
    1    3   -0.38032644E-03  0.28108982E-11
    2    3    0.70303852E-03 -0.64186861E-12
    3    3   -0.70646163E-03  0.84668123E-12
    4    3    0.49186373E-03 -0.25894603E-11
    5    3   -0.99377811E-03  0.40454529E-11
    6    3   -0.11143859E-03 -0.10831847E-10
    7    3    0.38681257E-03  0.14014114E-10
    8    3    0.50757225E-04  0.26680134E-11
    9    3   -0.37523134E-03  0.97856792E-11
   10    3   -0.36177132E-03 -0.46452580E-11
   11    3   -0.48787611E-03 -0.14786824E-10
   12    3    0.19435695E-03  0.52289299E-11
    1    4    0.42591270E-03  0.36555293E-11
    2    4   -0.38788091E-04 -0.33270559E-11
    3    4   -0.31507854E-03 -0.97347956E-11
    4    4   -0.26943921E-03  0.10179607E-12
    5    4    0.36487511E-03  0.10113822E-11
    6    4    0.80115329E-04 -0.71642830E-11
    7    4    0.22670950E-03 -0.11843831E-10
    8    4   -0.58042141E-03  0.83454454E-11
    9    4    0.21966519E-04 -0.62050870E-11
   10    4   -0.33367718E-03  0.10295058E-10
   11    4   -0.12350398E-04 -0.20582302E-11
   12    4    0.12337930E-03  0.15722836E-10
    1    5    0.30992471E-03 -0.87101956E-11
    2    5    0.18047937E-03 -0.13853219E-10
    3    5   -0.74440643E-03  0.12102016E-10
    4    5   -0.14722539E-03  0.55449904E-11
    5    5   -0.58196711E-03  0.11857067E-10
    6    5    0.11785292E-02 -0.15441730E-11
    7    5   -0.55925547E-03 -0.39857011E-11
    8    5   -0.29070996E-03 -0.86562558E-11
    9    5   -0.26149189E-03 -0.18873156E-10
   10    5    0.30367676E-03 -0.50611457E-11
   11    5    0.40554966E-04 -0.61963629E-11
   12    5    0.33801943E-03 -0.24054352E-10
    1    6   -0.70721761E-04 -0.93487555E-11
    2    6   -0.73535325E-03  0.20429260E-10
    3    6    0.16661013E-03  0.60745814E-11
    4    6    0.38001062E-03  0.29132253E-11
    5    6    0.70660225E-03  0.63782754E-11
    6    6   -0.70333811E-03  0.33259437E-11
    7    6    0.36102308E-03 -0.62891784E-11
    8    6   -0.48910667E-03  0.53964229E-11
    9    6    0.19490004E-03 -0.12362936E-10
   10    6   -0.10361042E-03  0.21034608E-10
   11    6    0.12433302E-03  0.30068749E-11
   12    6   -0.14943830E-03  0.83258261E-11
    1    7   -0.80120196E-04 -0.82404404E-11
    2    7    0.63193062E-05  0.85987792E-12
    3    7    0.97962670E-04  0.15261025E-10
    4    7   -0.25315811E-03  0.14021899E-10
    5    7    0.17593050E-03 -0.12440704E-10
    6    7    0.66574901E-04  0.15116597E-10
    7    7    0.49479068E-03  0.14809891E-10
    8    7   -0.16792290E-03  0.11995491E-10
    9    7    0.56183228E-04 -0.14829557E-10
   10    7   -0.70655900E-03 -0.23385126E-11
   11    7    0.88041509E-04 -0.36823212E-11
   12    7   -0.18761199E-04 -0.73746744E-11
    1    8   -0.27641516E-03 -0.26974335E-10
    2    8   -0.32152574E-03  0.38298913E-11
    3    8   -0.27084007E-03 -0.12190372E-11
    4    8    0.22129280E-03  0.33414874E-11
    5    8    0.54904114E-03 -0.15437860E-10
    6    8    0.34478479E-04  0.12210707E-10
    7    8   -0.41935785E-03  0.15111895E-11
    8    8   -0.29381785E-03  0.34135533E-11
    9    8    0.42440478E-03 -0.54607292E-11
   10    8    0.12568945E-03 -0.25630302E-10
   11    8   -0.23415520E-03 -0.90906643E-11
   12    8    0.44880735E-03 -0.58327972E-12
    1    9    0.12621384E-03  0.12793555E-10
    2    9    0.46846925E-03 -0.60797974E-11
    3    9    0.97144678E-04 -0.31908070E-11
    4    9   -0.38550683E-03 -0.20611186E-10
    5    9   -0.31694528E-03 -0.14374642E-11
    6    9    0.64072740E-05  0.13923656E-10
    7    9    0.32184996E-04 -0.62459590E-11
    8    9    0.52771164E-04  0.28940007E-12
    9    9   -0.63718472E-03  0.10597852E-10
   10    9    0.10245132E-03  0.73575703E-11
   11    9    0.14202957E-03  0.99146741E-11
   12    9    0.28923641E-03  0.30702062E-11
    1   10   -0.25268664E-03 -0.12833727E-11
    2   10   -0.17398132E-03  0.71265338E-11
    3   10   -0.66132492E-04 -0.13025267E-10
    4   10   -0.19644592E-03 -0.42994957E-11
    5   10    0.59678495E-03  0.17082859E-10
    6   10   -0.84409258E-03  0.52430571E-11
    7   10   -0.10860552E-02  0.16462318E-11
    8   10   -0.11772339E-02 -0.82305037E-11
    9   10    0.24526923E-03  0.64643279E-11
   10   10    0.49456910E-03 -0.82308309E-11
   11   10    0.16822005E-03 -0.13215435E-10
   12   10   -0.55328365E-04  0.26865417E-11
    1   11   -0.22123612E-03  0.29514155E-11
    2   11    0.54566138E-03 -0.24396416E-10
    3   11    0.31295700E-04 -0.48739663E-11
    4   11    0.84056242E-04 -0.26034411E-11
    5   11   -0.98674406E-03 -0.27247709E-11
    6   11   -0.30842106E-03 -0.10016114E-10
    7   11   -0.93739866E-03 -0.12111681E-10
    8   11   -0.12529811E-02 -0.82372062E-12
    9   11   -0.24710243E-04  0.23230004E-11
   10   11    0.42099151E-03  0.16047487E-10
   11   11   -0.29840096E-03 -0.99819025E-12
   12   11    0.42348438E-03 -0.39247948E-11
    1   12    0.38598081E-03  0.44766329E-11
    2   12   -0.31088882E-03  0.18226608E-10
    3   12    0.76724856E-05  0.15215207E-10
    4   12   -0.18013329E-04 -0.13843435E-10
    5   12    0.62350518E-03 -0.22294475E-10
    6   12   -0.24814569E-04 -0.11169626E-10
    7   12    0.17439747E-03 -0.49023951E-11
    8   12    0.53004181E-03 -0.39251115E-11
    9   12    0.16655897E-03  0.31249353E-11
   10   12   -0.33189232E-04  0.65434106E-12
   11   12    0.53774627E-04 -0.11210049E-10
   12   12   -0.63459022E-03 -0.14627122E-10

   -4    3    0
    1    1   -0.14603234E-03  0.13111064E-11
    2    1   -0.39269213E-03 -0.25546571E-11
    3    1   -0.36494877E-03 -0.34650187E-11
    4    1    0.10677091E-02  0.17458952E-11
    5    1    0.47996740E-05  0.41056502E-11
    6    1    0.31280567E-03 -0.71544790E-12
    7    1   -0.75409468E-03 -0.46963796E-11
    8    1   -0.48258179E-03  0.12299948E-13
    9    1    0.58267763E-03  0.10348149E-11
   10    1    0.15756533E-03  0.32572764E-11
   11    1   -0.25913985E-03 -0.43042916E-11
   12    1   -0.12919889E-04 -0.41611789E-11
    1    2    0.42274219E-04  0.79098795E-11
    2    2    0.67168548E-04 -0.29692004E-11
    3    2    0.53065917E-04 -0.13094955E-11
    4    2   -0.17739457E-03 -0.14937688E-11
    5    2    0.15685942E-02 -0.84104642E-11
    6    2   -0.60248990E-03 -0.17974236E-11
    7    2   -0.34320194E-03  0.90625050E-11
    8    2    0.26706194E-03 -0.41791206E-11
    9    2    0.39820054E-04 -0.56012851E-11
   10    2   -0.12779798E-03 -0.23515332E-11
   11    2   -0.83147778E-04  0.11658357E-10
   12    2   -0.15378223E-03 -0.28020014E-11
    1    3   -0.14910792E-03  0.37370373E-11
    2    3    0.29237526E-03 -0.10863518E-10
    3    3   -0.65996154E-04 -0.10918827E-12
    4    3   -0.20440560E-04 -0.75503300E-12
    5    3   -0.14393827E-02  0.87991279E-11
    6    3    0.11020446E-02  0.10549634E-10
    7    3    0.12021776E-03  0.13987939E-10
    8    3    0.13456468E-03  0.83496448E-11
    9    3    0.15961323E-03 -0.10545917E-10
   10    3   -0.19555309E-03 -0.95594397E-11
   11    3   -0.38839850E-03 -0.49528842E-11
   12    3   -0.27639477E-04 -0.77114853E-11
    1    4    0.73951202E-03  0.14437116E-11
    2    4   -0.11508855E-03  0.59370205E-11
    3    4   -0.48008173E-03  0.19885304E-11
    4    4   -0.14486765E-03 -0.20962873E-11
    5    4    0.38866957E-03  0.14093042E-10
    6    4    0.36598787E-03  0.19540714E-10
    7    4    0.15781963E-03  0.96456341E-11
    8    4    0.25762468E-03 -0.48839100E-11
    9    4    0.12753820E-04  0.53354035E-11
   10    4   -0.33377518E-03 -0.15371602E-10
   11    4   -0.22072301E-03  0.57091788E-12
   12    4    0.12650850E-03 -0.48380139E-11
    1    5   -0.13681032E-03  0.15954395E-10
    2    5    0.17239778E-03  0.11911098E-10
    3    5   -0.12665876E-03  0.13118463E-10
    4    5   -0.42401432E-04  0.89310064E-12
    5    5    0.66158821E-04 -0.87952857E-11
    6    5    0.58191412E-04 -0.10307960E-10
    7    5    0.12857372E-03  0.25385758E-11
    8    5   -0.83119379E-04  0.10760436E-11
    9    5   -0.15072138E-03 -0.62106849E-11
   10    5    0.38474261E-04 -0.14268897E-10
   11    5   -0.26045330E-04 -0.93876452E-11
   12    5    0.65577126E-03  0.17296036E-10
    1    6    0.23155108E-03  0.97740673E-11
    2    6    0.23203291E-03  0.74631548E-11
    3    6   -0.16614997E-03 -0.42649835E-11
    4    6    0.15106097E-03  0.39913198E-11
    5    6    0.29327247E-03 -0.93914939E-11
    6    6   -0.65620577E-04  0.13199833E-10
    7    6    0.19748573E-03  0.19057041E-11
    8    6   -0.39070904E-03 -0.65116950E-11
    9    6   -0.30273722E-04  0.62159737E-11
   10    6    0.14618752E-03 -0.13707456E-10
   11    6    0.12221487E-03  0.30112013E-11
   12    6    0.10907431E-03  0.22354861E-12
    1    7    0.20802107E-04  0.65125422E-11
    2    7   -0.22899948E-03  0.13200805E-10
    3    7   -0.27458974E-03  0.16930157E-11
    4    7    0.72978019E-04 -0.11893377E-11
    5    7    0.10479732E-03 -0.17372402E-10
    6    7   -0.78482166E-04 -0.15202921E-10
    7    7    0.35415126E-03  0.36592066E-11
    8    7    0.18751894E-04  0.18759147E-11
    9    7    0.79827993E-04  0.14823896E-10
   10    7   -0.55652612E-03 -0.35959814E-11
   11    7   -0.31631317E-03 -0.10541740E-10
   12    7   -0.11345657E-03 -0.58277201E-11
    1    8   -0.14817506E-03  0.57129003E-11
    2    8   -0.38435793E-03 -0.47498568E-11
    3    8    0.90876041E-04 -0.44560234E-11
    4    8   -0.33520225E-03 -0.86876259E-11
    5    8    0.30026416E-03 -0.72031493E-11
    6    8    0.72506592E-04 -0.85015310E-11
    7    8   -0.54766665E-03 -0.10639330E-10
    8    8   -0.42312300E-03  0.77407217E-11
    9    8   -0.37089157E-03  0.13712002E-10
   10    8    0.11431400E-03  0.53671304E-11
   11    8    0.34550419E-03 -0.18359899E-10
   12    8   -0.53390869E-03 -0.21285111E-11
    1    9    0.12110658E-03 -0.11036903E-10
    2    9    0.37350708E-03  0.13996795E-10
    3    9   -0.36291762E-03 -0.13561392E-10
    4    9    0.47983455E-04 -0.58573650E-11
    5    9    0.97926255E-04 -0.18423304E-10
    6    9   -0.27965449E-03 -0.43682957E-11
    7    9    0.17760673E-03  0.93678737E-11
    8    9    0.13950381E-03  0.42496415E-11
    9    9    0.27948403E-03 -0.10449961E-10
   10    9    0.65587285E-04 -0.50854030E-11
   11    9   -0.35540716E-03 -0.93261924E-11
   12    9    0.69674763E-05 -0.29828288E-11
    1   10    0.72066440E-04 -0.38133437E-11
    2   10   -0.10723715E-03 -0.89219130E-12
    3   10    0.78136500E-04 -0.43957084E-11
    4   10    0.30881881E-03 -0.34261201E-11
    5   10   -0.25822645E-03  0.10273139E-10
    6   10    0.30807397E-03  0.33611992E-11
    7   10   -0.66252768E-03 -0.69028746E-11
    8   10   -0.29853664E-04 -0.86925816E-11
    9   10    0.23500323E-03  0.94257119E-11
   10   10    0.35311605E-03  0.26864977E-11
   11   10   -0.19471364E-04  0.45497875E-11
   12   10   -0.79653503E-04  0.23076765E-11
    1   11    0.33523519E-03  0.58950723E-11
    2   11    0.29887777E-03 -0.26221982E-11
    3   11    0.71240048E-04 -0.34766006E-11
    4   11   -0.38460788E-03 -0.39706515E-11
    5   11   -0.20392254E-03  0.16514487E-10
    6   11   -0.27924775E-03  0.67200643E-11
    7   11   -0.12156765E-02  0.11066729E-10
    8   11   -0.17905833E-03 -0.11400409E-10
    9   11    0.24035247E-03  0.73405359E-11
   10   11    0.54727335E-03 -0.57978033E-11
   11   11   -0.42505369E-03 -0.18205364E-10
   12   11   -0.36839542E-03  0.44790816E-11
    1   12   -0.50727624E-04  0.20390031E-10
    2   12    0.10152354E-03 -0.37312145E-11
    3   12   -0.28008981E-03 -0.33659929E-11
    4   12    0.25846112E-03  0.25993693E-11
    5   12   -0.96568460E-04  0.68515946E-11
    6   12   -0.19131905E-03  0.44483579E-11
    7   12    0.85105452E-03 -0.62428895E-11
    8   12    0.74718644E-04  0.21319274E-12
    9   12   -0.11847345E-03 -0.17174635E-11
   10   12   -0.17993983E-03 -0.38004349E-11
   11   12    0.14321211E-03  0.80376360E-11
   12   12    0.27458923E-03  0.15165914E-10

   -4    4    0
    1    1   -0.18534034E-03  0.16425063E-11
    2    1    0.42246476E-03  0.16360179E-10
    3    1   -0.83235257E-04 -0.90790781E-11
    4    1   -0.27903991E-03  0.89239668E-11
    5    1   -0.80367853E-04 -0.11005030E-11
    6    1    0.44016582E-04  0.12710568E-11
    7    1   -0.55304853E-03 -0.15378336E-10
    8    1   -0.14152895E-03 -0.13650935E-10
    9    1    0.23102391E-03 -0.25338494E-11
   10    1    0.61979836E-03  0.21839065E-11
   11    1   -0.38801435E-03 -0.10950956E-10
   12    1    0.57140143E-03  0.13234100E-10
    1    2    0.22853343E-03 -0.18805416E-10
    2    2    0.62098937E-03 -0.80098180E-11
    3    2   -0.79896475E-04  0.94410807E-13
    4    2   -0.32404192E-04  0.60049692E-11
    5    2   -0.24583625E-03 -0.73884822E-12
    6    2   -0.10678832E-03  0.11057190E-10
    7    2   -0.18433233E-03 -0.39540018E-12
    8    2   -0.67675154E-04  0.40540080E-11
    9    2   -0.40623338E-04 -0.76954218E-11
   10    2    0.37319911E-03  0.75903534E-11
   11    2   -0.53363036E-03 -0.62837819E-11
   12    2   -0.36751631E-04 -0.57558135E-11
    1    3    0.63986670E-04  0.77991916E-11
    2    3   -0.58331664E-03  0.28936450E-11
    3    3    0.72820824E-03  0.19087050E-11
    4    3    0.80345863E-03  0.14143542E-10
    5    3    0.26955305E-03  0.94234652E-11
    6    3    0.20078359E-03 -0.23643215E-11
    7    3    0.64931851E-03 -0.72595980E-11
    8    3    0.32880490E-03  0.32571646E-11
    9    3    0.12246448E-03  0.40691964E-11
   10    3   -0.24500557E-03 -0.43976457E-11
   11    3   -0.95856635E-05  0.86440983E-11
   12    3   -0.18550678E-03  0.22142569E-10
    1    4   -0.24873738E-03 -0.16120053E-11
    2    4    0.38684747E-03  0.43461450E-11
    3    4    0.21100416E-03 -0.83003681E-11
    4    4   -0.18616316E-03 -0.83627424E-11
    5    4   -0.41932523E-03 -0.51025562E-11
    6    4    0.79944019E-04 -0.99949309E-11
    7    4    0.61927443E-03  0.78878106E-11
    8    4    0.38650036E-03 -0.58492098E-11
    9    4   -0.56965922E-03  0.42927287E-11
   10    4   -0.26718248E-03  0.63851355E-11
   11    4    0.40194972E-04  0.12191029E-10
   12    4   -0.52413758E-04  0.35909868E-11
    1    5    0.49116529E-03 -0.12977405E-10
    2    5   -0.26179026E-03 -0.57255993E-11
    3    5   -0.28875511E-03 -0.32640566E-11
    4    5   -0.22807119E-03  0.55179490E-11
    5    5    0.62008777E-03  0.11082493E-10
    6    5   -0.77247066E-04  0.31200947E-11
    7    5   -0.37337713E-03  0.19935569E-10
    8    5   -0.53336180E-03  0.24510700E-10
    9    5   -0.35340139E-04  0.66103920E-11
   10    5    0.37383770E-03  0.19534246E-10
   11    5   -0.12798428E-03 -0.19684078E-10
   12    5    0.13092216E-03 -0.15501173E-10
    1    6   -0.46551111E-03  0.85745967E-12
    2    6    0.43785190E-03  0.11604697E-10
    3    6    0.55637865E-04 -0.18370668E-10
    4    6   -0.63015735E-04  0.40806716E-11
    5    6   -0.58492340E-03  0.48038769E-11
    6    6    0.72795508E-03 -0.12948987E-10
    7    6    0.24761607E-03  0.36715437E-11
    8    6   -0.10409214E-04 -0.35838181E-11
    9    6   -0.18894080E-03  0.10250688E-11
   10    6   -0.53254826E-03  0.10438286E-10
   11    6    0.26326939E-03  0.27608200E-10
   12    6   -0.40233083E-04  0.55960948E-11
    1    7   -0.26650628E-04  0.16928137E-10
    2    7    0.15669969E-03  0.21772590E-11
    3    7    0.36757349E-03  0.20817434E-10
    4    7   -0.14205038E-03 -0.80454102E-11
    5    7   -0.43667209E-03 -0.15705138E-10
    6    7    0.30765601E-03 -0.44783120E-11
    7    7    0.59070161E-03  0.10162641E-10
    8    7    0.34038204E-03  0.61469110E-11
    9    7   -0.39678460E-03 -0.77043082E-11
   10    7   -0.31389311E-03  0.14407447E-10
   11    7    0.19272663E-03  0.86235936E-11
   12    7   -0.98806727E-04  0.33787650E-11
    1    8    0.17988976E-03 -0.79584304E-11
    2    8    0.38155812E-04  0.36482510E-11
    3    8   -0.45989609E-03  0.16020107E-10
    4    8   -0.52254924E-03  0.13391440E-10
    5    8    0.18855192E-03 -0.19172358E-10
    6    8   -0.22820215E-03  0.72546022E-12
    7    8   -0.64778881E-03  0.11371026E-11
    8    8   -0.38358232E-03  0.32171140E-11
    9    8    0.47154679E-03 -0.74136956E-11
   10    8    0.39942115E-03 -0.88395842E-11
   11    8   -0.43182559E-03 -0.19812334E-12
   12    8    0.23211809E-03 -0.78779996E-12
    1    9    0.46249525E-04  0.84152004E-11
    2    9    0.69721101E-04 -0.36959158E-11
    3    9   -0.12842115E-03  0.32143038E-12
    4    9    0.45440200E-03 -0.76117574E-11
    5    9    0.33973790E-04  0.56498639E-11
    6    9    0.24961106E-03 -0.66322480E-11
    7    9    0.57852127E-03 -0.95724059E-11
    8    9    0.52742471E-03  0.73579761E-11
    9    9   -0.31307030E-03  0.11586253E-10
   10    9   -0.20545465E-03 -0.50284458E-11
   11    9    0.19213273E-03 -0.20713387E-10
   12    9   -0.20485988E-03  0.87673615E-11
    1   10   -0.14253339E-03 -0.15192655E-10
    2   10    0.43735332E-03  0.71941434E-11
    3   10   -0.30820585E-03  0.14883906E-10
    4   10    0.24981347E-03  0.15524947E-11
    5   10   -0.40848369E-04 -0.13405027E-10
    6   10   -0.97766446E-04  0.78735597E-12
    7   10   -0.32604551E-03 -0.12672673E-10
    8   10   -0.18081021E-03  0.13620355E-12
    9   10    0.22338803E-03  0.91663331E-12
   10   10    0.59054778E-03 -0.12132747E-10
   11   10   -0.34108327E-03  0.87121421E-11
   12   10    0.39766958E-03 -0.18868765E-11
    1   11    0.52326081E-03  0.78268427E-11
    2   11    0.18808800E-03 -0.46960723E-11
    3   11   -0.22965767E-03  0.14957666E-10
    4   11    0.13432556E-05 -0.38199479E-11
    5   11   -0.61852183E-03  0.34742461E-11
    6   11    0.35080483E-04  0.81174835E-11
    7   11   -0.28398658E-03 -0.61679540E-11
    8   11   -0.56196724E-03  0.83579855E-11
    9   11    0.25036976E-03  0.91877938E-12
   10   11    0.64927497E-03  0.47442355E-11
   11   11   -0.38423497E-03  0.99914479E-11
   12   11    0.47190211E-03  0.34369936E-11
    1   12   -0.45469105E-03 -0.11818294E-10
    2   12    0.35079653E-04  0.12559859E-10
    3   12    0.24862670E-03 -0.19931318E-10
    4   12   -0.11647732E-03 -0.85623400E-11
    5   12   -0.15176864E-03 -0.26056375E-11
    6   12   -0.13708966E-04  0.53183300E-11
    7   12    0.43389958E-03 -0.13318187E-11
    8   12    0.30987334E-03  0.12370153E-10
    9   12   -0.28401443E-03  0.88340742E-11
   10   12   -0.57900790E-03  0.70836475E-11
   11   12    0.52734103E-03 -0.16763756E-10
   12   12   -0.31448564E-03 -0.76717210E-11

   -4    5    0
    1    1    0.76640012E-04  0.23836347E-11
    2    1   -0.48712076E-04 -0.21955117E-11
    3    1    0.24383224E-03 -0.14582564E-11
    4    1    0.23528148E-03 -0.73590800E-11
    5    1   -0.19542101E-03 -0.35014450E-11
    6    1    0.10191590E-03 -0.36251758E-11
    7    1   -0.10789530E-03  0.14838868E-10
    8    1   -0.90321957E-04 -0.48057630E-12
    9    1   -0.46095846E-04 -0.97567937E-11
   10    1    0.29852023E-03  0.42501523E-11
   11    1    0.22412751E-03  0.28132895E-10
   12    1   -0.67217963E-04 -0.21432259E-10
    1    2   -0.43043636E-03 -0.10431816E-10
    2    2   -0.49452686E-03 -0.70853956E-11
    3    2    0.64606933E-03  0.11982129E-10
    4    2   -0.43113038E-05  0.27552064E-11
    5    2    0.24085542E-03 -0.71121221E-11
    6    2   -0.26905284E-03 -0.26477414E-11
    7    2    0.51997784E-05  0.53501247E-11
    8    2    0.15972544E-04  0.54200516E-11
    9    2    0.70094281E-04 -0.87322499E-12
   10    2   -0.48160204E-03  0.37174214E-11
   11    2   -0.55157682E-04  0.23994147E-11
   12    2   -0.66800695E-04  0.23801018E-11
    1    3    0.71080614E-04 -0.85772784E-11
    2    3   -0.10710264E-03 -0.33443610E-11
    3    3    0.13379060E-03  0.14478453E-10
    4    3   -0.34334717E-03  0.37894315E-11
    5    3    0.13462234E-04 -0.28549544E-11
    6    3   -0.46811774E-04 -0.52800527E-11
    7    3   -0.17359894E-03 -0.12703425E-10
    8    3    0.47007212E-04 -0.30754259E-10
    9    3    0.20546273E-03  0.12608722E-10
   10    3    0.12943584E-03  0.66003213E-11
   11    3   -0.10374539E-03  0.50801747E-12
   12    3   -0.19318514E-03  0.16204008E-10
    1    4    0.45060715E-04 -0.62913233E-12
    2    4   -0.14411369E-03  0.10764964E-10
    3    4   -0.70774288E-04  0.10667942E-10
    4    4    0.77121441E-04 -0.12498305E-10
    5    4    0.48181297E-04 -0.40021823E-11
    6    4   -0.24574404E-03  0.94682496E-11
    7    4    0.29885306E-03  0.82056757E-11
    8    4   -0.22438654E-03  0.21854728E-10
    9    4    0.68924735E-04 -0.75202671E-11
   10    4   -0.32441786E-03  0.63797366E-11
   11    4    0.28055388E-04 -0.25009792E-10
   12    4   -0.17136046E-03  0.89514430E-11
    1    5   -0.27093288E-03  0.11023145E-10
    2    5   -0.25680142E-03  0.85319667E-11
    3    5   -0.13656251E-03  0.86412648E-11
    4    5    0.42944087E-03  0.26851756E-11
    5    5   -0.49354841E-03 -0.32238899E-11
    6    5    0.64683851E-03 -0.35412959E-11
    7    5    0.48110846E-03 -0.66303621E-11
    8    5   -0.54906262E-04 -0.37881840E-11
    9    5   -0.66705241E-04 -0.10625972E-11
   10    5   -0.43716629E-03 -0.74533470E-11
   11    5   -0.13676441E-03 -0.52900366E-11
   12    5    0.61931729E-04  0.14287582E-10
    1    6    0.45433472E-03  0.14355113E-10
    2    6    0.58088999E-03 -0.56056988E-11
    3    6   -0.85950300E-04  0.14989357E-10
    4    6   -0.69617234E-04 -0.19854889E-11
    5    6   -0.10840599E-03  0.10259736E-10
    6    6    0.13152067E-03 -0.56549982E-11
    7    6   -0.12746184E-03  0.16414179E-11
    8    6   -0.10522579E-03  0.20867773E-10
    9    6   -0.19446665E-03 -0.78324513E-11
   10    6    0.56563217E-03 -0.23367465E-11
   11    6    0.14259703E-03 -0.92438120E-11
   12    6    0.20138551E-03 -0.95670650E-12
    1    7   -0.14892718E-04  0.18709869E-11
    2    7   -0.32809031E-03 -0.17464454E-10
    3    7    0.21697354E-03 -0.16343319E-10
    4    7    0.20351490E-04  0.87444323E-11
    5    7   -0.10053719E-03  0.94522763E-11
    6    7    0.10818887E-03 -0.82155357E-11
    7    7    0.23609472E-03  0.10008288E-10
    8    7   -0.81933054E-04 -0.81526506E-11
    9    7   -0.10071908E-04 -0.58664855E-11
   10    7   -0.23876264E-03  0.15941786E-10
   11    7    0.31007819E-04 -0.16392739E-10
   12    7   -0.63998721E-04  0.80849361E-11
    1    8    0.27726453E-03  0.60315194E-11
    2    8    0.51597795E-03  0.49521776E-11
    3    8   -0.48658548E-03 -0.92665688E-11
    4    8   -0.50966899E-04 -0.92099169E-12
    5    8   -0.17549383E-03  0.18958929E-10
    6    8    0.80577332E-04 -0.16326167E-10
    7    8    0.88617492E-05  0.10266527E-13
    8    8    0.85253364E-04 -0.65627169E-11
    9    8   -0.13613403E-03  0.61151235E-11
   10    8    0.20237465E-03  0.12087030E-10
   11    8    0.39607695E-04  0.83553540E-11
   12    8    0.18791502E-03  0.12448555E-11
    1    9   -0.18644557E-03 -0.62444531E-11
    2    9   -0.59213036E-03  0.17429524E-10
    3    9   -0.45640921E-04 -0.49668377E-11
    4    9   -0.26229343E-03  0.43298480E-11
    5    9   -0.22255553E-03 -0.13890694E-10
    6    9    0.16857179E-03  0.37157950E-11
    7    9   -0.24968137E-03 -0.56378885E-11
    8    9   -0.12484391E-04 -0.13313703E-10
    9    9    0.13611472E-03  0.63383136E-11
   10    9   -0.15635572E-03 -0.33756051E-11
   11    9   -0.28437570E-03  0.13196031E-10
   12    9   -0.50301216E-04 -0.31045879E-11
    1   10    0.19887641E-04 -0.11999776E-10
    2   10    0.10031397E-03  0.19808855E-10
    3   10   -0.10829574E-03 -0.45120849E-11
    4   10   -0.60845179E-04 -0.30246300E-11
    5   10   -0.18513527E-03 -0.38296441E-11
    6   10    0.52251895E-04 -0.18138652E-11
    7   10   -0.23651796E-03  0.66119428E-11
    8   10    0.77479498E-04  0.16878798E-11
    9   10   -0.39474556E-04  0.31312904E-11
   10   10    0.23574231E-03 -0.68271959E-11
   11   10    0.81822149E-04  0.46413990E-11
   12   10    0.10806857E-04 -0.45259965E-12
    1   11    0.50207755E-04 -0.12231686E-10
    2   11   -0.17653125E-03 -0.16591101E-11
    3   11    0.79544311E-04 -0.18651080E-10
    4   11    0.24942181E-03  0.35899452E-13
    5   11   -0.25510345E-03  0.14072332E-10
    6   11    0.30168635E-03 -0.56122919E-11
    7   11    0.13699147E-03  0.75560855E-11
    8   11   -0.25039774E-03  0.22654704E-11
    9   11   -0.37505079E-04 -0.54528643E-11
   10   11   -0.96480769E-05 -0.53079062E-11
   11   11    0.85617201E-04  0.29874306E-11
   12   11   -0.13477936E-03  0.66833249E-11
    1   12    0.26196815E-03  0.47709913E-11
    2   12   -0.22250050E-03 -0.10427618E-11
    3   12    0.16779611E-03 -0.21475093E-10
    4   12   -0.32457483E-04 -0.14352311E-10
    5   12    0.48401462E-04  0.10084433E-11
    6   12   -0.46764102E-04 -0.47949162E-11
    7   12    0.32071976E-04  0.35416881E-11
    8   12   -0.80535438E-04 -0.15290200E-11
    9   12    0.82973829E-04  0.42775111E-11
   10   12    0.24953017E-03 -0.91671850E-11
   11   12   -0.11760082E-04 -0.74721748E-11
   12   12    0.13560633E-03  0.42867619E-11

   -4    6    0
    1    1   -0.16948119E-03  0.20423109E-10
    2    1    0.17583124E-03 -0.15534169E-11
    3    1    0.11900574E-04 -0.57977703E-11
    4    1   -0.22547889E-04 -0.98487008E-11
    5    1    0.10696804E-03  0.18855463E-10
    6    1   -0.16374591E-03  0.62342759E-11
    7    1   -0.13825496E-03  0.58634157E-11
    8    1   -0.15360022E-03  0.18833710E-10
    9    1    0.30871897E-03  0.15348465E-10
   10    1    0.43403013E-04 -0.11749829E-10
   11    1   -0.11373259E-03  0.81174044E-11
   12    1    0.66971369E-04 -0.10928268E-11
    1    2    0.13777507E-03  0.10395651E-11
    2    2    0.40254126E-03  0.78520333E-11
    3    2    0.27068165E-03  0.24506221E-11
    4    2   -0.17869054E-04  0.25358941E-11
    5    2    0.10878791E-03 -0.38894777E-13
    6    2   -0.25807385E-03  0.98187653E-11
    7    2    0.57019532E-04 -0.43457580E-11
    8    2    0.19588104E-04  0.21565850E-10
    9    2    0.16069988E-03 -0.10930644E-10
   10    2    0.20663181E-03  0.68732464E-11
   11    2   -0.93958013E-04  0.21550791E-11
   12    2   -0.75228390E-04  0.35890670E-11
    1    3   -0.41599037E-05 -0.94756229E-11
    2    3   -0.11995568E-03  0.29330144E-10
    3    3    0.14759516E-03 -0.53596546E-11
    4    3    0.57758064E-04 -0.29876245E-11
    5    3   -0.43623027E-03 -0.11004630E-10
    6    3   -0.15986584E-03 -0.26241114E-11
    7    3   -0.13504167E-05  0.61785902E-11
    8    3    0.45798642E-04  0.10773224E-10
    9    3   -0.60800466E-06  0.12790276E-10
   10    3   -0.16135518E-03  0.13841046E-11
   11    3    0.22211795E-04 -0.16058132E-10
   12    3   -0.17194153E-03 -0.38859228E-11
    1    4   -0.17626556E-03 -0.10512005E-11
    2    4   -0.22022346E-03  0.13511292E-11
    3    4    0.84178883E-04 -0.71655367E-11
    4    4   -0.16963570E-03 -0.24239356E-11
    5    4   -0.17450586E-03  0.14987354E-10
    6    4   -0.12707929E-04  0.21178682E-11
    7    4    0.43453315E-04  0.13462600E-10
    8    4    0.11404271E-03  0.91077300E-11
    9    4   -0.67685857E-04  0.45481327E-12
   10    4   -0.16294786E-03 -0.19694229E-12
   11    4    0.79620122E-04 -0.17724428E-10
   12    4   -0.10997662E-03  0.33085213E-11
    1    5    0.24414169E-03  0.67245237E-11
    2    5   -0.18843254E-03  0.21129290E-12
    3    5   -0.14201208E-03 -0.25960860E-11
    4    5   -0.13774619E-03 -0.31875754E-11
    5    5    0.40299400E-03 -0.16576757E-11
    6    5    0.27186284E-03 -0.10699223E-10
    7    5   -0.20678352E-03  0.68199857E-12
    8    5   -0.93754588E-04 -0.22654968E-12
    9    5   -0.74998120E-04  0.21663502E-10
   10    5    0.26534526E-03  0.14610140E-10
   11    5   -0.20783380E-03 -0.24427274E-11
   12    5    0.33820865E-04  0.12626923E-10
    1    6   -0.29233775E-03  0.15175299E-10
    2    6    0.37579413E-03 -0.34577336E-10
    3    6   -0.40002843E-03  0.37227599E-12
    4    6    0.41205560E-05  0.60754746E-11
    5    6   -0.11706014E-03  0.11621003E-10
    6    6    0.14554644E-03  0.16742778E-10
    7    6    0.16209587E-03  0.16050002E-10
    8    6    0.21675664E-04 -0.99258448E-11
    9    6   -0.17160826E-03  0.17802953E-10
   10    6   -0.60747517E-04 -0.38014938E-10
   11    6    0.48918967E-03  0.68039511E-11
   12    6   -0.11387053E-04  0.93689266E-11
    1    7    0.37918618E-06  0.36399503E-11
    2    7    0.19351723E-03 -0.10065276E-10
    3    7   -0.83666872E-04  0.57354733E-11
    4    7    0.64894447E-04 -0.86045598E-11
    5    7   -0.12794215E-03 -0.58427137E-11
    6    7    0.47518931E-04 -0.41626335E-11
    7    7    0.18465211E-03  0.27573230E-11
    8    7    0.13485827E-03  0.73072901E-11
    9    7   -0.40444001E-05  0.50463380E-11
   10    7   -0.12255504E-03 -0.43467546E-12
   11    7    0.15706945E-03 -0.39678736E-11
   12    7   -0.16692023E-03 -0.19056347E-10
    1    8    0.19697669E-03  0.56745201E-12
    2    8    0.12212763E-03  0.65928365E-11
    3    8   -0.39922919E-03  0.13041934E-10
    4    8   -0.79029806E-04 -0.89804044E-11
    5    8    0.15717711E-03  0.10135601E-10
    6    8   -0.20017982E-03  0.75526078E-11
    7    8   -0.29510754E-03  0.15956031E-11
    8    8    0.62907651E-04  0.11956588E-10
    9    8   -0.25265342E-04 -0.23584507E-10
   10    8    0.38020729E-03  0.33064627E-11
   11    8   -0.24809066E-05 -0.50245537E-11
   12    8    0.14740267E-04 -0.49963978E-11
    1    9    0.19035261E-03 -0.92632325E-11
    2    9    0.12751242E-03 -0.15994077E-11
    3    9    0.25152750E-03 -0.68439265E-11
    4    9    0.72536038E-04  0.10908502E-10
    5    9    0.14651423E-03 -0.29159088E-11
    6    9   -0.70905633E-04  0.14496807E-11
    7    9    0.27241383E-03 -0.29078103E-11
    8    9    0.12692347E-03 -0.78979939E-11
    9    9   -0.22827806E-03 -0.11743172E-10
   10    9   -0.22469640E-03  0.10728142E-10
   11    9    0.24639922E-04 -0.75940085E-11
   12    9   -0.35828411E-04  0.89634807E-11
    1   10    0.64591274E-04 -0.77543605E-11
    2   10    0.12814685E-03 -0.11487194E-10
    3   10   -0.47284761E-04 -0.11695742E-10
    4   10    0.23062575E-04 -0.50845812E-11
    5   10    0.20525933E-03  0.39809696E-11
    6   10   -0.34794968E-04  0.15362754E-11
    7   10   -0.11379107E-03  0.16811361E-11
    8   10   -0.60336408E-04  0.21619523E-11
    9   10    0.14847762E-03  0.22381823E-11
   10   10    0.18446781E-03 -0.18758767E-10
   11   10   -0.13437696E-03 -0.45059301E-12
   12   10    0.38790337E-05  0.34996962E-14
    1   11    0.79606333E-04  0.84625566E-12
    2   11    0.15621235E-03 -0.16596226E-10
    3   11   -0.20126095E-03  0.27838506E-11
    4   11    0.43749490E-04 -0.14244741E-10
    5   11    0.17962758E-04  0.11985263E-10
    6   11    0.19886367E-05 -0.42094256E-11
    7   11   -0.30066776E-04 -0.14287459E-10
    8   11    0.69229523E-04 -0.69501759E-11
    9   11    0.10418965E-03 -0.24769750E-11
   10   11    0.29604791E-03 -0.99734532E-11
   11   11    0.62702500E-04 -0.13089493E-10
   12   11   -0.25956723E-04  0.71643082E-12
    1   12   -0.72836465E-04  0.20499761E-11
    2   12    0.14627682E-03 -0.17329040E-10
    3   12   -0.71737024E-04  0.11899306E-10
    4   12    0.12870704E-04  0.81504194E-13
    5   12    0.47108165E-04 -0.15193835E-10
    6   12    0.19582832E-03 -0.65047117E-11
    7   12    0.13291536E-03 -0.15743637E-11
    8   12    0.67730556E-04 -0.37317922E-11
    9   12   -0.18521525E-03  0.73569039E-11
   10   12   -0.27238510E-03 -0.10385526E-10
   11   12    0.12740647E-03 -0.39658849E-11
   12   12   -0.22804435E-03 -0.47218505E-11

   -4    7    0
    1    1   -0.72247921E-04 -0.15445467E-10
    2    1   -0.10391827E-03  0.13653889E-11
    3    1    0.32022891E-05  0.54274687E-11
    4    1    0.78020863E-04  0.27879670E-11
    5    1   -0.32416857E-04 -0.80356574E-11
    6    1    0.50752700E-04 -0.15838614E-10
    7    1   -0.53820234E-04  0.21684148E-11
    8    1    0.17251222E-03 -0.38924295E-13
    9    1   -0.33489828E-04  0.18574918E-10
   10    1    0.11432584E-03  0.10424951E-10
   11    1    0.13625050E-03  0.19733662E-10
   12    1    0.20761443E-03 -0.55096899E-11
    1    2   -0.14051398E-03  0.54146516E-11
    2    2   -0.86992775E-04 -0.80833725E-11
    3    2   -0.16735881E-03  0.20636870E-11
    4    2   -0.32058342E-04  0.15169948E-11
    5    2    0.68431017E-05  0.21910418E-11
    6    2    0.16217057E-03  0.83941373E-11
    7    2   -0.26984666E-03  0.57292724E-11
    8    2   -0.27881976E-03 -0.27566841E-10
    9    2    0.64357585E-04  0.85599399E-11
   10    2   -0.14371314E-03 -0.33211614E-11
   11    2   -0.12857255E-03 -0.13411808E-10
   12    2   -0.55128598E-04 -0.16732698E-10
    1    3    0.19833675E-03  0.14033304E-10
    2    3   -0.13298965E-03  0.14091929E-12
    3    3    0.11897302E-03 -0.69238417E-11
    4    3   -0.51114114E-04  0.50351726E-12
    5    3   -0.16196090E-03  0.22440365E-10
    6    3   -0.64032163E-04 -0.40040675E-11
    7    3   -0.56957267E-04 -0.38886647E-11
    8    3   -0.42607153E-04 -0.10934370E-10
    9    3    0.24248411E-03 -0.20550381E-10
   10    3    0.17030398E-03 -0.13197481E-10
   11    3   -0.13089709E-03  0.55893160E-11
   12    3   -0.37092100E-04  0.11977566E-10
    1    4    0.37604165E-03  0.72854072E-11
    2    4    0.67871278E-04  0.10803031E-10
    3    4   -0.68889372E-04  0.53743483E-11
    4    4   -0.72481639E-04 -0.31309716E-11
    5    4    0.10311977E-03  0.44408698E-11
    6    4   -0.39150496E-05 -0.67230384E-11
    7    4    0.11421555E-03  0.24821881E-11
    8    4   -0.13610365E-03  0.36595174E-11
    9    4   -0.20817800E-03 -0.15028957E-10
   10    4   -0.31669092E-04 -0.15783439E-10
   11    4   -0.52250963E-04  0.12976858E-10
   12    4   -0.36519946E-04  0.29610151E-11
    1    5   -0.11927697E-03  0.33336093E-11
    2    5    0.36599077E-03  0.11920406E-11
    3    5   -0.17919699E-03  0.11452204E-10
    4    5    0.14047817E-03 -0.66848567E-11
    5    5   -0.87640718E-04 -0.62073732E-11
    6    5   -0.16695128E-03 -0.62598359E-11
    7    5    0.14439001E-03  0.40510750E-11
    8    5   -0.12847673E-03  0.21382353E-10
    9    5   -0.54002721E-04  0.36709941E-11
   10    5   -0.15714300E-03 -0.16784618E-11
   11    5   -0.56251055E-04  0.17234044E-10
   12    5    0.20311962E-03 -0.12128685E-11
    1    6    0.18046665E-03  0.20586448E-11
    2    6   -0.21581697E-03  0.13429184E-10
    3    6    0.13413384E-03 -0.20672832E-11
    4    6   -0.19865526E-03 -0.10135023E-10
    5    6   -0.13157481E-03 -0.58859113E-11
    6    6    0.11840181E-03 -0.40489183E-11
    7    6   -0.16998889E-03  0.65702153E-12
    8    6   -0.13162591E-03  0.98628501E-11
    9    6   -0.37302065E-04  0.32519207E-11
   10    6    0.21583626E-03  0.10571429E-10
   11    6    0.17929630E-03 -0.37141397E-11
   12    6    0.23433102E-03  0.57247514E-11
    1    7    0.11714554E-03 -0.80854733E-11
    2    7   -0.96948110E-04 -0.10622022E-10
    3    7    0.98417030E-04  0.54837505E-11
    4    7    0.57134415E-04 -0.11260472E-10
    5    7    0.11444330E-03  0.21165265E-10
    6    7   -0.23767171E-04  0.96792474E-12
    7    7    0.15474927E-03 -0.77876733E-11
    8    7   -0.38164136E-04 -0.54790777E-11
    9    7   -0.14472770E-03 -0.34493175E-11
   10    7   -0.14320190E-03 -0.41020398E-11
   11    7   -0.90682490E-04  0.17954496E-10
   12    7    0.16469670E-03  0.46495008E-11
    1    8    0.41707323E-04  0.61925695E-11
    2    8   -0.18527054E-03 -0.36702377E-11
    3    8   -0.23389285E-04 -0.56598088E-11
    4    8   -0.13856579E-03 -0.12941813E-10
    5    8   -0.21887081E-04 -0.25646115E-10
    6    8    0.48307310E-04  0.16967844E-11
    7    8   -0.77193036E-04 -0.75952189E-12
    8    8   -0.11454116E-04  0.13057963E-10
    9    8    0.82739513E-04  0.55457901E-11
   10    8    0.16221932E-04  0.42081096E-12
   11    8   -0.40777777E-03 -0.66558266E-11
   12    8    0.76873975E-04 -0.12985438E-10
    1    9   -0.13251330E-03 -0.65930663E-11
    2    9    0.11066679E-03 -0.28156210E-11
    3    9    0.36839980E-03  0.22736292E-11
    4    9    0.16010293E-03 -0.62363073E-11
    5    9   -0.91239884E-05  0.96486864E-11
    6    9    0.40990890E-04  0.28492610E-11
    7    9    0.27237535E-04 -0.76197581E-11
    8    9    0.10608550E-03 -0.55636971E-11
    9    9    0.26688395E-03  0.68492816E-11
   10    9   -0.78548680E-05 -0.80969595E-12
   11    9   -0.68112865E-04  0.37942846E-11
   12    9   -0.66677191E-04 -0.15581655E-12
    1   10    0.58018960E-04  0.36439220E-11
    2   10   -0.11385853E-03  0.44755973E-11
    3   10    0.23274803E-04  0.24209391E-11
    4   10   -0.53786354E-04  0.78591101E-11
    5   10   -0.27001685E-03 -0.12148738E-11
    6   10    0.56777035E-04  0.45338110E-11
    7   10   -0.11753182E-03  0.17899507E-11
    8   10    0.11149961E-03 -0.17352714E-11
    9   10   -0.19460886E-04  0.34862031E-11
   10   10    0.15528036E-03  0.15535238E-10
   11   10    0.38227253E-04  0.10249195E-10
   12   10    0.14429706E-03 -0.28364107E-11
    1   11    0.13877341E-03  0.50220465E-12
    2   11   -0.21699270E-04 -0.72277566E-11
    3   11    0.47143624E-04 -0.10770281E-10
    4   11    0.17296875E-03 -0.27343963E-11
    5   11   -0.27949972E-03  0.20864695E-10
    6   11    0.42467670E-04 -0.52377568E-11
    7   11    0.11210489E-03  0.97332687E-11
    8   11   -0.28691778E-03  0.81398973E-11
    9   11   -0.13309279E-03 -0.81746819E-11
   10   11    0.77230038E-04 -0.48351171E-11
   11   11   -0.11400636E-04  0.17389749E-10
   12   11    0.82537727E-04  0.16233940E-11
    1   12   -0.16110693E-03 -0.10293813E-10
    2   12   -0.90283214E-05  0.47318278E-11
    3   12    0.41362104E-04  0.76306979E-11
    4   12    0.33624526E-04 -0.15337621E-10
    5   12   -0.62836789E-04  0.11361109E-10
    6   12    0.24231269E-03 -0.12585048E-10
    7   12    0.19680477E-04 -0.21179224E-11
    8   12    0.13291939E-03 -0.19708391E-11
    9   12    0.11517658E-03  0.10495689E-10
   10   12   -0.28068598E-04  0.90294318E-11
   11   12    0.10668957E-03 -0.68690559E-11
   12   12    0.26739915E-03 -0.11927976E-11

   -3   -7    0
    1    1    0.10197238E-03  0.35245597E-11
    2    1   -0.98597308E-04  0.29518513E-11
    3    1   -0.14442662E-03 -0.33453974E-11
    4    1    0.12524313E-04  0.70545002E-11
    5    1   -0.32631703E-05 -0.15256081E-10
    6    1    0.40791897E-04  0.95960532E-11
    7    1   -0.81698347E-05  0.77204900E-11
    8    1    0.54307153E-05  0.78196767E-11
    9    1   -0.68301006E-04  0.68085795E-11
   10    1   -0.13095321E-03 -0.16703323E-10
   11    1    0.17801268E-03  0.38797349E-11
   12    1    0.90446911E-04 -0.26314528E-11
    1    2    0.35397263E-04 -0.37948779E-11
    2    2   -0.25701602E-04  0.10390215E-10
    3    2   -0.16791181E-03 -0.10869855E-10
    4    2   -0.10586905E-03 -0.12529958E-10
    5    2   -0.37056305E-03  0.94846426E-11
    6    2    0.17919316E-03 -0.95619975E-12
    7    2    0.53509173E-05  0.83967481E-11
    8    2    0.42675829E-04 -0.11919847E-10
    9    2    0.35720499E-04 -0.23037696E-11
   10    2    0.14033404E-03 -0.11717930E-10
   11    2   -0.16347432E-03 -0.48529280E-12
   12    2    0.14818837E-03  0.33796020E-11
    1    3    0.36550581E-04  0.36125187E-11
    2    3   -0.76262945E-04 -0.71057724E-11
    3    3   -0.98029706E-04 -0.38074535E-11
    4    3   -0.84428398E-06 -0.38652953E-11
    5    3    0.75068350E-05 -0.11274245E-10
    6    3   -0.27856638E-03  0.49160365E-11
    7    3   -0.99307772E-04  0.16446454E-10
    8    3    0.12802113E-03 -0.72714074E-11
    9    3   -0.21299701E-04 -0.72437022E-12
   10    3    0.70842338E-04 -0.62251836E-11
   11    3    0.80560088E-04  0.36768965E-11
   12    3   -0.92273242E-04 -0.17360362E-10
    1    4    0.78020856E-04  0.36642623E-11
    2    4    0.32058357E-04 -0.45929665E-11
    3    4   -0.51114118E-04  0.51120276E-11
    4    4    0.10232595E-03  0.97031174E-11
    5    4    0.97597865E-04 -0.13477059E-10
    6    4    0.14548584E-03  0.96228791E-11
    7    4   -0.13017504E-03 -0.40071713E-11
    8    4   -0.17739270E-03  0.65681587E-11
    9    4   -0.90366159E-04 -0.12032762E-10
   10    4   -0.53786384E-04  0.91914341E-11
   11    4   -0.17296875E-03 -0.55879274E-11
   12    4    0.33624504E-04 -0.60380065E-11
    1    5    0.32416851E-04 -0.11715472E-10
    2    5    0.68430875E-05 -0.66853904E-11
    3    5    0.16196090E-03  0.12603337E-10
    4    5   -0.35022451E-04  0.15977946E-10
    5    5   -0.26110984E-04 -0.16062280E-10
    6    5   -0.16985618E-03 -0.10747450E-10
    7    5   -0.14096214E-03  0.16127253E-12
    8    5   -0.16321099E-03  0.19751207E-10
    9    5    0.14873188E-03  0.13248727E-10
   10    5    0.27001685E-03  0.48814078E-11
   11    5   -0.27949972E-03 -0.58804298E-11
   12    5    0.62836784E-04 -0.53045775E-11
    1    6    0.50752709E-04 -0.33050745E-11
    2    6   -0.16217056E-03 -0.12132945E-11
    3    6   -0.64032266E-04 -0.13133444E-11
    4    6   -0.36057994E-04  0.82452238E-11
    5    6   -0.77340236E-04 -0.83832223E-11
    6    6   -0.98508049E-04 -0.10205877E-10
    7    6   -0.70784747E-04  0.85203309E-11
    8    6    0.79759918E-04  0.10836951E-10
    9    6   -0.91083446E-04 -0.13847617E-10
   10    6    0.56777061E-04  0.17098370E-10
   11    6   -0.42467680E-04 -0.73651150E-11
   12    6    0.24231265E-03 -0.15144882E-11
    1    7   -0.53820245E-04 -0.51755492E-11
    2    7    0.26984666E-03  0.37461256E-11
    3    7   -0.56957264E-04 -0.10338333E-10
    4    7    0.95949137E-04  0.11093957E-10
    5    7    0.14499219E-03  0.21111240E-11
    6    7   -0.54424981E-05 -0.14279794E-10
    7    7   -0.31843477E-05  0.33195235E-11
    8    7   -0.11931337E-03 -0.65656110E-11
    9    7    0.38059588E-04  0.60259931E-11
   10    7   -0.11753184E-03 -0.36116494E-11
   11    7   -0.11210487E-03 -0.15193553E-11
   12    7    0.19680449E-04  0.83588518E-11
    1    8   -0.17251227E-03 -0.53110060E-11
    2    8   -0.27881978E-03  0.29697309E-10
    3    8    0.42607151E-04  0.14294793E-10
    4    8   -0.24927566E-05 -0.69187283E-12
    5    8   -0.39450467E-04 -0.12038170E-10
    6    8   -0.91373057E-04 -0.56391225E-11
    7    8   -0.15933634E-04  0.92098974E-11
    8    8   -0.47095290E-04  0.11537776E-11
    9    8    0.30807438E-04  0.38537500E-12
   10    8   -0.11149963E-03 -0.14608880E-10
   11    8   -0.28691787E-03 -0.26137547E-11
   12    8   -0.13291939E-03 -0.71839280E-11
    1    9   -0.33489811E-04  0.25287526E-10
    2    9   -0.64357575E-04  0.14928177E-10
    3    9    0.24248412E-03  0.13687440E-10
    4    9   -0.58754371E-04  0.11534415E-11
    5    9    0.21998236E-03 -0.41463576E-11
    6    9    0.67821884E-04  0.11353549E-10
    7    9    0.28451995E-04  0.48927345E-11
    8    9   -0.16769796E-03  0.67547480E-11
    9    9   -0.67009998E-05 -0.35920746E-12
   10    9   -0.19460866E-04 -0.10169156E-10
   11    9    0.13309278E-03 -0.10960040E-10
   12    9    0.11517652E-03 -0.21225443E-11
    1   10    0.95433417E-04  0.19616635E-11
    2   10   -0.14609113E-03 -0.11343110E-11
    3   10    0.56658041E-05 -0.90494640E-11
    4   10   -0.24217854E-03 -0.19149751E-10
    5   10    0.90051455E-04  0.19205189E-10
    6   10    0.13098284E-03  0.28103073E-11
    7   10   -0.16879318E-03 -0.10499999E-10
    8   10   -0.19824894E-03  0.13286757E-10
    9   10   -0.16971362E-03 -0.66820049E-11
   10   10   -0.38447573E-05 -0.10178505E-10
   11   10    0.11960746E-03  0.41006605E-11
   12   10   -0.37513694E-04  0.66179711E-11
    1   11    0.26412698E-05  0.38303058E-11
    2   11   -0.40116832E-04 -0.55874589E-11
    3   11   -0.91371206E-04 -0.87956626E-11
    4   11    0.13864551E-03 -0.15399882E-10
    5   11   -0.25893678E-06  0.18611224E-10
    6   11   -0.20013255E-03  0.31773770E-11
    7   11   -0.10307034E-03 -0.15257791E-10
    8   11   -0.10300066E-04 -0.71751101E-11
    9   11    0.28749253E-04  0.44934757E-11
   10   11    0.16179522E-04  0.14589489E-10
   11   11   -0.47202946E-04 -0.97474979E-11
   12   11    0.29981126E-04  0.23032479E-11
    1   12    0.58345963E-04 -0.14545120E-10
    2   12    0.22094450E-03 -0.20377268E-10
    3   12    0.67587731E-04 -0.45192146E-11
    4   12    0.16391719E-03 -0.39551151E-11
    5   12   -0.39835697E-03  0.21468191E-10
    6   12    0.11926292E-03  0.24672105E-10
    7   12    0.11514407E-04 -0.55064768E-11
    8   12    0.96724032E-04 -0.19354415E-11
    9   12    0.16254614E-03 -0.37998483E-11
   10   12   -0.28840685E-04  0.22859475E-11
   11   12   -0.16753270E-03  0.21155629E-10
   12   12   -0.58517162E-05  0.21574199E-10

   -3   -6    0
    1    1   -0.14099765E-03 -0.15894623E-10
    2    1    0.16221368E-03 -0.37948078E-11
    3    1    0.71297154E-05  0.48568562E-11
    4    1    0.12292132E-03 -0.52846652E-11
    5    1   -0.13254158E-03 -0.26666069E-11
    6    1   -0.33543143E-03 -0.11431056E-10
    7    1    0.35650219E-03  0.18427989E-11
    8    1   -0.16987472E-03 -0.11874382E-10
    9    1    0.70154354E-04  0.59846099E-11
   10    1   -0.26531905E-03 -0.78744060E-11
   11    1   -0.25970909E-04  0.63622491E-11
   12    1    0.10275179E-03  0.13567490E-10
    1    2    0.16726221E-03 -0.18527329E-11
    2    2    0.15444890E-03  0.15076057E-11
    3    2   -0.59350930E-04  0.14792622E-10
    4    2    0.63011285E-04  0.37937622E-12
    5    2    0.33725762E-03 -0.14618442E-10
    6    2    0.11488218E-03  0.45153227E-11
    7    2   -0.14278362E-04  0.65487503E-12
    8    2    0.58955495E-04  0.35345615E-11
    9    2   -0.25307044E-03 -0.24369146E-10
   10    2   -0.31105749E-04 -0.40611618E-11
   11    2   -0.18149723E-04  0.12595673E-10
   12    2    0.55500848E-04  0.24695611E-11
    1    3    0.14219429E-03  0.13379464E-10
    2    3   -0.78327056E-04  0.58944013E-11
    3    3    0.13454873E-03  0.66122958E-11
    4    3    0.84767482E-04 -0.50935587E-11
    5    3    0.72468884E-03  0.18440515E-11
    6    3    0.79693163E-04  0.12600942E-10
    7    3    0.26225262E-03 -0.10379833E-10
    8    3    0.17535497E-04 -0.17295474E-10
    9    3   -0.61224678E-04 -0.63596151E-11
   10    3    0.31242850E-04  0.23897625E-11
   11    3    0.73963249E-05 -0.48458259E-11
   12    3    0.26525186E-03 -0.16939841E-10
    1    4   -0.22547883E-04 -0.51357060E-11
    2    4    0.17869067E-04  0.47173628E-11
    3    4    0.57758039E-04  0.86876826E-11
    4    4   -0.14115256E-03 -0.55592716E-12
    5    4   -0.16137601E-03  0.20520328E-11
    6    4   -0.58510303E-05  0.23944928E-11
    7    4   -0.26575408E-03  0.15175023E-11
    8    4    0.26028148E-04  0.25322231E-11
    9    4   -0.10451791E-03 -0.43070105E-12
   10    4    0.23062548E-04  0.14727664E-10
   11    4   -0.43749496E-04 -0.23606301E-10
   12    4    0.12870725E-04 -0.12819796E-10
    1    5   -0.10696806E-03 -0.50024506E-11
[truncated: 4,598,712 more chars]
