# Supplementary material for: Emergence of valley selectivity in monolayer tin(ii) sulphide
Source: Nanoscale Adv. 2019 Nov 11;1(12):4863–9. doi: 10.1039/c9na00555b (PMC9417898; doi:10.1039/c9na00555b)
Supplement: NA-001-C9NA00555B-s006 [file NA-001-C9NA00555B-s006.dat]

## written on  6Jul2019 at 09:49:33  with use_ws_distance=.true.
   -7   -7    0    1    1
    1
    0    0    0
   -7   -7    0    1    2
    1
    0    0    0
   -7   -7    0    1    3
    1
    0    0    0
   -7   -7    0    1    4
    4
    0    0    0
    0   15    0
   15    0    0
   15   15    0
   -7   -7    0    1    5
    2
    0   15    0
   15   15    0
   -7   -7    0    1    6
    2
    0   15    0
   15   15    0
   -7   -7    0    1    7
    2
    0   15    0
   15   15    0
   -7   -7    0    1    8
    2
    0   15    0
   15   15    0
   -7   -7    0    1    9
    2
    0   15    0
   15   15    0
   -7   -7    0    1   10
    1
    0    0    0
   -7   -7    0    1   11
    1
    0    0    0
   -7   -7    0    1   12
    1
    0    0    0
   -7   -7    0    2    1
    1
    0    0    0
   -7   -7    0    2    2
    1
    0    0    0
   -7   -7    0    2    3
    1
    0    0    0
   -7   -7    0    2    4
    2
    0    0    0
   15    0    0
   -7   -7    0    2    5
    2
    0   15    0
   15   15    0
   -7   -7    0    2    6
    2
    0    0    0
   15    0    0
   -7   -7    0    2    7
    2
    0   15    0
   15   15    0
   -7   -7    0    2    8
    2
    0   15    0
   15   15    0
   -7   -7    0    2    9
    2
    0   15    0
   15   15    0
   -7   -7    0    2   10
    1
    0    0    0
   -7   -7    0    2   11
    1
    0    0    0
   -7   -7    0    2   12
    1
    0    0    0
   -7   -7    0    3    1
    1
    0    0    0
   -7   -7    0    3    2
    1
    0    0    0
   -7   -7    0    3    3
    1
    0    0    0
   -7   -7    0    3    4
    2
    0    0    0
   15    0    0
   -7   -7    0    3    5
    2
    0   15    0
   15   15    0
   -7   -7    0    3    6
    4
    0    0    0
    0   15    0
   15    0    0
   15   15    0
   -7   -7    0    3    7
    2
    0   15    0
   15   15    0
   -7   -7    0    3    8
    2
    0   15    0
   15   15    0
   -7   -7    0    3    9
    2
    0   15    0
   15   15    0
   -7   -7    0    3   10
    1
    0    0    0
   -7   -7    0    3   11
    1
    0    0    0
   -7   -7    0    3   12
    1
    0    0    0
   -7   -7    0    4    1
    1
    0    0    0
   -7   -7    0    4    2
    1
    0    0    0
   -7   -7    0    4    3
    1
    0    0    0
   -7   -7    0    4    4
    1
    0    0    0
   -7   -7    0    4    5
    1
    0    0    0
   -7   -7    0    4    6
    1
    0    0    0
   -7   -7    0    4    7
    1
    0    0    0
   -7   -7    0    4    8
    1
    0    0    0
   -7   -7    0    4    9
    1
    0    0    0
   -7   -7    0    4   10
    1
    0    0    0
   -7   -7    0    4   11
    1
    0    0    0
   -7   -7    0    4   12
    1
    0    0    0
   -7   -7    0    5    1
    1
    0    0    0
   -7   -7    0    5    2
    1
    0    0    0
   -7   -7    0    5    3
    1
    0    0    0
   -7   -7    0    5    4
    1
    0    0    0
   -7   -7    0    5    5
    1
    0    0    0
   -7   -7    0    5    6
    1
    0    0    0
   -7   -7    0    5    7
    1
    0    0    0
   -7   -7    0    5    8
    1
    0    0    0
   -7   -7    0    5    9
    1
    0    0    0
   -7   -7    0    5   10
    1
    0    0    0
   -7   -7    0    5   11
    1
    0    0    0
   -7   -7    0    5   12
    1
    0    0    0
   -7   -7    0    6    1
    1
    0    0    0
   -7   -7    0    6    2
    1
    0    0    0
   -7   -7    0    6    3
    1
    0    0    0
   -7   -7    0    6    4
    1
    0    0    0
   -7   -7    0    6    5
    1
    0    0    0
   -7   -7    0    6    6
    1
    0    0    0
   -7   -7    0    6    7
    1
    0    0    0
   -7   -7    0    6    8
    1
    0    0    0
   -7   -7    0    6    9
    1
    0    0    0
   -7   -7    0    6   10
    1
    0    0    0
   -7   -7    0    6   11
    1
    0    0    0
   -7   -7    0    6   12
    1
    0    0    0
   -7   -7    0    7    1
    1
    0    0    0
   -7   -7    0    7    2
    1
    0    0    0
   -7   -7    0    7    3
    1
    0    0    0
   -7   -7    0    7    4
    1
    0    0    0
   -7   -7    0    7    5
    1
    0    0    0
   -7   -7    0    7    6
    1
    0    0    0
   -7   -7    0    7    7
    1
    0    0    0
   -7   -7    0    7    8
    1
    0    0    0
   -7   -7    0    7    9
    1
    0    0    0
   -7   -7    0    7   10
    1
    0    0    0
   -7   -7    0    7   11
    1
    0    0    0
   -7   -7    0    7   12
    1
    0    0    0
   -7   -7    0    8    1
    1
    0    0    0
   -7   -7    0    8    2
    1
    0    0    0
   -7   -7    0    8    3
    1
    0    0    0
   -7   -7    0    8    4
    1
    0    0    0
   -7   -7    0    8    5
    1
    0    0    0
   -7   -7    0    8    6
    1
    0    0    0
   -7   -7    0    8    7
    1
    0    0    0
   -7   -7    0    8    8
    1
    0    0    0
   -7   -7    0    8    9
    1
    0    0    0
   -7   -7    0    8   10
    1
    0    0    0
   -7   -7    0    8   11
    1
    0    0    0
   -7   -7    0    8   12
    1
    0    0    0
   -7   -7    0    9    1
    1
    0    0    0
   -7   -7    0    9    2
    1
    0    0    0
   -7   -7    0    9    3
    1
    0    0    0
   -7   -7    0    9    4
    1
    0    0    0
   -7   -7    0    9    5
    1
    0    0    0
   -7   -7    0    9    6
    1
    0    0    0
   -7   -7    0    9    7
    1
    0    0    0
   -7   -7    0    9    8
    1
    0    0    0
   -7   -7    0    9    9
    1
    0    0    0
   -7   -7    0    9   10
    1
    0    0    0
   -7   -7    0    9   11
    1
    0    0    0
   -7   -7    0    9   12
    1
    0    0    0
   -7   -7    0   10    1
    1
    0    0    0
   -7   -7    0   10    2
    1
    0    0    0
   -7   -7    0   10    3
    1
    0    0    0
   -7   -7    0   10    4
    2
    0    0    0
   15    0    0
   -7   -7    0   10    5
    2
    0    0    0
   15    0    0
   -7   -7    0   10    6
    2
    0    0    0
   15    0    0
   -7   -7    0   10    7
    2
    0    0    0
   15    0    0
   -7   -7    0   10    8
    2
    0   15    0
   15   15    0
   -7   -7    0   10    9
    2
    0   15    0
   15   15    0
   -7   -7    0   10   10
    1
    0    0    0
   -7   -7    0   10   11
    1
    0    0    0
   -7   -7    0   10   12
    1
    0    0    0
   -7   -7    0   11    1
    1
    0    0    0
   -7   -7    0   11    2
    1
    0    0    0
   -7   -7    0   11    3
    1
    0    0    0
   -7   -7    0   11    4
    2
    0    0    0
   15    0    0
   -7   -7    0   11    5
    2
    0    0    0
   15    0    0
   -7   -7    0   11    6
    2
    0    0    0
   15    0    0
   -7   -7    0   11    7
    2
    0    0    0
   15    0    0
   -7   -7    0   11    8
    2
    0    0    0
   15    0    0
   -7   -7    0   11    9
    2
    0    0    0
   15    0    0
   -7   -7    0   11   10
    1
    0    0    0
   -7   -7    0   11   11
    1
    0    0    0
   -7   -7    0   11   12
    1
    0    0    0
   -7   -7    0   12    1
    1
    0    0    0
   -7   -7    0   12    2
    1
    0    0    0
   -7   -7    0   12    3
    1
    0    0    0
   -7   -7    0   12    4
    2
    0    0    0
   15    0    0
   -7   -7    0   12    5
    2
    0    0    0
   15    0    0
   -7   -7    0   12    6
    2
    0    0    0
   15    0    0
   -7   -7    0   12    7
    2
    0    0    0
   15    0    0
   -7   -7    0   12    8
    2
    0   15    0
   15   15    0
   -7   -7    0   12    9
    2
    0    0    0
   15    0    0
   -7   -7    0   12   10
    1
    0    0    0
   -7   -7    0   12   11
    1
    0    0    0
   -7   -7    0   12   12
    1
    0    0    0
   -7   -6    0    1    1
    1
    0    0    0
   -7   -6    0    1    2
    1
    0    0    0
   -7   -6    0    1    3
    1
    0    0    0
   -7   -6    0    1    4
    2
    0    0    0
   15    0    0
   -7   -6    0    1    5
    2
    0    0    0
   15    0    0
   -7   -6    0    1    6
    2
    0    0    0
   15    0    0
   -7   -6    0    1    7
    2
    0    0    0
   15    0    0
   -7   -6    0    1    8
    2
    0    0    0
   15    0    0
   -7   -6    0    1    9
    2
    0    0    0
   15    0    0
   -7   -6    0    1   10
    1
    0    0    0
   -7   -6    0    1   11
    1
    0    0    0
   -7   -6    0    1   12
    1
    0    0    0
   -7   -6    0    2    1
    1
    0    0    0
   -7   -6    0    2    2
    1
    0    0    0
   -7   -6    0    2    3
    1
    0    0    0
   -7   -6    0    2    4
    2
    0    0    0
   15    0    0
   -7   -6    0    2    5
    2
    0    0    0
   15    0    0
   -7   -6    0    2    6
    2
    0    0    0
   15    0    0
   -7   -6    0    2    7
    2
    0    0    0
   15    0    0
   -7   -6    0    2    8
    2
    0    0    0
   15    0    0
   -7   -6    0    2    9
    2
    0    0    0
   15    0    0
   -7   -6    0    2   10
    1
    0    0    0
   -7   -6    0    2   11
    1
    0    0    0
   -7   -6    0    2   12
    1
    0    0    0
   -7   -6    0    3    1
    1
    0    0    0
   -7   -6    0    3    2
    1
    0    0    0
   -7   -6    0    3    3
    1
    0    0    0
   -7   -6    0    3    4
    2
    0    0    0
   15    0    0
   -7   -6    0    3    5
    2
    0    0    0
   15    0    0
   -7   -6    0    3    6
    2
    0    0    0
   15    0    0
   -7   -6    0    3    7
    2
    0    0    0
   15    0    0
   -7   -6    0    3    8
    2
    0    0    0
   15    0    0
   -7   -6    0    3    9
    2
    0    0    0
   15    0    0
   -7   -6    0    3   10
    1
    0    0    0
   -7   -6    0    3   11
    1
    0    0    0
   -7   -6    0    3   12
    1
    0    0    0
   -7   -6    0    4    1
    1
    0    0    0
   -7   -6    0    4    2
    1
    0    0    0
   -7   -6    0    4    3
    1
    0    0    0
   -7   -6    0    4    4
    1
    0    0    0
   -7   -6    0    4    5
    1
    0    0    0
   -7   -6    0    4    6
    1
    0    0    0
   -7   -6    0    4    7
    1
    0    0    0
   -7   -6    0    4    8
    1
    0    0    0
   -7   -6    0    4    9
    1
    0    0    0
   -7   -6    0    4   10
    1
    0    0    0
   -7   -6    0    4   11
    1
    0    0    0
   -7   -6    0    4   12
    1
    0    0    0
   -7   -6    0    5    1
    1
    0    0    0
   -7   -6    0    5    2
    1
    0    0    0
   -7   -6    0    5    3
    1
    0    0    0
   -7   -6    0    5    4
    1
    0    0    0
   -7   -6    0    5    5
    1
    0    0    0
   -7   -6    0    5    6
    1
    0    0    0
   -7   -6    0    5    7
    1
    0    0    0
   -7   -6    0    5    8
    1
    0    0    0
   -7   -6    0    5    9
    1
    0    0    0
   -7   -6    0    5   10
    1
    0    0    0
   -7   -6    0    5   11
    1
    0    0    0
   -7   -6    0    5   12
    1
    0    0    0
   -7   -6    0    6    1
    1
    0    0    0
   -7   -6    0    6    2
    1
    0    0    0
   -7   -6    0    6    3
    1
    0    0    0
   -7   -6    0    6    4
    1
    0    0    0
   -7   -6    0    6    5
    1
    0    0    0
   -7   -6    0    6    6
    1
    0    0    0
   -7   -6    0    6    7
    1
    0    0    0
   -7   -6    0    6    8
    1
    0    0    0
   -7   -6    0    6    9
    1
    0    0    0
   -7   -6    0    6   10
    1
    0    0    0
   -7   -6    0    6   11
    1
    0    0    0
   -7   -6    0    6   12
    1
    0    0    0
   -7   -6    0    7    1
    1
    0    0    0
   -7   -6    0    7    2
    1
    0    0    0
   -7   -6    0    7    3
    1
    0    0    0
   -7   -6    0    7    4
    1
    0    0    0
   -7   -6    0    7    5
    1
    0    0    0
   -7   -6    0    7    6
    1
    0    0    0
   -7   -6    0    7    7
    1
    0    0    0
   -7   -6    0    7    8
    1
    0    0    0
   -7   -6    0    7    9
    1
    0    0    0
   -7   -6    0    7   10
    1
    0    0    0
   -7   -6    0    7   11
    1
    0    0    0
   -7   -6    0    7   12
    1
    0    0    0
   -7   -6    0    8    1
    1
    0    0    0
   -7   -6    0    8    2
    1
    0    0    0
   -7   -6    0    8    3
    1
    0    0    0
   -7   -6    0    8    4
    1
    0    0    0
   -7   -6    0    8    5
    1
    0    0    0
   -7   -6    0    8    6
    1
    0    0    0
   -7   -6    0    8    7
    1
    0    0    0
   -7   -6    0    8    8
    1
    0    0    0
   -7   -6    0    8    9
    1
    0    0    0
   -7   -6    0    8   10
    1
    0    0    0
   -7   -6    0    8   11
    1
    0    0    0
   -7   -6    0    8   12
    1
    0    0    0
   -7   -6    0    9    1
    1
    0    0    0
   -7   -6    0    9    2
    1
    0    0    0
   -7   -6    0    9    3
    1
    0    0    0
   -7   -6    0    9    4
    1
    0    0    0
   -7   -6    0    9    5
    1
    0    0    0
   -7   -6    0    9    6
    1
    0    0    0
   -7   -6    0    9    7
    1
    0    0    0
   -7   -6    0    9    8
    1
    0    0    0
   -7   -6    0    9    9
    1
    0    0    0
   -7   -6    0    9   10
    1
    0    0    0
   -7   -6    0    9   11
    1
    0    0    0
   -7   -6    0    9   12
    1
    0    0    0
   -7   -6    0   10    1
    1
    0    0    0
   -7   -6    0   10    2
    1
    0    0    0
   -7   -6    0   10    3
    1
    0    0    0
   -7   -6    0   10    4
    2
    0    0    0
   15    0    0
   -7   -6    0   10    5
    2
    0    0    0
   15    0    0
   -7   -6    0   10    6
    2
    0    0    0
   15    0    0
   -7   -6    0   10    7
    2
    0    0    0
   15    0    0
   -7   -6    0   10    8
    2
    0    0    0
   15    0    0
   -7   -6    0   10    9
    2
    0    0    0
   15    0    0
   -7   -6    0   10   10
    1
    0    0    0
   -7   -6    0   10   11
    1
    0    0    0
   -7   -6    0   10   12
    1
    0    0    0
   -7   -6    0   11    1
    1
    0    0    0
   -7   -6    0   11    2
    1
    0    0    0
   -7   -6    0   11    3
    1
    0    0    0
   -7   -6    0   11    4
    2
    0    0    0
   15    0    0
   -7   -6    0   11    5
    2
    0    0    0
   15    0    0
   -7   -6    0   11    6
    2
    0    0    0
   15    0    0
   -7   -6    0   11    7
    2
    0    0    0
   15    0    0
   -7   -6    0   11    8
    2
    0    0    0
   15    0    0
   -7   -6    0   11    9
    2
    0    0    0
   15    0    0
   -7   -6    0   11   10
    1
    0    0    0
   -7   -6    0   11   11
    1
    0    0    0
   -7   -6    0   11   12
    1
    0    0    0
   -7   -6    0   12    1
    1
    0    0    0
   -7   -6    0   12    2
    1
    0    0    0
   -7   -6    0   12    3
    1
    0    0    0
   -7   -6    0   12    4
    2
    0    0    0
   15    0    0
   -7   -6    0   12    5
    2
    0    0    0
   15    0    0
   -7   -6    0   12    6
    2
    0    0    0
   15    0    0
   -7   -6    0   12    7
    2
    0    0    0
   15    0    0
   -7   -6    0   12    8
    2
    0    0    0
   15    0    0
   -7   -6    0   12    9
    2
    0    0    0
   15    0    0
   -7   -6    0   12   10
    1
    0    0    0
   -7   -6    0   12   11
    1
    0    0    0
   -7   -6    0   12   12
    1
    0    0    0
   -7   -5    0    1    1
    1
    0    0    0
   -7   -5    0    1    2
    1
    0    0    0
   -7   -5    0    1    3
    1
    0    0    0
   -7   -5    0    1    4
    2
    0    0    0
   15    0    0
   -7   -5    0    1    5
    2
    0    0    0
   15    0    0
   -7   -5    0    1    6
    2
    0    0    0
   15    0    0
   -7   -5    0    1    7
    2
    0    0    0
   15    0    0
   -7   -5    0    1    8
    2
    0    0    0
   15    0    0
   -7   -5    0    1    9
    2
    0    0    0
   15    0    0
   -7   -5    0    1   10
    1
    0    0    0
   -7   -5    0    1   11
    1
    0    0    0
   -7   -5    0    1   12
    1
    0    0    0
   -7   -5    0    2    1
    1
    0    0    0
   -7   -5    0    2    2
    1
    0    0    0
   -7   -5    0    2    3
    1
    0    0    0
   -7   -5    0    2    4
    2
    0    0    0
   15    0    0
   -7   -5    0    2    5
    2
    0    0    0
   15    0    0
   -7   -5    0    2    6
    2
    0    0    0
   15    0    0
   -7   -5    0    2    7
    2
    0    0    0
   15    0    0
   -7   -5    0    2    8
    2
    0    0    0
   15    0    0
   -7   -5    0    2    9
    2
    0    0    0
   15    0    0
   -7   -5    0    2   10
    1
    0    0    0
   -7   -5    0    2   11
    1
    0    0    0
   -7   -5    0    2   12
    1
    0    0    0
   -7   -5    0    3    1
    1
    0    0    0
   -7   -5    0    3    2
    1
    0    0    0
   -7   -5    0    3    3
    1
    0    0    0
   -7   -5    0    3    4
    2
    0    0    0
   15    0    0
   -7   -5    0    3    5
    2
    0    0    0
   15    0    0
   -7   -5    0    3    6
    2
    0    0    0
   15    0    0
   -7   -5    0    3    7
    2
    0    0    0
   15    0    0
   -7   -5    0    3    8
    2
    0    0    0
   15    0    0
   -7   -5    0    3    9
    2
    0    0    0
   15    0    0
   -7   -5    0    3   10
    1
    0    0    0
   -7   -5    0    3   11
    1
    0    0    0
   -7   -5    0    3   12
    1
    0    0    0
   -7   -5    0    4    1
    1
    0    0    0
   -7   -5    0    4    2
    1
    0    0    0
   -7   -5    0    4    3
    1
    0    0    0
   -7   -5    0    4    4
    1
    0    0    0
   -7   -5    0    4    5
    1
    0    0    0
   -7   -5    0    4    6
    1
    0    0    0
   -7   -5    0    4    7
    1
    0    0    0
   -7   -5    0    4    8
    1
    0    0    0
   -7   -5    0    4    9
    1
    0    0    0
   -7   -5    0    4   10
    1
    0    0    0
   -7   -5    0    4   11
    1
    0    0    0
   -7   -5    0    4   12
    1
    0    0    0
   -7   -5    0    5    1
    1
    0    0    0
   -7   -5    0    5    2
    1
    0    0    0
   -7   -5    0    5    3
    1
    0    0    0
   -7   -5    0    5    4
    1
    0    0    0
   -7   -5    0    5    5
    1
    0    0    0
   -7   -5    0    5    6
    1
    0    0    0
   -7   -5    0    5    7
    1
    0    0    0
   -7   -5    0    5    8
    1
    0    0    0
   -7   -5    0    5    9
    1
    0    0    0
   -7   -5    0    5   10
    1
    0    0    0
   -7   -5    0    5   11
    1
    0    0    0
   -7   -5    0    5   12
    1
    0    0    0
   -7   -5    0    6    1
    1
    0    0    0
   -7   -5    0    6    2
    1
    0    0    0
   -7   -5    0    6    3
    1
    0    0    0
   -7   -5    0    6    4
    1
    0    0    0
   -7   -5    0    6    5
    1
    0    0    0
   -7   -5    0    6    6
    1
    0    0    0
   -7   -5    0    6    7
    1
    0    0    0
   -7   -5    0    6    8
    1
    0    0    0
   -7   -5    0    6    9
    1
    0    0    0
   -7   -5    0    6   10
    1
    0    0    0
   -7   -5    0    6   11
    1
    0    0    0
   -7   -5    0    6   12
    1
    0    0    0
   -7   -5    0    7    1
    1
    0    0    0
   -7   -5    0    7    2
    1
    0    0    0
   -7   -5    0    7    3
    1
    0    0    0
   -7   -5    0    7    4
    1
    0    0    0
   -7   -5    0    7    5
    1
    0    0    0
   -7   -5    0    7    6
    1
    0    0    0
   -7   -5    0    7    7
    1
    0    0    0
   -7   -5    0    7    8
    1
    0    0    0
   -7   -5    0    7    9
    1
    0    0    0
   -7   -5    0    7   10
    1
    0    0    0
   -7   -5    0    7   11
    1
    0    0    0
   -7   -5    0    7   12
    1
    0    0    0
   -7   -5    0    8    1
    1
    0    0    0
   -7   -5    0    8    2
    1
    0    0    0
   -7   -5    0    8    3
    1
    0    0    0
   -7   -5    0    8    4
    1
    0    0    0
   -7   -5    0    8    5
    1
    0    0    0
   -7   -5    0    8    6
    1
    0    0    0
   -7   -5    0    8    7
    1
    0    0    0
   -7   -5    0    8    8
    1
    0    0    0
   -7   -5    0    8    9
    1
    0    0    0
   -7   -5    0    8   10
    1
    0    0    0
   -7   -5    0    8   11
    1
    0    0    0
   -7   -5    0    8   12
    1
    0    0    0
   -7   -5    0    9    1
    1
    0    0    0
   -7   -5    0    9    2
    1
    0    0    0
   -7   -5    0    9    3
    1
    0    0    0
   -7   -5    0    9    4
    1
    0    0    0
   -7   -5    0    9    5
    1
    0    0    0
   -7   -5    0    9    6
    1
    0    0    0
   -7   -5    0    9    7
    1
    0    0    0
   -7   -5    0    9    8
    1
    0    0    0
   -7   -5    0    9    9
    1
    0    0    0
   -7   -5    0    9   10
    1
    0    0    0
   -7   -5    0    9   11
    1
    0    0    0
   -7   -5    0    9   12
    1
    0    0    0
   -7   -5    0   10    1
    1
    0    0    0
   -7   -5    0   10    2
    1
    0    0    0
   -7   -5    0   10    3
    1
    0    0    0
   -7   -5    0   10    4
    2
    0    0    0
   15    0    0
   -7   -5    0   10    5
    2
    0    0    0
   15    0    0
   -7   -5    0   10    6
    2
    0    0    0
   15    0    0
   -7   -5    0   10    7
    2
    0    0    0
   15    0    0
   -7   -5    0   10    8
    2
    0    0    0
   15    0    0
   -7   -5    0   10    9
    2
    0    0    0
   15    0    0
   -7   -5    0   10   10
    1
    0    0    0
   -7   -5    0   10   11
    1
    0    0    0
   -7   -5    0   10   12
    1
    0    0    0
   -7   -5    0   11    1
    1
    0    0    0
   -7   -5    0   11    2
    1
    0    0    0
   -7   -5    0   11    3
    1
    0    0    0
   -7   -5    0   11    4
    2
    0    0    0
   15    0    0
   -7   -5    0   11    5
    2
    0    0    0
   15    0    0
   -7   -5    0   11    6
    2
    0    0    0
   15    0    0
   -7   -5    0   11    7
    2
    0    0    0
   15    0    0
   -7   -5    0   11    8
    2
    0    0    0
   15    0    0
   -7   -5    0   11    9
    2
    0    0    0
   15    0    0
   -7   -5    0   11   10
    1
    0    0    0
   -7   -5    0   11   11
    1
    0    0    0
   -7   -5    0   11   12
    1
    0    0    0
   -7   -5    0   12    1
    1
    0    0    0
   -7   -5    0   12    2
    1
    0    0    0
   -7   -5    0   12    3
    1
    0    0    0
   -7   -5    0   12    4
    2
    0    0    0
   15    0    0
   -7   -5    0   12    5
    2
    0    0    0
   15    0    0
   -7   -5    0   12    6
    2
    0    0    0
   15    0    0
   -7   -5    0   12    7
    2
    0    0    0
   15    0    0
   -7   -5    0   12    8
    2
    0    0    0
   15    0    0
   -7   -5    0   12    9
    2
    0    0    0
   15    0    0
   -7   -5    0   12   10
    1
    0    0    0
   -7   -5    0   12   11
    1
    0    0    0
   -7   -5    0   12   12
    1
    0    0    0
   -7   -4    0    1    1
    1
    0    0    0
   -7   -4    0    1    2
    1
    0    0    0
   -7   -4    0    1    3
    1
    0    0    0
   -7   -4    0    1    4
    2
    0    0    0
   15    0    0
   -7   -4    0    1    5
    2
    0    0    0
   15    0    0
   -7   -4    0    1    6
    2
    0    0    0
   15    0    0
   -7   -4    0    1    7
    2
    0    0    0
   15    0    0
   -7   -4    0    1    8
    2
    0    0    0
   15    0    0
   -7   -4    0    1    9
    2
    0    0    0
   15    0    0
   -7   -4    0    1   10
    1
    0    0    0
   -7   -4    0    1   11
    1
    0    0    0
   -7   -4    0    1   12
    1
    0    0    0
   -7   -4    0    2    1
    1
    0    0    0
   -7   -4    0    2    2
    1
    0    0    0
   -7   -4    0    2    3
    1
    0    0    0
   -7   -4    0    2    4
    2
    0    0    0
   15    0    0
   -7   -4    0    2    5
    2
    0    0    0
   15    0    0
   -7   -4    0    2    6
    2
    0    0    0
   15    0    0
   -7   -4    0    2    7
    2
    0    0    0
   15    0    0
   -7   -4    0    2    8
    2
    0    0    0
   15    0    0
   -7   -4    0    2    9
    2
    0    0    0
   15    0    0
   -7   -4    0    2   10
    1
    0    0    0
   -7   -4    0    2   11
    1
    0    0    0
   -7   -4    0    2   12
    1
    0    0    0
   -7   -4    0    3    1
    1
    0    0    0
   -7   -4    0    3    2
    1
    0    0    0
   -7   -4    0    3    3
    1
    0    0    0
   -7   -4    0    3    4
    2
    0    0    0
   15    0    0
   -7   -4    0    3    5
    2
    0    0    0
   15    0    0
   -7   -4    0    3    6
    2
    0    0    0
   15    0    0
   -7   -4    0    3    7
    2
    0    0    0
   15    0    0
   -7   -4    0    3    8
    2
    0    0    0
   15    0    0
   -7   -4    0    3    9
    2
    0    0    0
   15    0    0
   -7   -4    0    3   10
    1
    0    0    0
   -7   -4    0    3   11
    1
    0    0    0
   -7   -4    0    3   12
    1
    0    0    0
   -7   -4    0    4    1
    1
    0    0    0
   -7   -4    0    4    2
    1
    0    0    0
   -7   -4    0    4    3
    1
    0    0    0
   -7   -4    0    4    4
    1
    0    0    0
   -7   -4    0    4    5
    1
    0    0    0
   -7   -4    0    4    6
    1
    0    0    0
   -7   -4    0    4    7
    1
    0    0    0
   -7   -4    0    4    8
    1
    0    0    0
   -7   -4    0    4    9
    1
    0    0    0
   -7   -4    0    4   10
    1
    0    0    0
   -7   -4    0    4   11
    1
    0    0    0
   -7   -4    0    4   12
    1
    0    0    0
   -7   -4    0    5    1
    1
    0    0    0
   -7   -4    0    5    2
    1
    0    0    0
   -7   -4    0    5    3
    1
    0    0    0
   -7   -4    0    5    4
    1
    0    0    0
   -7   -4    0    5    5
    1
    0    0    0
   -7   -4    0    5    6
    1
    0    0    0
   -7   -4    0    5    7
    1
    0    0    0
   -7   -4    0    5    8
    1
    0    0    0
   -7   -4    0    5    9
    1
    0    0    0
   -7   -4    0    5   10
    1
    0    0    0
   -7   -4    0    5   11
    1
    0    0    0
   -7   -4    0    5   12
    1
    0    0    0
   -7   -4    0    6    1
    1
    0    0    0
   -7   -4    0    6    2
    1
    0    0    0
   -7   -4    0    6    3
    1
    0    0    0
   -7   -4    0    6    4
    1
    0    0    0
   -7   -4    0    6    5
    1
    0    0    0
   -7   -4    0    6    6
    1
    0    0    0
   -7   -4    0    6    7
    1
    0    0    0
   -7   -4    0    6    8
    1
    0    0    0
   -7   -4    0    6    9
    1
    0    0    0
   -7   -4    0    6   10
    1
    0    0    0
   -7   -4    0    6   11
    1
    0    0    0
   -7   -4    0    6   12
    1
    0    0    0
   -7   -4    0    7    1
    1
    0    0    0
   -7   -4    0    7    2
    1
    0    0    0
   -7   -4    0    7    3
    1
    0    0    0
   -7   -4    0    7    4
    1
    0    0    0
   -7   -4    0    7    5
    1
    0    0    0
   -7   -4    0    7    6
    1
    0    0    0
   -7   -4    0    7    7
    1
    0    0    0
   -7   -4    0    7    8
    1
    0    0    0
   -7   -4    0    7    9
    1
    0    0    0
   -7   -4    0    7   10
    1
    0    0    0
   -7   -4    0    7   11
    1
    0    0    0
   -7   -4    0    7   12
    1
    0    0    0
   -7   -4    0    8    1
    1
    0    0    0
   -7   -4    0    8    2
    1
    0    0    0
   -7   -4    0    8    3
    1
    0    0    0
   -7   -4    0    8    4
    1
    0    0    0
   -7   -4    0    8    5
    1
    0    0    0
   -7   -4    0    8    6
    1
    0    0    0
   -7   -4    0    8    7
    1
    0    0    0
   -7   -4    0    8    8
    1
    0    0    0
   -7   -4    0    8    9
    1
    0    0    0
   -7   -4    0    8   10
    1
    0    0    0
   -7   -4    0    8   11
    1
    0    0    0
   -7   -4    0    8   12
    1
    0    0    0
   -7   -4    0    9    1
    1
    0    0    0
   -7   -4    0    9    2
    1
    0    0    0
   -7   -4    0    9    3
    1
    0    0    0
   -7   -4    0    9    4
    1
    0    0    0
   -7   -4    0    9    5
    1
    0    0    0
   -7   -4    0    9    6
    1
    0    0    0
   -7   -4    0    9    7
    1
    0    0    0
   -7   -4    0    9    8
    1
    0    0    0
   -7   -4    0    9    9
    1
    0    0    0
   -7   -4    0    9   10
    1
    0    0    0
   -7   -4    0    9   11
    1
    0    0    0
   -7   -4    0    9   12
    1
    0    0    0
   -7   -4    0   10    1
    1
    0    0    0
   -7   -4    0   10    2
    1
    0    0    0
   -7   -4    0   10    3
    1
    0    0    0
   -7   -4    0   10    4
    2
    0    0    0
   15    0    0
   -7   -4    0   10    5
    2
    0    0    0
   15    0    0
   -7   -4    0   10    6
    2
    0    0    0
   15    0    0
   -7   -4    0   10    7
    2
    0    0    0
   15    0    0
   -7   -4    0   10    8
    2
    0    0    0
   15    0    0
   -7   -4    0   10    9
    2
    0    0    0
   15    0    0
   -7   -4    0   10   10
    1
    0    0    0
   -7   -4    0   10   11
    1
    0    0    0
   -7   -4    0   10   12
    1
    0    0    0
   -7   -4    0   11    1
    1
    0    0    0
   -7   -4    0   11    2
    1
    0    0    0
   -7   -4    0   11    3
    1
    0    0    0
   -7   -4    0   11    4
    2
    0    0    0
   15    0    0
   -7   -4    0   11    5
    2
    0    0    0
   15    0    0
   -7   -4    0   11    6
    2
    0    0    0
   15    0    0
   -7   -4    0   11    7
    2
    0    0    0
   15    0    0
   -7   -4    0   11    8
    2
    0    0    0
   15    0    0
   -7   -4    0   11    9
    2
    0    0    0
   15    0    0
   -7   -4    0   11   10
    1
    0    0    0
   -7   -4    0   11   11
    1
    0    0    0
   -7   -4    0   11   12
    1
    0    0    0
   -7   -4    0   12    1
    1
    0    0    0
   -7   -4    0   12    2
    1
    0    0    0
   -7   -4    0   12    3
    1
    0    0    0
   -7   -4    0   12    4
    2
    0    0    0
   15    0    0
   -7   -4    0   12    5
    2
    0    0    0
   15    0    0
   -7   -4    0   12    6
    2
    0    0    0
   15    0    0
   -7   -4    0   12    7
    2
    0    0    0
   15    0    0
   -7   -4    0   12    8
    2
    0    0    0
   15    0    0
   -7   -4    0   12    9
    2
    0    0    0
   15    0    0
   -7   -4    0   12   10
    1
    0    0    0
   -7   -4    0   12   11
    1
    0    0    0
   -7   -4    0   12   12
    1
    0    0    0
   -7   -3    0    1    1
    1
    0    0    0
   -7   -3    0    1    2
    1
    0    0    0
   -7   -3    0    1    3
    1
    0    0    0
   -7   -3    0    1    4
    2
    0    0    0
   15    0    0
   -7   -3    0    1    5
    2
    0    0    0
   15    0    0
   -7   -3    0    1    6
    2
    0    0    0
   15    0    0
   -7   -3    0    1    7
    2
    0    0    0
   15    0    0
   -7   -3    0    1    8
    2
    0    0    0
   15    0    0
   -7   -3    0    1    9
    2
    0    0    0
   15    0    0
   -7   -3    0    1   10
    1
    0    0    0
   -7   -3    0    1   11
    1
    0    0    0
   -7   -3    0    1   12
    1
    0    0    0
   -7   -3    0    2    1
    1
    0    0    0
   -7   -3    0    2    2
    1
    0    0    0
   -7   -3    0    2    3
    1
    0    0    0
   -7   -3    0    2    4
    2
    0    0    0
   15    0    0
   -7   -3    0    2    5
    2
    0    0    0
   15    0    0
   -7   -3    0    2    6
    2
    0    0    0
   15    0    0
   -7   -3    0    2    7
    2
    0    0    0
   15    0    0
   -7   -3    0    2    8
    2
    0    0    0
   15    0    0
   -7   -3    0    2    9
    2
    0    0    0
   15    0    0
   -7   -3    0    2   10
    1
    0    0    0
   -7   -3    0    2   11
    1
    0    0    0
   -7   -3    0    2   12
    1
    0    0    0
   -7   -3    0    3    1
    1
    0    0    0
   -7   -3    0    3    2
    1
    0    0    0
   -7   -3    0    3    3
    1
    0    0    0
   -7   -3    0    3    4
    2
    0    0    0
   15    0    0
   -7   -3    0    3    5
    2
    0    0    0
   15    0    0
   -7   -3    0    3    6
    2
    0    0    0
   15    0    0
   -7   -3    0    3    7
    2
    0    0    0
   15    0    0
   -7   -3    0    3    8
    2
    0    0    0
   15    0    0
   -7   -3    0    3    9
    2
    0    0    0
   15    0    0
   -7   -3    0    3   10
    1
    0    0    0
   -7   -3    0    3   11
    1
    0    0    0
   -7   -3    0    3   12
    1
    0    0    0
   -7   -3    0    4    1
    1
    0    0    0
   -7   -3    0    4    2
    1
    0    0    0
   -7   -3    0    4    3
    1
    0    0    0
   -7   -3    0    4    4
    1
    0    0    0
   -7   -3    0    4    5
    1
    0    0    0
   -7   -3    0    4    6
    1
    0    0    0
   -7   -3    0    4    7
    1
    0    0    0
   -7   -3    0    4    8
    1
    0    0    0
   -7   -3    0    4    9
    1
    0    0    0
   -7   -3    0    4   10
    1
    0    0    0
   -7   -3    0    4   11
    1
    0    0    0
   -7   -3    0    4   12
    1
    0    0    0
   -7   -3    0    5    1
    1
    0    0    0
   -7   -3    0    5    2
    1
    0    0    0
   -7   -3    0    5    3
    1
    0    0    0
   -7   -3    0    5    4
    1
    0    0    0
   -7   -3    0    5    5
    1
    0    0    0
   -7   -3    0    5    6
    1
    0    0    0
   -7   -3    0    5    7
    1
    0    0    0
   -7   -3    0    5    8
    1
    0    0    0
   -7   -3    0    5    9
    1
    0    0    0
   -7   -3    0    5   10
    1
    0    0    0
   -7   -3    0    5   11
    1
    0    0    0
   -7   -3    0    5   12
    1
    0    0    0
   -7   -3    0    6    1
    1
    0    0    0
   -7   -3    0    6    2
    1
    0    0    0
   -7   -3    0    6    3
    1
    0    0    0
   -7   -3    0    6    4
    1
    0    0    0
   -7   -3    0    6    5
    1
    0    0    0
   -7   -3    0    6    6
    1
    0    0    0
   -7   -3    0    6    7
    1
    0    0    0
   -7   -3    0    6    8
    1
    0    0    0
   -7   -3    0    6    9
    1
    0    0    0
   -7   -3    0    6   10
    1
    0    0    0
   -7   -3    0    6   11
    1
    0    0    0
   -7   -3    0    6   12
    1
    0    0    0
   -7   -3    0    7    1
    1
    0    0    0
   -7   -3    0    7    2
    1
    0    0    0
   -7   -3    0    7    3
    1
    0    0    0
   -7   -3    0    7    4
    1
    0    0    0
   -7   -3    0    7    5
    1
    0    0    0
   -7   -3    0    7    6
    1
    0    0    0
   -7   -3    0    7    7
    1
    0    0    0
   -7   -3    0    7    8
    1
    0    0    0
   -7   -3    0    7    9
    1
    0    0    0
   -7   -3    0    7   10
    1
    0    0    0
   -7   -3    0    7   11
    1
    0    0    0
   -7   -3    0    7   12
    1
    0    0    0
   -7   -3    0    8    1
    1
    0    0    0
   -7   -3    0    8    2
    1
    0    0    0
   -7   -3    0    8    3
    1
    0    0    0
   -7   -3    0    8    4
    1
    0    0    0
   -7   -3    0    8    5
    1
    0    0    0
   -7   -3    0    8    6
    1
    0    0    0
   -7   -3    0    8    7
    1
    0    0    0
   -7   -3    0    8    8
    1
    0    0    0
   -7   -3    0    8    9
    1
    0    0    0
   -7   -3    0    8   10
    1
    0    0    0
   -7   -3    0    8   11
    1
    0    0    0
   -7   -3    0    8   12
    1
    0    0    0
   -7   -3    0    9    1
    1
    0    0    0
   -7   -3    0    9    2
    1
    0    0    0
   -7   -3    0    9    3
    1
    0    0    0
   -7   -3    0    9    4
    1
    0    0    0
   -7   -3    0    9    5
    1
    0    0    0
   -7   -3    0    9    6
    1
    0    0    0
   -7   -3    0    9    7
    1
    0    0    0
   -7   -3    0    9    8
    1
    0    0    0
   -7   -3    0    9    9
    1
    0    0    0
   -7   -3    0    9   10
    1
    0    0    0
   -7   -3    0    9   11
    1
    0    0    0
   -7   -3    0    9   12
    1
    0    0    0
   -7   -3    0   10    1
    1
    0    0    0
   -7   -3    0   10    2
    1
    0    0    0
   -7   -3    0   10    3
    1
    0    0    0
   -7   -3    0   10    4
    2
    0    0    0
   15    0    0
   -7   -3    0   10    5
    2
    0    0    0
   15    0    0
   -7   -3    0   10    6
    2
    0    0    0
   15    0    0
   -7   -3    0   10    7
    2
    0    0    0
   15    0    0
   -7   -3    0   10    8
    2
    0    0    0
   15    0    0
   -7   -3    0   10    9
    2
    0    0    0
   15    0    0
   -7   -3    0   10   10
    1
    0    0    0
   -7   -3    0   10   11
    1
    0    0    0
   -7   -3    0   10   12
    1
    0    0    0
   -7   -3    0   11    1
    1
    0    0    0
   -7   -3    0   11    2
    1
    0    0    0
   -7   -3    0   11    3
    1
    0    0    0
   -7   -3    0   11    4
    2
    0    0    0
   15    0    0
   -7   -3    0   11    5
    2
    0    0    0
   15    0    0
   -7   -3    0   11    6
    2
    0    0    0
   15    0    0
   -7   -3    0   11    7
    2
    0    0    0
   15    0    0
   -7   -3    0   11    8
    2
    0    0    0
   15    0    0
   -7   -3    0   11    9
    2
    0    0    0
   15    0    0
   -7   -3    0   11   10
    1
    0    0    0
   -7   -3    0   11   11
    1
    0    0    0
   -7   -3    0   11   12
    1
    0    0    0
   -7   -3    0   12    1
    1
    0    0    0
   -7   -3    0   12    2
    1
    0    0    0
   -7   -3    0   12    3
    1
    0    0    0
   -7   -3    0   12    4
    2
    0    0    0
   15    0    0
   -7   -3    0   12    5
    2
    0    0    0
   15    0    0
   -7   -3    0   12    6
    2
    0    0    0
   15    0    0
   -7   -3    0   12    7
    2
    0    0    0
   15    0    0
   -7   -3    0   12    8
    2
    0    0    0
   15    0    0
   -7   -3    0   12    9
    2
    0    0    0
   15    0    0
   -7   -3    0   12   10
    1
    0    0    0
   -7   -3    0   12   11
    1
    0    0    0
   -7   -3    0   12   12
    1
    0    0    0
   -7   -2    0    1    1
    1
    0    0    0
   -7   -2    0    1    2
    1
    0    0    0
   -7   -2    0    1    3
    1
    0    0    0
   -7   -2    0    1    4
    2
    0    0    0
   15    0    0
   -7   -2    0    1    5
    2
    0    0    0
   15    0    0
   -7   -2    0    1    6
    2
    0    0    0
   15    0    0
   -7   -2    0    1    7
    2
    0    0    0
   15    0    0
   -7   -2    0    1    8
    2
    0    0    0
   15    0    0
   -7   -2    0    1    9
    2
    0    0    0
   15    0    0
   -7   -2    0    1   10
    1
    0    0    0
   -7   -2    0    1   11
    1
    0    0    0
   -7   -2    0    1   12
    1
    0    0    0
   -7   -2    0    2    1
    1
    0    0    0
   -7   -2    0    2    2
    1
    0    0    0
   -7   -2    0    2    3
    1
    0    0    0
   -7   -2    0    2    4
    2
    0    0    0
   15    0    0
   -7   -2    0    2    5
    2
    0    0    0
   15    0    0
   -7   -2    0    2    6
    2
    0    0    0
   15    0    0
   -7   -2    0    2    7
    2
    0    0    0
   15    0    0
   -7   -2    0    2    8
    2
    0    0    0
   15    0    0
   -7   -2    0    2    9
    2
    0    0    0
   15    0    0
   -7   -2    0    2   10
    1
    0    0    0
   -7   -2    0    2   11
    1
    0    0    0
   -7   -2    0    2   12
    1
    0    0    0
   -7   -2    0    3    1
    1
    0    0    0
   -7   -2    0    3    2
    1
    0    0    0
   -7   -2    0    3    3
    1
    0    0    0
   -7   -2    0    3    4
    2
    0    0    0
   15    0    0
   -7   -2    0    3    5
    2
    0    0    0
   15    0    0
   -7   -2    0    3    6
    2
    0    0    0
   15    0    0
   -7   -2    0    3    7
    2
    0    0    0
   15    0    0
   -7   -2    0    3    8
    2
    0    0    0
   15    0    0
   -7   -2    0    3    9
    2
    0    0    0
   15    0    0
   -7   -2    0    3   10
    1
    0    0    0
   -7   -2    0    3   11
    1
    0    0    0
   -7   -2    0    3   12
    1
    0    0    0
   -7   -2    0    4    1
    1
    0    0    0
   -7   -2    0    4    2
    1
    0    0    0
   -7   -2    0    4    3
    1
    0    0    0
   -7   -2    0    4    4
    1
    0    0    0
   -7   -2    0    4    5
    1
    0    0    0
   -7   -2    0    4    6
    1
    0    0    0
   -7   -2    0    4    7
    1
    0    0    0
   -7   -2    0    4    8
    1
    0    0    0
   -7   -2    0    4    9
    1
    0    0    0
   -7   -2    0    4   10
    1
    0    0    0
   -7   -2    0    4   11
    1
    0    0    0
   -7   -2    0    4   12
    1
    0    0    0
   -7   -2    0    5    1
    1
    0    0    0
   -7   -2    0    5    2
    1
    0    0    0
   -7   -2    0    5    3
    1
    0    0    0
   -7   -2    0    5    4
    1
    0    0    0
   -7   -2    0    5    5
    1
    0    0    0
   -7   -2    0    5    6
    1
    0    0    0
   -7   -2    0    5    7
    1
    0    0    0
   -7   -2    0    5    8
    1
    0    0    0
   -7   -2    0    5    9
    1
    0    0    0
   -7   -2    0    5   10
    1
    0    0    0
   -7   -2    0    5   11
    1
    0    0    0
   -7   -2    0    5   12
    1
    0    0    0
   -7   -2    0    6    1
    1
    0    0    0
   -7   -2    0    6    2
    1
    0    0    0
   -7   -2    0    6    3
    1
    0    0    0
   -7   -2    0    6    4
    1
    0    0    0
   -7   -2    0    6    5
    1
    0    0    0
   -7   -2    0    6    6
    1
    0    0    0
   -7   -2    0    6    7
    1
    0    0    0
   -7   -2    0    6    8
    1
    0    0    0
   -7   -2    0    6    9
    1
    0    0    0
   -7   -2    0    6   10
    1
    0    0    0
   -7   -2    0    6   11
    1
    0    0    0
   -7   -2    0    6   12
    1
    0    0    0
   -7   -2    0    7    1
    1
    0    0    0
   -7   -2    0    7    2
    1
    0    0    0
   -7   -2    0    7    3
    1
    0    0    0
   -7   -2    0    7    4
    1
    0    0    0
   -7   -2    0    7    5
    1
    0    0    0
   -7   -2    0    7    6
    1
    0    0    0
   -7   -2    0    7    7
    1
    0    0    0
   -7   -2    0    7    8
    1
    0    0    0
   -7   -2    0    7    9
    1
    0    0    0
   -7   -2    0    7   10
    1
    0    0    0
   -7   -2    0    7   11
    1
    0    0    0
   -7   -2    0    7   12
    1
    0    0    0
   -7   -2    0    8    1
    1
    0    0    0
   -7   -2    0    8    2
    1
    0    0    0
   -7   -2    0    8    3
    1
    0    0    0
   -7   -2    0    8    4
    1
    0    0    0
   -7   -2    0    8    5
    1
    0    0    0
   -7   -2    0    8    6
    1
    0    0    0
   -7   -2    0    8    7
    1
    0    0    0
   -7   -2    0    8    8
    1
    0    0    0
   -7   -2    0    8    9
    1
    0    0    0
   -7   -2    0    8   10
    1
    0    0    0
   -7   -2    0    8   11
    1
    0    0    0
   -7   -2    0    8   12
    1
    0    0    0
   -7   -2    0    9    1
    1
    0    0    0
   -7   -2    0    9    2
    1
    0    0    0
   -7   -2    0    9    3
    1
    0    0    0
   -7   -2    0    9    4
    1
    0    0    0
   -7   -2    0    9    5
    1
    0    0    0
   -7   -2    0    9    6
    1
    0    0    0
   -7   -2    0    9    7
    1
    0    0    0
   -7   -2    0    9    8
    1
    0    0    0
   -7   -2    0    9    9
    1
    0    0    0
   -7   -2    0    9   10
    1
    0    0    0
   -7   -2    0    9   11
    1
    0    0    0
   -7   -2    0    9   12
    1
    0    0    0
   -7   -2    0   10    1
    1
    0    0    0
   -7   -2    0   10    2
    1
    0    0    0
   -7   -2    0   10    3
    1
    0    0    0
   -7   -2    0   10    4
    2
    0    0    0
   15    0    0
   -7   -2    0   10    5
    2
    0    0    0
   15    0    0
   -7   -2    0   10    6
    2
    0    0    0
   15    0    0
   -7   -2    0   10    7
    2
    0    0    0
   15    0    0
   -7   -2    0   10    8
    2
    0    0    0
   15    0    0
   -7   -2    0   10    9
    2
    0    0    0
   15    0    0
   -7   -2    0   10   10
    1
    0    0    0
   -7   -2    0   10   11
    1
    0    0    0
   -7   -2    0   10   12
    1
    0    0    0
   -7   -2    0   11    1
    1
    0    0    0
   -7   -2    0   11    2
    1
    0    0    0
   -7   -2    0   11    3
    1
    0    0    0
   -7   -2    0   11    4
    2
    0    0    0
   15    0    0
   -7   -2    0   11    5
    2
    0    0    0
   15    0    0
   -7   -2    0   11    6
    2
    0    0    0
   15    0    0
   -7   -2    0   11    7
    2
    0    0    0
   15    0    0
   -7   -2    0   11    8
    2
    0    0    0
   15    0    0
   -7   -2    0   11    9
    2
    0    0    0
   15    0    0
   -7   -2    0   11   10
    1
    0    0    0
   -7   -2    0   11   11
    1
    0    0    0
   -7   -2    0   11   12
    1
    0    0    0
   -7   -2    0   12    1
    1
    0    0    0
   -7   -2    0   12    2
    1
    0    0    0
   -7   -2    0   12    3
    1
    0    0    0
   -7   -2    0   12    4
    2
    0    0    0
   15    0    0
   -7   -2    0   12    5
    2
    0    0    0
   15    0    0
   -7   -2    0   12    6
    2
    0    0    0
   15    0    0
   -7   -2    0   12    7
    2
    0    0    0
   15    0    0
   -7   -2    0   12    8
    2
    0    0    0
   15    0    0
   -7   -2    0   12    9
    2
    0    0    0
   15    0    0
   -7   -2    0   12   10
    1
    0    0    0
   -7   -2    0   12   11
    1
    0    0    0
   -7   -2    0   12   12
    1
    0    0    0
   -7   -1    0    1    1
    1
    0    0    0
   -7   -1    0    1    2
    1
    0    0    0
   -7   -1    0    1    3
    1
    0    0    0
   -7   -1    0    1    4
    2
    0    0    0
   15    0    0
   -7   -1    0    1    5
    2
    0    0    0
   15    0    0
   -7   -1    0    1    6
    2
    0    0    0
   15    0    0
   -7   -1    0    1    7
    2
    0    0    0
   15    0    0
   -7   -1    0    1    8
    2
    0    0    0
   15    0    0
   -7   -1    0    1    9
    2
    0    0    0
   15    0    0
   -7   -1    0    1   10
    1
    0    0    0
   -7   -1    0    1   11
    1
    0    0    0
   -7   -1    0    1   12
    1
    0    0    0
   -7   -1    0    2    1
    1
    0    0    0
   -7   -1    0    2    2
    1
    0    0    0
   -7   -1    0    2    3
    1
    0    0    0
   -7   -1    0    2    4
    2
    0    0    0
   15    0    0
   -7   -1    0    2    5
    2
    0    0    0
   15    0    0
   -7   -1    0    2    6
    2
    0    0    0
   15    0    0
   -7   -1    0    2    7
    2
    0    0    0
   15    0    0
   -7   -1    0    2    8
    2
    0    0    0
   15    0    0
   -7   -1    0    2    9
    2
    0    0    0
   15    0    0
   -7   -1    0    2   10
    1
    0    0    0
   -7   -1    0    2   11
    1
    0    0    0
   -7   -1    0    2   12
    1
    0    0    0
   -7   -1    0    3    1
    1
    0    0    0
   -7   -1    0    3    2
    1
    0    0    0
   -7   -1    0    3    3
    1
    0    0    0
   -7   -1    0    3    4
    2
    0    0    0
   15    0    0
   -7   -1    0    3    5
    2
    0    0    0
   15    0    0
   -7   -1    0    3    6
    2
    0    0    0
   15    0    0
   -7   -1    0    3    7
    2
    0    0    0
   15    0    0
   -7   -1    0    3    8
    2
    0    0    0
   15    0    0
   -7   -1    0    3    9
    2
    0    0    0
   15    0    0
   -7   -1    0    3   10
    1
    0    0    0
   -7   -1    0    3   11
    1
    0    0    0
   -7   -1    0    3   12
    1
    0    0    0
   -7   -1    0    4    1
    1
    0    0    0
   -7   -1    0    4    2
    1
    0    0    0
   -7   -1    0    4    3
    1
    0    0    0
   -7   -1    0    4    4
    1
    0    0    0
   -7   -1    0    4    5
    1
    0    0    0
   -7   -1    0    4    6
    1
    0    0    0
   -7   -1    0    4    7
    1
    0    0    0
   -7   -1    0    4    8
    1
    0    0    0
   -7   -1    0    4    9
    1
    0    0    0
   -7   -1    0    4   10
    1
    0    0    0
   -7   -1    0    4   11
    1
    0    0    0
   -7   -1    0    4   12
    1
    0    0    0
   -7   -1    0    5    1
    1
    0    0    0
   -7   -1    0    5    2
    1
    0    0    0
   -7   -1    0    5    3
    1
    0    0    0
   -7   -1    0    5    4
    1
    0    0    0
   -7   -1    0    5    5
    1
    0    0    0
   -7   -1    0    5    6
    1
    0    0    0
   -7   -1    0    5    7
    1
    0    0    0
   -7   -1    0    5    8
    1
    0    0    0
   -7   -1    0    5    9
    1
    0    0    0
   -7   -1    0    5   10
    1
    0    0    0
   -7   -1    0    5   11
    1
    0    0    0
   -7   -1    0    5   12
    1
    0    0    0
   -7   -1    0    6    1
    1
    0    0    0
   -7   -1    0    6    2
    1
    0    0    0
   -7   -1    0    6    3
    1
    0    0    0
   -7   -1    0    6    4
    1
    0    0    0
   -7   -1    0    6    5
    1
    0    0    0
   -7   -1    0    6    6
    1
    0    0    0
   -7   -1    0    6    7
    1
    0    0    0
   -7   -1    0    6    8
    1
    0    0    0
   -7   -1    0    6    9
    1
    0    0    0
   -7   -1    0    6   10
    1
    0    0    0
   -7   -1    0    6   11
    1
    0    0    0
   -7   -1    0    6   12
    1
    0    0    0
   -7   -1    0    7    1
    1
    0    0    0
   -7   -1    0    7    2
    1
    0    0    0
   -7   -1    0    7    3
    1
    0    0    0
   -7   -1    0    7    4
    1
    0    0    0
   -7   -1    0    7    5
    1
    0    0    0
   -7   -1    0    7    6
    1
    0    0    0
   -7   -1    0    7    7
    1
    0    0    0
   -7   -1    0    7    8
    1
    0    0    0
   -7   -1    0    7    9
    1
    0    0    0
   -7   -1    0    7   10
    1
    0    0    0
   -7   -1    0    7   11
    1
    0    0    0
   -7   -1    0    7   12
    1
    0    0    0
   -7   -1    0    8    1
    1
    0    0    0
   -7   -1    0    8    2
    1
    0    0    0
   -7   -1    0    8    3
    1
    0    0    0
   -7   -1    0    8    4
    1
    0    0    0
   -7   -1    0    8    5
    1
    0    0    0
   -7   -1    0    8    6
    1
    0    0    0
   -7   -1    0    8    7
    1
    0    0    0
   -7   -1    0    8    8
    1
    0    0    0
   -7   -1    0    8    9
    1
    0    0    0
   -7   -1    0    8   10
    1
    0    0    0
   -7   -1    0    8   11
    1
    0    0    0
   -7   -1    0    8   12
    1
    0    0    0
   -7   -1    0    9    1
    1
    0    0    0
   -7   -1    0    9    2
    1
    0    0    0
   -7   -1    0    9    3
    1
    0    0    0
   -7   -1    0    9    4
    1
    0    0    0
   -7   -1    0    9    5
    1
    0    0    0
   -7   -1    0    9    6
    1
    0    0    0
   -7   -1    0    9    7
    1
    0    0    0
   -7   -1    0    9    8
    1
    0    0    0
   -7   -1    0    9    9
    1
    0    0    0
   -7   -1    0    9   10
    1
    0    0    0
   -7   -1    0    9   11
    1
    0    0    0
   -7   -1    0    9   12
    1
    0    0    0
   -7   -1    0   10    1
    1
    0    0    0
   -7   -1    0   10    2
    1
    0    0    0
   -7   -1    0   10    3
    1
    0    0    0
   -7   -1    0   10    4
    2
    0    0    0
   15    0    0
   -7   -1    0   10    5
    2
    0    0    0
   15    0    0
   -7   -1    0   10    6
    2
    0    0    0
   15    0    0
   -7   -1    0   10    7
    2
    0    0    0
   15    0    0
   -7   -1    0   10    8
    2
    0    0    0
   15    0    0
   -7   -1    0   10    9
    2
    0    0    0
   15    0    0
   -7   -1    0   10   10
    1
    0    0    0
   -7   -1    0   10   11
    1
    0    0    0
   -7   -1    0   10   12
    1
    0    0    0
   -7   -1    0   11    1
    1
    0    0    0
   -7   -1    0   11    2
    1
    0    0    0
   -7   -1    0   11    3
    1
    0    0    0
   -7   -1    0   11    4
    2
    0    0    0
   15    0    0
   -7   -1    0   11    5
    2
    0    0    0
   15    0    0
   -7   -1    0   11    6
    2
    0    0    0
   15    0    0
   -7   -1    0   11    7
    2
    0    0    0
   15    0    0
   -7   -1    0   11    8
    2
    0    0    0
   15    0    0
   -7   -1    0   11    9
    2
    0    0    0
   15    0    0
   -7   -1    0   11   10
    1
    0    0    0
   -7   -1    0   11   11
    1
    0    0    0
   -7   -1    0   11   12
    1
    0    0    0
   -7   -1    0   12    1
    1
    0    0    0
   -7   -1    0   12    2
    1
    0    0    0
   -7   -1    0   12    3
    1
    0    0    0
   -7   -1    0   12    4
    2
    0    0    0
   15    0    0
   -7   -1    0   12    5
    2
    0    0    0
   15    0    0
   -7   -1    0   12    6
    2
    0    0    0
   15    0    0
   -7   -1    0   12    7
    2
    0    0    0
   15    0    0
   -7   -1    0   12    8
    2
    0    0    0
   15    0    0
   -7   -1    0   12    9
    2
    0    0    0
   15    0    0
   -7   -1    0   12   10
    1
    0    0    0
   -7   -1    0   12   11
    1
    0    0    0
   -7   -1    0   12   12
    1
    0    0    0
   -7    0    0    1    1
    1
    0    0    0
   -7    0    0    1    2
    1
    0    0    0
   -7    0    0    1    3
    1
    0    0    0
   -7    0    0    1    4
    2
    0    0    0
   15    0    0
   -7    0    0    1    5
    2
    0    0    0
   15    0    0
   -7    0    0    1    6
    2
    0    0    0
   15    0    0
   -7    0    0    1    7
    2
    0    0    0
   15    0    0
   -7    0    0    1    8
    2
    0    0    0
   15    0    0
   -7    0    0    1    9
    2
    0    0    0
   15    0    0
   -7    0    0    1   10
    1
    0    0    0
   -7    0    0    1   11
    1
    0    0    0
   -7    0    0    1   12
    1
    0    0    0
   -7    0    0    2    1
    1
    0    0    0
   -7    0    0    2    2
    1
    0    0    0
   -7    0    0    2    3
    1
    0    0    0
   -7    0    0    2    4
    2
    0    0    0
   15    0    0
   -7    0    0    2    5
    2
    0    0    0
   15    0    0
   -7    0    0    2    6
    2
    0    0    0
   15    0    0
   -7    0    0    2    7
    2
    0    0    0
   15    0    0
   -7    0    0    2    8
    2
    0    0    0
   15    0    0
   -7    0    0    2    9
    2
    0    0    0
   15    0    0
   -7    0    0    2   10
    1
    0    0    0
   -7    0    0    2   11
    1
    0    0    0
   -7    0    0    2   12
    1
    0    0    0
   -7    0    0    3    1
    1
    0    0    0
   -7    0    0    3    2
    1
    0    0    0
   -7    0    0    3    3
    1
    0    0    0
   -7    0    0    3    4
    2
    0    0    0
   15    0    0
   -7    0    0    3    5
    2
    0    0    0
   15    0    0
   -7    0    0    3    6
    2
    0    0    0
   15    0    0
   -7    0    0    3    7
    2
    0    0    0
   15    0    0
   -7    0    0    3    8
    2
    0    0    0
   15    0    0
   -7    0    0    3    9
    2
    0    0    0
   15    0    0
   -7    0    0    3   10
    1
    0    0    0
   -7    0    0    3   11
    1
    0    0    0
   -7    0    0    3   12
    1
    0    0    0
   -7    0    0    4    1
    1
    0    0    0
   -7    0    0    4    2
    1
    0    0    0
   -7    0    0    4    3
    1
    0    0    0
   -7    0    0    4    4
    1
    0    0    0
   -7    0    0    4    5
    1
    0    0    0
   -7    0    0    4    6
    1
    0    0    0
   -7    0    0    4    7
    1
    0    0    0
   -7    0    0    4    8
    1
    0    0    0
   -7    0    0    4    9
    1
    0    0    0
   -7    0    0    4   10
    1
    0    0    0
   -7    0    0    4   11
    1
    0    0    0
   -7    0    0    4   12
    1
    0    0    0
   -7    0    0    5    1
    1
    0    0    0
   -7    0    0    5    2
    1
    0    0    0
   -7    0    0    5    3
    1
    0    0    0
   -7    0    0    5    4
    1
    0    0    0
   -7    0    0    5    5
    1
    0    0    0
   -7    0    0    5    6
    1
    0    0    0
   -7    0    0    5    7
    1
    0    0    0
   -7    0    0    5    8
    1
    0    0    0
   -7    0    0    5    9
    1
    0    0    0
   -7    0    0    5   10
    1
    0    0    0
   -7    0    0    5   11
    1
    0    0    0
   -7    0    0    5   12
    1
    0    0    0
   -7    0    0    6    1
    1
    0    0    0
   -7    0    0    6    2
    1
    0    0    0
   -7    0    0    6    3
    1
    0    0    0
   -7    0    0    6    4
    1
    0    0    0
   -7    0    0    6    5
    1
    0    0    0
   -7    0    0    6    6
    1
    0    0    0
   -7    0    0    6    7
    1
    0    0    0
   -7    0    0    6    8
    1
    0    0    0
   -7    0    0    6    9
    1
    0    0    0
   -7    0    0    6   10
    1
    0    0    0
   -7    0    0    6   11
    1
    0    0    0
   -7    0    0    6   12
    1
    0    0    0
   -7    0    0    7    1
    1
    0    0    0
   -7    0    0    7    2
    1
    0    0    0
   -7    0    0    7    3
    1
    0    0    0
   -7    0    0    7    4
    1
    0    0    0
   -7    0    0    7    5
    1
    0    0    0
   -7    0    0    7    6
    1
    0    0    0
   -7    0    0    7    7
    1
    0    0    0
   -7    0    0    7    8
    1
    0    0    0
   -7    0    0    7    9
    1
    0    0    0
   -7    0    0    7   10
    1
    0    0    0
   -7    0    0    7   11
    1
    0    0    0
   -7    0    0    7   12
    1
    0    0    0
   -7    0    0    8    1
    1
    0    0    0
   -7    0    0    8    2
    1
    0    0    0
   -7    0    0    8    3
    1
    0    0    0
   -7    0    0    8    4
    1
    0    0    0
   -7    0    0    8    5
    1
    0    0    0
   -7    0    0    8    6
    1
    0    0    0
   -7    0    0    8    7
    1
    0    0    0
   -7    0    0    8    8
    1
    0    0    0
   -7    0    0    8    9
    1
    0    0    0
   -7    0    0    8   10
    1
    0    0    0
   -7    0    0    8   11
    1
    0    0    0
   -7    0    0    8   12
    1
    0    0    0
   -7    0    0    9    1
    1
    0    0    0
   -7    0    0    9    2
    1
    0    0    0
   -7    0    0    9    3
    1
    0    0    0
   -7    0    0    9    4
    1
    0    0    0
   -7    0    0    9    5
    1
    0    0    0
   -7    0    0    9    6
    1
    0    0    0
   -7    0    0    9    7
    1
    0    0    0
   -7    0    0    9    8
    1
    0    0    0
   -7    0    0    9    9
    1
    0    0    0
   -7    0    0    9   10
    1
    0    0    0
   -7    0    0    9   11
    1
    0    0    0
   -7    0    0    9   12
    1
    0    0    0
   -7    0    0   10    1
    1
    0    0    0
   -7    0    0   10    2
    1
    0    0    0
   -7    0    0   10    3
    1
    0    0    0
   -7    0    0   10    4
    2
    0    0    0
   15    0    0
   -7    0    0   10    5
    2
    0    0    0
   15    0    0
   -7    0    0   10    6
    2
    0    0    0
   15    0    0
   -7    0    0   10    7
    2
    0    0    0
   15    0    0
   -7    0    0   10    8
    2
    0    0    0
   15    0    0
   -7    0    0   10    9
    2
    0    0    0
   15    0    0
   -7    0    0   10   10
    1
    0    0    0
   -7    0    0   10   11
    1
    0    0    0
   -7    0    0   10   12
    1
    0    0    0
   -7    0    0   11    1
    1
    0    0    0
   -7    0    0   11    2
    1
    0    0    0
   -7    0    0   11    3
    1
    0    0    0
   -7    0    0   11    4
    2
    0    0    0
   15    0    0
   -7    0    0   11    5
    2
    0    0    0
   15    0    0
   -7    0    0   11    6
    2
    0    0    0
   15    0    0
   -7    0    0   11    7
    2
    0    0    0
   15    0    0
   -7    0    0   11    8
    2
    0    0    0
   15    0    0
   -7    0    0   11    9
    2
    0    0    0
   15    0    0
   -7    0    0   11   10
    1
    0    0    0
   -7    0    0   11   11
    1
    0    0    0
   -7    0    0   11   12
    1
    0    0    0
   -7    0    0   12    1
    1
    0    0    0
   -7    0    0   12    2
    1
    0    0    0
   -7    0    0   12    3
    1
    0    0    0
   -7    0    0   12    4
    2
    0    0    0
   15    0    0
   -7    0    0   12    5
    2
    0    0    0
   15    0    0
   -7    0    0   12    6
    2
    0    0    0
   15    0    0
   -7    0    0   12    7
    2
    0    0    0
   15    0    0
   -7    0    0   12    8
    2
    0    0    0
   15    0    0
   -7    0    0   12    9
    2
    0    0    0
   15    0    0
   -7    0    0   12   10
    1
    0    0    0
   -7    0    0   12   11
    1
    0    0    0
   -7    0    0   12   12
    1
    0    0    0
   -7    1    0    1    1
    1
    0    0    0
   -7    1    0    1    2
    1
    0    0    0
   -7    1    0    1    3
    1
    0    0    0
   -7    1    0    1    4
    2
    0    0    0
   15    0    0
   -7    1    0    1    5
    2
    0    0    0
   15    0    0
   -7    1    0    1    6
    2
    0    0    0
   15    0    0
   -7    1    0    1    7
    2
    0    0    0
   15    0    0
   -7    1    0    1    8
    2
    0    0    0
   15    0    0
   -7    1    0    1    9
    2
    0    0    0
   15    0    0
   -7    1    0    1   10
    1
    0    0    0
   -7    1    0    1   11
    1
    0    0    0
   -7    1    0    1   12
    1
    0    0    0
   -7    1    0    2    1
    1
    0    0    0
   -7    1    0    2    2
    1
    0    0    0
   -7    1    0    2    3
    1
    0    0    0
   -7    1    0    2    4
    2
    0    0    0
   15    0    0
   -7    1    0    2    5
    2
    0    0    0
   15    0    0
   -7    1    0    2    6
    2
    0    0    0
   15    0    0
   -7    1    0    2    7
    2
    0    0    0
   15    0    0
   -7    1    0    2    8
    2
    0    0    0
   15    0    0
   -7    1    0    2    9
    2
    0    0    0
   15    0    0
   -7    1    0    2   10
    1
    0    0    0
   -7    1    0    2   11
    1
    0    0    0
   -7    1    0    2   12
    1
    0    0    0
   -7    1    0    3    1
    1
    0    0    0
   -7    1    0    3    2
    1
    0    0    0
   -7    1    0    3    3
    1
    0    0    0
   -7    1    0    3    4
    2
    0    0    0
   15    0    0
   -7    1    0    3    5
    2
    0    0    0
   15    0    0
   -7    1    0    3    6
    2
    0    0    0
   15    0    0
   -7    1    0    3    7
    2
    0    0    0
   15    0    0
   -7    1    0    3    8
    2
    0    0    0
   15    0    0
   -7    1    0    3    9
    2
    0    0    0
   15    0    0
   -7    1    0    3   10
    1
    0    0    0
   -7    1    0    3   11
    1
    0    0    0
   -7    1    0    3   12
    1
    0    0    0
   -7    1    0    4    1
    1
    0    0    0
   -7    1    0    4    2
    1
    0    0    0
   -7    1    0    4    3
    1
    0    0    0
   -7    1    0    4    4
    1
    0    0    0
   -7    1    0    4    5
    1
    0    0    0
   -7    1    0    4    6
    1
    0    0    0
   -7    1    0    4    7
    1
    0    0    0
   -7    1    0    4    8
    1
    0    0    0
   -7    1    0    4    9
    1
    0    0    0
   -7    1    0    4   10
    1
    0    0    0
   -7    1    0    4   11
    1
    0    0    0
   -7    1    0    4   12
    1
    0    0    0
   -7    1    0    5    1
    1
    0    0    0
   -7    1    0    5    2
    1
    0    0    0
   -7    1    0    5    3
    1
    0    0    0
   -7    1    0    5    4
    1
    0    0    0
   -7    1    0    5    5
    1
    0    0    0
   -7    1    0    5    6
    1
    0    0    0
   -7    1    0    5    7
    1
    0    0    0
   -7    1    0    5    8
    1
    0    0    0
   -7    1    0    5    9
    1
    0    0    0
   -7    1    0    5   10
    1
    0    0    0
   -7    1    0    5   11
    1
    0    0    0
   -7    1    0    5   12
    1
    0    0    0
   -7    1    0    6    1
    1
    0    0    0
   -7    1    0    6    2
    1
    0    0    0
   -7    1    0    6    3
    1
    0    0    0
   -7    1    0    6    4
    1
    0    0    0
   -7    1    0    6    5
    1
    0    0    0
   -7    1    0    6    6
    1
    0    0    0
   -7    1    0    6    7
    1
    0    0    0
   -7    1    0    6    8
    1
    0    0    0
   -7    1    0    6    9
    1
    0    0    0
   -7    1    0    6   10
    1
    0    0    0
   -7    1    0    6   11
    1
    0    0    0
   -7    1    0    6   12
    1
    0    0    0
   -7    1    0    7    1
    1
    0    0    0
   -7    1    0    7    2
    1
    0    0    0
   -7    1    0    7    3
    1
    0    0    0
   -7    1    0    7    4
    1
    0    0    0
   -7    1    0    7    5
    1
    0    0    0
   -7    1    0    7    6
    1
    0    0    0
   -7    1    0    7    7
    1
    0    0    0
   -7    1    0    7    8
    1
    0    0    0
   -7    1    0    7    9
    1
    0    0    0
   -7    1    0    7   10
    1
    0    0    0
   -7    1    0    7   11
    1
    0    0    0
   -7    1    0    7   12
    1
    0    0    0
   -7    1    0    8    1
    1
    0    0    0
   -7    1    0    8    2
    1
    0    0    0
   -7    1    0    8    3
    1
    0    0    0
   -7    1    0    8    4
    1
    0    0    0
   -7    1    0    8    5
    1
    0    0    0
   -7    1    0    8    6
    1
    0    0    0
   -7    1    0    8    7
    1
    0    0    0
   -7    1    0    8    8
    1
    0    0    0
   -7    1    0    8    9
    1
    0    0    0
   -7    1    0    8   10
    1
    0    0    0
   -7    1    0    8   11
    1
    0    0    0
   -7    1    0    8   12
    1
    0    0    0
   -7    1    0    9    1
    1
    0    0    0
   -7    1    0    9    2
    1
    0    0    0
   -7    1    0    9    3
    1
    0    0    0
   -7    1    0    9    4
    1
    0    0    0
   -7    1    0    9    5
    1
    0    0    0
   -7    1    0    9    6
    1
    0    0    0
   -7    1    0    9    7
    1
    0    0    0
   -7    1    0    9    8
    1
    0    0    0
   -7    1    0    9    9
    1
    0    0    0
   -7    1    0    9   10
    1
    0    0    0
   -7    1    0    9   11
    1
    0    0    0
   -7    1    0    9   12
    1
    0    0    0
   -7    1    0   10    1
    1
    0    0    0
   -7    1    0   10    2
    1
    0    0    0
   -7    1    0   10    3
    1
    0    0    0
   -7    1    0   10    4
    2
    0    0    0
   15    0    0
   -7    1    0   10    5
    2
    0    0    0
   15    0    0
   -7    1    0   10    6
    2
    0    0    0
   15    0    0
   -7    1    0   10    7
    2
    0    0    0
   15    0    0
   -7    1    0   10    8
    2
    0    0    0
   15    0    0
   -7    1    0   10    9
    2
    0    0    0
   15    0    0
   -7    1    0   10   10
    1
    0    0    0
   -7    1    0   10   11
    1
    0    0    0
   -7    1    0   10   12
    1
    0    0    0
   -7    1    0   11    1
    1
    0    0    0
   -7    1    0   11    2
    1
    0    0    0
   -7    1    0   11    3
    1
    0    0    0
   -7    1    0   11    4
    2
    0    0    0
   15    0    0
   -7    1    0   11    5
    2
    0    0    0
   15    0    0
   -7    1    0   11    6
    2
    0    0    0
   15    0    0
   -7    1    0   11    7
    2
    0    0    0
   15    0    0
   -7    1    0   11    8
    2
    0    0    0
   15    0    0
   -7    1    0   11    9
    2
    0    0    0
   15    0    0
   -7    1    0   11   10
    1
    0    0    0
   -7    1    0   11   11
    1
    0    0    0
   -7    1    0   11   12
    1
    0    0    0
   -7    1    0   12    1
    1
    0    0    0
   -7    1    0   12    2
    1
    0    0    0
   -7    1    0   12    3
    1
    0    0    0
   -7    1    0   12    4
    2
    0    0    0
   15    0    0
   -7    1    0   12    5
    2
    0    0    0
   15    0    0
   -7    1    0   12    6
    2
    0    0    0
   15    0    0
   -7    1    0   12    7
    2
    0    0    0
   15    0    0
   -7    1    0   12    8
    2
    0    0    0
   15    0    0
   -7    1    0   12    9
    2
    0    0    0
   15    0    0
   -7    1    0   12   10
    1
    0    0    0
   -7    1    0   12   11
    1
    0    0    0
   -7    1    0   12   12
    1
    0    0    0
   -7    2    0    1    1
    1
    0    0    0
   -7    2    0    1    2
    1
    0    0    0
   -7    2    0    1    3
    1
    0    0    0
   -7    2    0    1    4
    2
    0    0    0
   15    0    0
   -7    2    0    1    5
    2
    0    0    0
   15    0    0
   -7    2    0    1    6
    2
    0    0    0
   15    0    0
   -7    2    0    1    7
    2
    0    0    0
   15    0    0
   -7    2    0    1    8
    2
    0    0    0
   15    0    0
   -7    2    0    1    9
    2
    0    0    0
   15    0    0
   -7    2    0    1   10
    1
    0    0    0
   -7    2    0    1   11
    1
    0    0    0
   -7    2    0    1   12
    1
    0    0    0
   -7    2    0    2    1
    1
    0    0    0
   -7    2    0    2    2
    1
    0    0    0
   -7    2    0    2    3
    1
    0    0    0
   -7    2    0    2    4
    2
    0    0    0
   15    0    0
   -7    2    0    2    5
    2
    0    0    0
   15    0    0
   -7    2    0    2    6
    2
    0    0    0
   15    0    0
   -7    2    0    2    7
    2
    0    0    0
   15    0    0
   -7    2    0    2    8
    2
    0    0    0
   15    0    0
   -7    2    0    2    9
    2
    0    0    0
   15    0    0
   -7    2    0    2   10
    1
    0    0    0
   -7    2    0    2   11
    1
    0    0    0
   -7    2    0    2   12
    1
    0    0    0
   -7    2    0    3    1
    1
    0    0    0
   -7    2    0    3    2
    1
    0    0    0
   -7    2    0    3    3
    1
    0    0    0
   -7    2    0    3    4
    2
    0    0    0
   15    0    0
   -7    2    0    3    5
    2
    0    0    0
   15    0    0
   -7    2    0    3    6
    2
    0    0    0
   15    0    0
   -7    2    0    3    7
    2
    0    0    0
   15    0    0
   -7    2    0    3    8
    2
    0    0    0
   15    0    0
   -7    2    0    3    9
    2
    0    0    0
   15    0    0
   -7    2    0    3   10
    1
    0    0    0
   -7    2    0    3   11
    1
    0    0    0
   -7    2    0    3   12
    1
    0    0    0
   -7    2    0    4    1
    1
    0    0    0
   -7    2    0    4    2
    1
    0    0    0
   -7    2    0    4    3
    1
    0    0    0
   -7    2    0    4    4
    1
    0    0    0
   -7    2    0    4    5
    1
    0    0    0
   -7    2    0    4    6
    1
    0    0    0
   -7    2    0    4    7
    1
    0    0    0
   -7    2    0    4    8
    1
    0    0    0
   -7    2    0    4    9
    1
    0    0    0
   -7    2    0    4   10
    1
    0    0    0
   -7    2    0    4   11
    1
    0    0    0
   -7    2    0    4   12
    1
    0    0    0
   -7    2    0    5    1
    1
    0    0    0
   -7    2    0    5    2
    1
    0    0    0
   -7    2    0    5    3
    1
    0    0    0
   -7    2    0    5    4
    1
    0    0    0
   -7    2    0    5    5
    1
    0    0    0
   -7    2    0    5    6
    1
    0    0    0
   -7    2    0    5    7
    1
    0    0    0
   -7    2    0    5    8
    1
    0    0    0
   -7    2    0    5    9
    1
    0    0    0
   -7    2    0    5   10
    1
    0    0    0
   -7    2    0    5   11
    1
    0    0    0
   -7    2    0    5   12
    1
    0    0    0
   -7    2    0    6    1
    1
    0    0    0
   -7    2    0    6    2
    1
    0    0    0
   -7    2    0    6    3
    1
    0    0    0
   -7    2    0    6    4
    1
    0    0    0
   -7    2    0    6    5
    1
    0    0    0
   -7    2    0    6    6
    1
    0    0    0
   -7    2    0    6    7
    1
    0    0    0
   -7    2    0    6    8
    1
    0    0    0
   -7    2    0    6    9
    1
    0    0    0
   -7    2    0    6   10
    1
    0    0    0
   -7    2    0    6   11
    1
    0    0    0
   -7    2    0    6   12
    1
    0    0    0
   -7    2    0    7    1
    1
    0    0    0
   -7    2    0    7    2
    1
    0    0    0
   -7    2    0    7    3
    1
    0    0    0
   -7    2    0    7    4
    1
    0    0    0
   -7    2    0    7    5
    1
    0    0    0
   -7    2    0    7    6
    1
    0    0    0
   -7    2    0    7    7
    1
    0    0    0
   -7    2    0    7    8
    1
    0    0    0
   -7    2    0    7    9
    1
    0    0    0
   -7    2    0    7   10
    1
    0    0    0
   -7    2    0    7   11
    1
    0    0    0
   -7    2    0    7   12
    1
    0    0    0
   -7    2    0    8    1
    1
    0    0    0
   -7    2    0    8    2
    1
    0    0    0
   -7    2    0    8    3
    1
    0    0    0
   -7    2    0    8    4
    1
    0    0    0
   -7    2    0    8    5
    1
    0    0    0
   -7    2    0    8    6
    1
    0    0    0
   -7    2    0    8    7
    1
    0    0    0
   -7    2    0    8    8
    1
    0    0    0
   -7    2    0    8    9
    1
    0    0    0
   -7    2    0    8   10
    1
    0    0    0
   -7    2    0    8   11
    1
    0    0    0
   -7    2    0    8   12
    1
    0    0    0
   -7    2    0    9    1
    1
    0    0    0
   -7    2    0    9    2
    1
    0    0    0
   -7    2    0    9    3
    1
    0    0    0
   -7    2    0    9    4
    1
    0    0    0
   -7    2    0    9    5
    1
    0    0    0
   -7    2    0    9    6
    1
    0    0    0
   -7    2    0    9    7
    1
    0    0    0
   -7    2    0    9    8
    1
    0    0    0
   -7    2    0    9    9
    1
    0    0    0
   -7    2    0    9   10
    1
    0    0    0
   -7    2    0    9   11
    1
    0    0    0
   -7    2    0    9   12
    1
    0    0    0
   -7    2    0   10    1
    1
    0    0    0
   -7    2    0   10    2
    1
    0    0    0
   -7    2    0   10    3
    1
    0    0    0
   -7    2    0   10    4
    2
    0    0    0
   15    0    0
   -7    2    0   10    5
    2
    0    0    0
   15    0    0
   -7    2    0   10    6
    2
    0    0    0
   15    0    0
   -7    2    0   10    7
    2
    0    0    0
   15    0    0
   -7    2    0   10    8
    2
    0    0    0
   15    0    0
   -7    2    0   10    9
    2
    0    0    0
   15    0    0
   -7    2    0   10   10
    1
    0    0    0
   -7    2    0   10   11
    1
    0    0    0
   -7    2    0   10   12
    1
    0    0    0
   -7    2    0   11    1
    1
    0    0    0
   -7    2    0   11    2
    1
    0    0    0
   -7    2    0   11    3
    1
    0    0    0
   -7    2    0   11    4
    2
    0    0    0
   15    0    0
   -7    2    0   11    5
    2
    0    0    0
   15    0    0
   -7    2    0   11    6
    2
    0    0    0
   15    0    0
   -7    2    0   11    7
    2
    0    0    0
   15    0    0
   -7    2    0   11    8
    2
    0    0    0
   15    0    0
   -7    2    0   11    9
    2
    0    0    0
   15    0    0
   -7    2    0   11   10
    1
    0    0    0
   -7    2    0   11   11
    1
    0    0    0
   -7    2    0   11   12
    1
    0    0    0
   -7    2    0   12    1
    1
    0    0    0
   -7    2    0   12    2
    1
    0    0    0
   -7    2    0   12    3
    1
    0    0    0
   -7    2    0   12    4
    2
    0    0    0
   15    0    0
   -7    2    0   12    5
    2
    0    0    0
   15    0    0
   -7    2    0   12    6
    2
    0    0    0
   15    0    0
   -7    2    0   12    7
    2
    0    0    0
   15    0    0
   -7    2    0   12    8
    2
    0    0    0
   15    0    0
   -7    2    0   12    9
    2
    0    0    0
   15    0    0
   -7    2    0   12   10
    1
    0    0    0
   -7    2    0   12   11
    1
    0    0    0
   -7    2    0   12   12
    1
    0    0    0
   -7    3    0    1    1
    1
    0    0    0
   -7    3    0    1    2
    1
    0    0    0
   -7    3    0    1    3
    1
    0    0    0
   -7    3    0    1    4
    2
    0    0    0
   15    0    0
   -7    3    0    1    5
    2
    0    0    0
   15    0    0
   -7    3    0    1    6
    2
    0    0    0
   15    0    0
   -7    3    0    1    7
    2
    0    0    0
   15    0    0
   -7    3    0    1    8
    2
    0    0    0
   15    0    0
   -7    3    0    1    9
    2
    0    0    0
   15    0    0
   -7    3    0    1   10
    1
    0    0    0
   -7    3    0    1   11
    1
    0    0    0
   -7    3    0    1   12
    1
    0    0    0
   -7    3    0    2    1
    1
    0    0    0
   -7    3    0    2    2
    1
    0    0    0
   -7    3    0    2    3
    1
    0    0    0
   -7    3    0    2    4
    2
    0    0    0
   15    0    0
   -7    3    0    2    5
    2
    0    0    0
   15    0    0
   -7    3    0    2    6
    2
    0    0    0
   15    0    0
   -7    3    0    2    7
    2
    0    0    0
   15    0    0
   -7    3    0    2    8
    2
    0    0    0
   15    0    0
   -7    3    0    2    9
    2
    0    0    0
   15    0    0
   -7    3    0    2   10
    1
    0    0    0
   -7    3    0    2   11
    1
    0    0    0
   -7    3    0    2   12
    1
    0    0    0
   -7    3    0    3    1
    1
    0    0    0
   -7    3    0    3    2
    1
    0    0    0
   -7    3    0    3    3
    1
    0    0    0
   -7    3    0    3    4
    2
    0    0    0
   15    0    0
   -7    3    0    3    5
    2
    0    0    0
   15    0    0
   -7    3    0    3    6
    2
    0    0    0
   15    0    0
   -7    3    0    3    7
    2
    0    0    0
   15    0    0
   -7    3    0    3    8
    2
    0    0    0
   15    0    0
   -7    3    0    3    9
    2
    0    0    0
   15    0    0
   -7    3    0    3   10
    1
    0    0    0
   -7    3    0    3   11
    1
    0    0    0
   -7    3    0    3   12
    1
    0    0    0
   -7    3    0    4    1
    1
    0    0    0
   -7    3    0    4    2
    1
    0    0    0
   -7    3    0    4    3
    1
    0    0    0
   -7    3    0    4    4
    1
    0    0    0
   -7    3    0    4    5
    1
    0    0    0
   -7    3    0    4    6
    1
    0    0    0
   -7    3    0    4    7
    1
    0    0    0
   -7    3    0    4    8
    1
    0    0    0
   -7    3    0    4    9
    1
    0    0    0
   -7    3    0    4   10
    1
    0    0    0
   -7    3    0    4   11
    1
    0    0    0
   -7    3    0    4   12
    1
    0    0    0
   -7    3    0    5    1
    1
    0    0    0
   -7    3    0    5    2
    1
    0    0    0
   -7    3    0    5    3
    1
    0    0    0
   -7    3    0    5    4
    1
    0    0    0
   -7    3    0    5    5
    1
    0    0    0
   -7    3    0    5    6
    1
    0    0    0
   -7    3    0    5    7
    1
    0    0    0
   -7    3    0    5    8
    1
    0    0    0
   -7    3    0    5    9
    1
    0    0    0
   -7    3    0    5   10
    1
    0    0    0
   -7    3    0    5   11
    1
    0    0    0
   -7    3    0    5   12
    1
    0    0    0
   -7    3    0    6    1
    1
    0    0    0
   -7    3    0    6    2
    1
    0    0    0
   -7    3    0    6    3
    1
    0    0    0
   -7    3    0    6    4
    1
    0    0    0
   -7    3    0    6    5
    1
    0    0    0
   -7    3    0    6    6
    1
    0    0    0
   -7    3    0    6    7
    1
    0    0    0
   -7    3    0    6    8
    1
    0    0    0
   -7    3    0    6    9
    1
    0    0    0
   -7    3    0    6   10
    1
    0    0    0
   -7    3    0    6   11
    1
    0    0    0
   -7    3    0    6   12
    1
    0    0    0
   -7    3    0    7    1
    1
    0    0    0
   -7    3    0    7    2
    1
    0    0    0
   -7    3    0    7    3
    1
    0    0    0
   -7    3    0    7    4
    1
    0    0    0
   -7    3    0    7    5
    1
    0    0    0
   -7    3    0    7    6
    1
    0    0    0
   -7    3    0    7    7
    1
    0    0    0
   -7    3    0    7    8
    1
    0    0    0
   -7    3    0    7    9
    1
    0    0    0
   -7    3    0    7   10
    1
    0    0    0
   -7    3    0    7   11
    1
    0    0    0
   -7    3    0    7   12
    1
    0    0    0
   -7    3    0    8    1
    1
    0    0    0
   -7    3    0    8    2
    1
    0    0    0
   -7    3    0    8    3
    1
    0    0    0
   -7    3    0    8    4
    1
    0    0    0
   -7    3    0    8    5
    1
    0    0    0
   -7    3    0    8    6
    1
    0    0    0
   -7    3    0    8    7
    1
    0    0    0
   -7    3    0    8    8
    1
    0    0    0
   -7    3    0    8    9
    1
    0    0    0
   -7    3    0    8   10
    1
    0    0    0
   -7    3    0    8   11
    1
    0    0    0
   -7    3    0    8   12
    1
    0    0    0
   -7    3    0    9    1
    1
    0    0    0
   -7    3    0    9    2
    1
    0    0    0
   -7    3    0    9    3
    1
    0    0    0
   -7    3    0    9    4
    1
    0    0    0
   -7    3    0    9    5
    1
    0    0    0
   -7    3    0    9    6
    1
    0    0    0
   -7    3    0    9    7
    1
    0    0    0
   -7    3    0    9    8
    1
    0    0    0
   -7    3    0    9    9
    1
    0    0    0
   -7    3    0    9   10
    1
    0    0    0
   -7    3    0    9   11
    1
    0    0    0
   -7    3    0    9   12
    1
    0    0    0
   -7    3    0   10    1
    1
    0    0    0
   -7    3    0   10    2
    1
    0    0    0
   -7    3    0   10    3
    1
    0    0    0
   -7    3    0   10    4
    2
    0    0    0
   15    0    0
   -7    3    0   10    5
    2
    0    0    0
   15    0    0
   -7    3    0   10    6
    2
    0    0    0
   15    0    0
   -7    3    0   10    7
    2
    0    0    0
   15    0    0
   -7    3    0   10    8
    2
    0    0    0
   15    0    0
   -7    3    0   10    9
    2
    0    0    0
   15    0    0
   -7    3    0   10   10
    1
    0    0    0
   -7    3    0   10   11
    1
    0    0    0
   -7    3    0   10   12
    1
    0    0    0
   -7    3    0   11    1
    1
    0    0    0
   -7    3    0   11    2
    1
    0    0    0
   -7    3    0   11    3
    1
    0    0    0
   -7    3    0   11    4
    2
    0    0    0
   15    0    0
   -7    3    0   11    5
    2
    0    0    0
   15    0    0
   -7    3    0   11    6
    2
    0    0    0
   15    0    0
   -7    3    0   11    7
    2
    0    0    0
   15    0    0
   -7    3    0   11    8
    2
    0    0    0
   15    0    0
   -7    3    0   11    9
    2
    0    0    0
   15    0    0
   -7    3    0   11   10
    1
    0    0    0
   -7    3    0   11   11
    1
    0    0    0
   -7    3    0   11   12
    1
    0    0    0
   -7    3    0   12    1
    1
    0    0    0
   -7    3    0   12    2
    1
    0    0    0
   -7    3    0   12    3
    1
    0    0    0
   -7    3    0   12    4
    2
    0    0    0
   15    0    0
   -7    3    0   12    5
    2
    0    0    0
   15    0    0
   -7    3    0   12    6
    2
    0    0    0
   15    0    0
   -7    3    0   12    7
    2
    0    0    0
   15    0    0
   -7    3    0   12    8
    2
    0    0    0
   15    0    0
   -7    3    0   12    9
    2
    0    0    0
   15    0    0
   -7    3    0   12   10
    1
    0    0    0
   -7    3    0   12   11
    1
    0    0    0
   -7    3    0   12   12
    1
    0    0    0
   -7    4    0    1    1
    1
    0    0    0
   -7    4    0    1    2
    1
    0    0    0
   -7    4    0    1    3
    1
    0    0    0
   -7    4    0    1    4
    2
    0    0    0
   15    0    0
   -7    4    0    1    5
    2
    0    0    0
   15    0    0
   -7    4    0    1    6
    2
    0    0    0
   15    0    0
   -7    4    0    1    7
    2
    0    0    0
   15    0    0
   -7    4    0    1    8
    2
    0    0    0
   15    0    0
   -7    4    0    1    9
    2
    0    0    0
   15    0    0
   -7    4    0    1   10
    1
    0    0    0
   -7    4    0    1   11
    1
    0    0    0
   -7    4    0    1   12
    1
    0    0    0
   -7    4    0    2    1
    1
    0    0    0
   -7    4    0    2    2
    1
    0    0    0
   -7    4    0    2    3
    1
    0    0    0
   -7    4    0    2    4
    2
    0    0    0
   15    0    0
   -7    4    0    2    5
    2
    0    0    0
   15    0    0
   -7    4    0    2    6
    2
    0    0    0
   15    0    0
   -7    4    0    2    7
    2
    0    0    0
   15    0    0
   -7    4    0    2    8
    2
    0    0    0
   15    0    0
   -7    4    0    2    9
    2
    0    0    0
   15    0    0
   -7    4    0    2   10
    1
    0    0    0
   -7    4    0    2   11
    1
    0    0    0
   -7    4    0    2   12
    1
    0    0    0
   -7    4    0    3    1
    1
    0    0    0
   -7    4    0    3    2
    1
    0    0    0
   -7    4    0    3    3
    1
    0    0    0
   -7    4    0    3    4
    2
    0    0    0
   15    0    0
   -7    4    0    3    5
    2
    0    0    0
   15    0    0
   -7    4    0    3    6
    2
    0    0    0
   15    0    0
   -7    4    0    3    7
    2
    0    0    0
   15    0    0
   -7    4    0    3    8
    2
    0    0    0
   15    0    0
   -7    4    0    3    9
    2
    0    0    0
   15    0    0
   -7    4    0    3   10
    1
    0    0    0
   -7    4    0    3   11
    1
    0    0    0
   -7    4    0    3   12
    1
    0    0    0
   -7    4    0    4    1
    1
    0    0    0
   -7    4    0    4    2
    1
    0    0    0
   -7    4    0    4    3
    1
    0    0    0
   -7    4    0    4    4
    1
    0    0    0
   -7    4    0    4    5
    1
    0    0    0
   -7    4    0    4    6
    1
    0    0    0
   -7    4    0    4    7
    1
    0    0    0
   -7    4    0    4    8
    1
    0    0    0
   -7    4    0    4    9
    1
    0    0    0
   -7    4    0    4   10
    1
    0    0    0
   -7    4    0    4   11
    1
    0    0    0
   -7    4    0    4   12
    1
    0    0    0
   -7    4    0    5    1
    1
    0    0    0
   -7    4    0    5    2
    1
    0    0    0
   -7    4    0    5    3
    1
    0    0    0
   -7    4    0    5    4
    1
    0    0    0
   -7    4    0    5    5
    1
    0    0    0
   -7    4    0    5    6
    1
    0    0    0
   -7    4    0    5    7
    1
    0    0    0
   -7    4    0    5    8
    1
    0    0    0
   -7    4    0    5    9
    1
    0    0    0
   -7    4    0    5   10
    1
    0    0    0
   -7    4    0    5   11
    1
    0    0    0
   -7    4    0    5   12
    1
    0    0    0
   -7    4    0    6    1
    1
    0    0    0
   -7    4    0    6    2
    1
    0    0    0
   -7    4    0    6    3
    1
    0    0    0
   -7    4    0    6    4
    1
    0    0    0
   -7    4    0    6    5
    1
    0    0    0
   -7    4    0    6    6
    1
    0    0    0
   -7    4    0    6    7
    1
    0    0    0
   -7    4    0    6    8
    1
    0    0    0
   -7    4    0    6    9
    1
    0    0    0
   -7    4    0    6   10
    1
    0    0    0
   -7    4    0    6   11
    1
    0    0    0
   -7    4    0    6   12
    1
    0    0    0
   -7    4    0    7    1
    1
    0    0    0
   -7    4    0    7    2
    1
    0    0    0
   -7    4    0    7    3
    1
    0    0    0
   -7    4    0    7    4
    1
    0    0    0
   -7    4    0    7    5
    1
    0    0    0
   -7    4    0    7    6
    1
    0    0    0
   -7    4    0    7    7
    1
    0    0    0
   -7    4    0    7    8
    1
    0    0    0
   -7    4    0    7    9
    1
    0    0    0
   -7    4    0    7   10
    1
    0    0    0
   -7    4    0    7   11
    1
    0    0    0
   -7    4    0    7   12
    1
    0    0    0
   -7    4    0    8    1
    1
    0    0    0
   -7    4    0    8    2
    1
    0    0    0
   -7    4    0    8    3
    1
    0    0    0
   -7    4    0    8    4
    1
    0    0    0
   -7    4    0    8    5
    1
    0    0    0
   -7    4    0    8    6
    1
    0    0    0
   -7    4    0    8    7
    1
    0    0    0
   -7    4    0    8    8
    1
    0    0    0
   -7    4    0    8    9
    1
    0    0    0
   -7    4    0    8   10
    1
    0    0    0
   -7    4    0    8   11
    1
    0    0    0
   -7    4    0    8   12
    1
    0    0    0
   -7    4    0    9    1
    1
    0    0    0
   -7    4    0    9    2
    1
    0    0    0
   -7    4    0    9    3
    1
    0    0    0
   -7    4    0    9    4
    1
    0    0    0
   -7    4    0    9    5
    1
    0    0    0
   -7    4    0    9    6
    1
    0    0    0
   -7    4    0    9    7
    1
    0    0    0
   -7    4    0    9    8
    1
    0    0    0
   -7    4    0    9    9
    1
    0    0    0
   -7    4    0    9   10
    1
    0    0    0
   -7    4    0    9   11
    1
    0    0    0
   -7    4    0    9   12
    1
    0    0    0
   -7    4    0   10    1
    1
    0    0    0
   -7    4    0   10    2
    1
    0    0    0
   -7    4    0   10    3
    1
    0    0    0
   -7    4    0   10    4
    2
    0    0    0
   15    0    0
   -7    4    0   10    5
    2
    0    0    0
   15    0    0
   -7    4    0   10    6
    2
    0    0    0
   15    0    0
   -7    4    0   10    7
    2
    0    0    0
   15    0    0
   -7    4    0   10    8
    2
    0    0    0
   15    0    0
   -7    4    0   10    9
    2
    0    0    0
   15    0    0
   -7    4    0   10   10
    1
    0    0    0
   -7    4    0   10   11
    1
    0    0    0
   -7    4    0   10   12
    1
    0    0    0
   -7    4    0   11    1
    1
    0    0    0
   -7    4    0   11    2
    1
    0    0    0
   -7    4    0   11    3
    1
    0    0    0
   -7    4    0   11    4
    2
    0    0    0
   15    0    0
   -7    4    0   11    5
    2
    0    0    0
   15    0    0
   -7    4    0   11    6
    2
    0    0    0
   15    0    0
   -7    4    0   11    7
    2
    0    0    0
   15    0    0
   -7    4    0   11    8
    2
    0    0    0
   15    0    0
   -7    4    0   11    9
    2
    0    0    0
   15    0    0
   -7    4    0   11   10
    1
    0    0    0
   -7    4    0   11   11
    1
    0    0    0
   -7    4    0   11   12
    1
    0    0    0
   -7    4    0   12    1
    1
    0    0    0
   -7    4    0   12    2
    1
    0    0    0
   -7    4    0   12    3
    1
    0    0    0
   -7    4    0   12    4
    2
    0    0    0
   15    0    0
   -7    4    0   12    5
    2
    0    0    0
   15    0    0
   -7    4    0   12    6
    2
    0    0    0
   15    0    0
   -7    4    0   12    7
    2
    0    0    0
   15    0    0
   -7    4    0   12    8
    2
    0    0    0
   15    0    0
   -7    4    0   12    9
    2
    0    0    0
   15    0    0
   -7    4    0   12   10
    1
    0    0    0
   -7    4    0   12   11
    1
    0    0    0
   -7    4    0   12   12
    1
    0    0    0
   -7    5    0    1    1
    1
    0    0    0
   -7    5    0    1    2
    1
    0    0    0
   -7    5    0    1    3
    1
    0    0    0
   -7    5    0    1    4
    2
    0    0    0
   15    0    0
   -7    5    0    1    5
    2
    0    0    0
   15    0    0
   -7    5    0    1    6
    2
    0    0    0
   15    0    0
   -7    5    0    1    7
    2
    0    0    0
   15    0    0
   -7    5    0    1    8
    2
    0    0    0
   15    0    0
   -7    5    0    1    9
    2
    0    0    0
   15    0    0
   -7    5    0    1   10
    1
    0    0    0
   -7    5    0    1   11
    1
    0    0    0
   -7    5    0    1   12
    1
    0    0    0
   -7    5    0    2    1
    1
    0    0    0
   -7    5    0    2    2
    1
    0    0    0
   -7    5    0    2    3
    1
    0    0    0
   -7    5    0    2    4
    2
    0    0    0
   15    0    0
   -7    5    0    2    5
    2
    0    0    0
   15    0    0
   -7    5    0    2    6
    2
    0    0    0
   15    0    0
   -7    5    0    2    7
    2
    0    0    0
   15    0    0
   -7    5    0    2    8
    2
    0    0    0
   15    0    0
   -7    5    0    2    9
    2
    0    0    0
   15    0    0
   -7    5    0    2   10
    1
    0    0    0
   -7    5    0    2   11
    1
    0    0    0
   -7    5    0    2   12
    1
    0    0    0
   -7    5    0    3    1
    1
    0    0    0
   -7    5    0    3    2
    1
    0    0    0
   -7    5    0    3    3
    1
    0    0    0
   -7    5    0    3    4
    2
    0    0    0
   15    0    0
   -7    5    0    3    5
    2
    0    0    0
   15    0    0
   -7    5    0    3    6
    2
    0    0    0
   15    0    0
   -7    5    0    3    7
    2
    0    0    0
   15    0    0
   -7    5    0    3    8
    2
    0    0    0
   15    0    0
   -7    5    0    3    9
    2
    0    0    0
   15    0    0
   -7    5    0    3   10
    1
    0    0    0
   -7    5    0    3   11
    1
    0    0    0
   -7    5    0    3   12
    1
    0    0    0
   -7    5    0    4    1
    1
    0    0    0
   -7    5    0    4    2
    1
    0    0    0
   -7    5    0    4    3
    1
    0    0    0
   -7    5    0    4    4
    1
    0    0    0
   -7    5    0    4    5
    1
    0    0    0
   -7    5    0    4    6
    1
    0    0    0
   -7    5    0    4    7
    1
    0    0    0
   -7    5    0    4    8
    1
    0    0    0
   -7    5    0    4    9
    1
    0    0    0
   -7    5    0    4   10
    1
    0    0    0
   -7    5    0    4   11
    1
    0    0    0
   -7    5    0    4   12
    1
    0    0    0
   -7    5    0    5    1
    1
    0    0    0
   -7    5    0    5    2
    1
    0    0    0
   -7    5    0    5    3
    1
    0    0    0
   -7    5    0    5    4
    1
    0    0    0
   -7    5    0    5    5
    1
    0    0    0
   -7    5    0    5    6
    1
    0    0    0
   -7    5    0    5    7
    1
    0    0    0
   -7    5    0    5    8
    1
    0    0    0
   -7    5    0    5    9
    1
    0    0    0
   -7    5    0    5   10
    1
    0    0    0
   -7    5    0    5   11
    1
    0    0    0
   -7    5    0    5   12
    1
    0    0    0
   -7    5    0    6    1
    1
    0    0    0
   -7    5    0    6    2
    1
    0    0    0
   -7    5    0    6    3
    1
    0    0    0
   -7    5    0    6    4
    1
    0    0    0
   -7    5    0    6    5
    1
    0    0    0
   -7    5    0    6    6
    1
    0    0    0
   -7    5    0    6    7
    1
    0    0    0
   -7    5    0    6    8
    1
    0    0    0
   -7    5    0    6    9
    1
    0    0    0
   -7    5    0    6   10
    1
    0    0    0
   -7    5    0    6   11
    1
    0    0    0
   -7    5    0    6   12
    1
    0    0    0
   -7    5    0    7    1
    1
    0    0    0
   -7    5    0    7    2
    1
    0    0    0
   -7    5    0    7    3
    1
    0    0    0
   -7    5    0    7    4
    1
    0    0    0
   -7    5    0    7    5
    1
    0    0    0
   -7    5    0    7    6
    1
    0    0    0
   -7    5    0    7    7
    1
    0    0    0
   -7    5    0    7    8
    1
    0    0    0
   -7    5    0    7    9
    1
    0    0    0
   -7    5    0    7   10
    1
    0    0    0
   -7    5    0    7   11
    1
    0    0    0
   -7    5    0    7   12
    1
    0    0    0
   -7    5    0    8    1
    1
    0    0    0
   -7    5    0    8    2
    1
    0    0    0
   -7    5    0    8    3
    1
    0    0    0
   -7    5    0    8    4
    1
    0    0    0
   -7    5    0    8    5
    1
    0    0    0
   -7    5    0    8    6
    1
    0    0    0
   -7    5    0    8    7
    1
    0    0    0
   -7    5    0    8    8
    1
    0    0    0
   -7    5    0    8    9
    1
    0    0    0
   -7    5    0    8   10
    1
    0    0    0
   -7    5    0    8   11
    1
    0    0    0
   -7    5    0    8   12
    1
    0    0    0
   -7    5    0    9    1
    1
    0    0    0
   -7    5    0    9    2
    1
    0    0    0
   -7    5    0    9    3
    1
    0    0    0
   -7    5    0    9    4
    1
    0    0    0
   -7    5    0    9    5
    1
    0    0    0
   -7    5    0    9    6
    1
    0    0    0
   -7    5    0    9    7
    1
    0    0    0
   -7    5    0    9    8
    1
    0    0    0
   -7    5    0    9    9
    1
    0    0    0
   -7    5    0    9   10
    1
    0    0    0
   -7    5    0    9   11
    1
    0    0    0
   -7    5    0    9   12
    1
    0    0    0
   -7    5    0   10    1
    1
    0    0    0
   -7    5    0   10    2
    1
    0    0    0
   -7    5    0   10    3
    1
    0    0    0
   -7    5    0   10    4
    2
    0    0    0
   15    0    0
   -7    5    0   10    5
    2
    0    0    0
   15    0    0
   -7    5    0   10    6
    2
    0    0    0
   15    0    0
   -7    5    0   10    7
    2
    0    0    0
   15    0    0
   -7    5    0   10    8
    2
    0    0    0
   15    0    0
   -7    5    0   10    9
    2
    0    0    0
   15    0    0
   -7    5    0   10   10
    1
    0    0    0
   -7    5    0   10   11
    1
    0    0    0
   -7    5    0   10   12
    1
    0    0    0
   -7    5    0   11    1
    1
    0    0    0
   -7    5    0   11    2
    1
    0    0    0
   -7    5    0   11    3
    1
    0    0    0
   -7    5    0   11    4
    2
    0    0    0
   15    0    0
   -7    5    0   11    5
    2
    0    0    0
   15    0    0
   -7    5    0   11    6
    2
    0    0    0
   15    0    0
   -7    5    0   11    7
    2
    0    0    0
   15    0    0
   -7    5    0   11    8
    2
    0    0    0
   15    0    0
   -7    5    0   11    9
    2
    0    0    0
   15    0    0
   -7    5    0   11   10
    1
    0    0    0
   -7    5    0   11   11
    1
    0    0    0
   -7    5    0   11   12
    1
    0    0    0
   -7    5    0   12    1
    1
    0    0    0
   -7    5    0   12    2
    1
    0    0    0
   -7    5    0   12    3
    1
    0    0    0
   -7    5    0   12    4
    2
    0    0    0
   15    0    0
   -7    5    0   12    5
    2
    0    0    0
   15    0    0
   -7    5    0   12    6
    2
    0    0    0
   15    0    0
   -7    5    0   12    7
    2
    0    0    0
   15    0    0
   -7    5    0   12    8
    2
    0    0    0
   15    0    0
   -7    5    0   12    9
    2
    0    0    0
   15    0    0
   -7    5    0   12   10
    1
    0    0    0
   -7    5    0   12   11
    1
    0    0    0
   -7    5    0   12   12
    1
    0    0    0
   -7    6    0    1    1
    1
    0    0    0
   -7    6    0    1    2
    1
    0    0    0
   -7    6    0    1    3
    1
    0    0    0
   -7    6    0    1    4
    2
    0    0    0
   15    0    0
   -7    6    0    1    5
    2
    0    0    0
   15    0    0
   -7    6    0    1    6
    2
    0    0    0
   15    0    0
   -7    6    0    1    7
    2
    0    0    0
   15    0    0
   -7    6    0    1    8
    2
    0    0    0
   15    0    0
   -7    6    0    1    9
    2
    0    0    0
   15    0    0
   -7    6    0    1   10
    1
    0    0    0
   -7    6    0    1   11
    1
    0    0    0
   -7    6    0    1   12
    1
    0    0    0
   -7    6    0    2    1
    1
    0    0    0
   -7    6    0    2    2
    1
    0    0    0
   -7    6    0    2    3
    1
    0    0    0
   -7    6    0    2    4
    2
    0    0    0
   15    0    0
   -7    6    0    2    5
    2
    0    0    0
   15    0    0
   -7    6    0    2    6
    2
    0    0    0
   15    0    0
   -7    6    0    2    7
    2
    0    0    0
   15    0    0
   -7    6    0    2    8
    2
    0    0    0
   15    0    0
   -7    6    0    2    9
    2
    0    0    0
   15    0    0
   -7    6    0    2   10
    1
    0    0    0
   -7    6    0    2   11
    1
    0    0    0
   -7    6    0    2   12
    1
    0    0    0
   -7    6    0    3    1
    1
    0    0    0
   -7    6    0    3    2
    1
    0    0    0
   -7    6    0    3    3
    1
    0    0    0
   -7    6    0    3    4
    2
    0    0    0
   15    0    0
   -7    6    0    3    5
    2
    0    0    0
   15    0    0
   -7    6    0    3    6
    2
    0    0    0
   15    0    0
   -7    6    0    3    7
    2
    0    0    0
   15    0    0
   -7    6    0    3    8
    2
    0    0    0
   15    0    0
   -7    6    0    3    9
    2
    0    0    0
   15    0    0
   -7    6    0    3   10
    1
    0    0    0
   -7    6    0    3   11
    1
    0    0    0
   -7    6    0    3   12
    1
    0    0    0
   -7    6    0    4    1
    1
    0    0    0
   -7    6    0    4    2
    1
    0    0    0
   -7    6    0    4    3
    1
    0    0    0
   -7    6    0    4    4
    1
    0    0    0
   -7    6    0    4    5
    1
    0    0    0
   -7    6    0    4    6
    1
    0    0    0
   -7    6    0    4    7
    1
    0    0    0
   -7    6    0    4    8
    1
    0    0    0
   -7    6    0    4    9
    1
    0    0    0
   -7    6    0    4   10
    1
    0    0    0
   -7    6    0    4   11
    1
    0    0    0
   -7    6    0    4   12
    1
    0    0    0
   -7    6    0    5    1
    1
    0    0    0
   -7    6    0    5    2
    1
    0    0    0
   -7    6    0    5    3
    1
    0    0    0
   -7    6    0    5    4
    1
    0    0    0
   -7    6    0    5    5
    1
    0    0    0
   -7    6    0    5    6
    1
    0    0    0
   -7    6    0    5    7
    1
    0    0    0
   -7    6    0    5    8
    1
    0    0    0
   -7    6    0    5    9
    1
    0    0    0
   -7    6    0    5   10
    1
    0    0    0
   -7    6    0    5   11
    1
    0    0    0
   -7    6    0    5   12
    1
    0    0    0
   -7    6    0    6    1
    1
    0    0    0
   -7    6    0    6    2
    1
    0    0    0
   -7    6    0    6    3
    1
    0    0    0
   -7    6    0    6    4
    1
    0    0    0
   -7    6    0    6    5
    1
    0    0    0
   -7    6    0    6    6
    1
    0    0    0
   -7    6    0    6    7
    1
    0    0    0
   -7    6    0    6    8
    1
    0    0    0
   -7    6    0    6    9
    1
    0    0    0
   -7    6    0    6   10
    1
    0    0    0
   -7    6    0    6   11
    1
    0    0    0
   -7    6    0    6   12
    1
    0    0    0
   -7    6    0    7    1
    1
    0    0    0
   -7    6    0    7    2
    1
    0    0    0
   -7    6    0    7    3
    1
    0    0    0
   -7    6    0    7    4
    1
    0    0    0
   -7    6    0    7    5
    1
    0    0    0
   -7    6    0    7    6
    1
    0    0    0
   -7    6    0    7    7
    1
    0    0    0
   -7    6    0    7    8
    1
    0    0    0
   -7    6    0    7    9
    1
    0    0    0
   -7    6    0    7   10
    1
    0    0    0
   -7    6    0    7   11
    1
    0    0    0
   -7    6    0    7   12
    1
    0    0    0
   -7    6    0    8    1
    1
    0    0    0
   -7    6    0    8    2
    1
    0    0    0
   -7    6    0    8    3
    1
    0    0    0
   -7    6    0    8    4
    1
    0    0    0
   -7    6    0    8    5
    1
    0    0    0
   -7    6    0    8    6
    1
    0    0    0
   -7    6    0    8    7
    1
    0    0    0
   -7    6    0    8    8
    1
    0    0    0
   -7    6    0    8    9
    1
    0    0    0
   -7    6    0    8   10
    1
    0    0    0
   -7    6    0    8   11
    1
    0    0    0
   -7    6    0    8   12
    1
    0    0    0
   -7    6    0    9    1
    1
    0    0    0
   -7    6    0    9    2
    1
    0    0    0
   -7    6    0    9    3
    1
    0    0    0
   -7    6    0    9    4
    1
    0    0    0
   -7    6    0    9    5
    1
    0    0    0
   -7    6    0    9    6
    1
    0    0    0
   -7    6    0    9    7
    1
    0    0    0
   -7    6    0    9    8
    1
    0    0    0
   -7    6    0    9    9
    1
    0    0    0
   -7    6    0    9   10
    1
    0    0    0
   -7    6    0    9   11
    1
    0    0    0
   -7    6    0    9   12
    1
    0    0    0
   -7    6    0   10    1
    1
    0    0    0
   -7    6    0   10    2
    1
    0    0    0
   -7    6    0   10    3
    1
    0    0    0
   -7    6    0   10    4
    2
    0    0    0
   15    0    0
   -7    6    0   10    5
    2
    0    0    0
   15    0    0
   -7    6    0   10    6
    2
    0    0    0
   15    0    0
   -7    6    0   10    7
    2
    0    0    0
   15    0    0
   -7    6    0   10    8
    2
    0    0    0
   15    0    0
   -7    6    0   10    9
    2
    0    0    0
   15    0    0
   -7    6    0   10   10
    1
    0    0    0
   -7    6    0   10   11
    1
    0    0    0
   -7    6    0   10   12
    1
    0    0    0
   -7    6    0   11    1
    1
    0    0    0
   -7    6    0   11    2
    1
    0    0    0
   -7    6    0   11    3
    1
    0    0    0
   -7    6    0   11    4
    2
    0    0    0
   15    0    0
   -7    6    0   11    5
    2
    0    0    0
   15    0    0
   -7    6    0   11    6
    2
    0    0    0
   15    0    0
   -7    6    0   11    7
    2
    0    0    0
   15    0    0
   -7    6    0   11    8
    2
    0    0    0
   15    0    0
   -7    6    0   11    9
    2
    0    0    0
   15    0    0
   -7    6    0   11   10
    1
    0    0    0
   -7    6    0   11   11
    1
    0    0    0
   -7    6    0   11   12
    1
    0    0    0
   -7    6    0   12    1
    1
    0    0    0
   -7    6    0   12    2
    1
    0    0    0
   -7    6    0   12    3
    1
    0    0    0
   -7    6    0   12    4
    2
    0    0    0
   15    0    0
   -7    6    0   12    5
    2
    0    0    0
   15    0    0
   -7    6    0   12    6
    2
    0    0    0
   15    0    0
   -7    6    0   12    7
    2
    0    0    0
   15    0    0
   -7    6    0   12    8
    2
    0    0    0
   15    0    0
   -7    6    0   12    9
    2
    0    0    0
   15    0    0
   -7    6    0   12   10
    1
    0    0    0
   -7    6    0   12   11
    1
    0    0    0
   -7    6    0   12   12
    1
    0    0    0
   -7    7    0    1    1
    1
    0    0    0
   -7    7    0    1    2
    1
    0    0    0
   -7    7    0    1    3
    1
    0    0    0
   -7    7    0    1    4
    2
    0    0    0
   15    0    0
   -7    7    0    1    5
    2
    0    0    0
   15    0    0
   -7    7    0    1    6
    2
    0    0    0
   15    0    0
   -7    7    0    1    7
    2
    0    0    0
   15    0    0
   -7    7    0    1    8
    2
    0    0    0
   15    0    0
   -7    7    0    1    9
    2
    0    0    0
   15    0    0
   -7    7    0    1   10
    1
    0    0    0
   -7    7    0    1   11
    1
    0    0    0
   -7    7    0    1   12
    1
    0    0    0
   -7    7    0    2    1
    1
    0    0    0
   -7    7    0    2    2
    1
    0    0    0
   -7    7    0    2    3
    1
    0    0    0
   -7    7    0    2    4
    2
    0    0    0
   15    0    0
   -7    7    0    2    5
    2
    0    0    0
   15    0    0
   -7    7    0    2    6
    2
    0    0    0
   15    0    0
   -7    7    0    2    7
    2
    0    0    0
   15    0    0
   -7    7    0    2    8
    2
    0    0    0
   15    0    0
   -7    7    0    2    9
    2
    0    0    0
   15    0    0
   -7    7    0    2   10
    1
    0    0    0
   -7    7    0    2   11
    1
    0    0    0
   -7    7    0    2   12
    1
    0    0    0
   -7    7    0    3    1
    1
    0    0    0
   -7    7    0    3    2
    1
    0    0    0
   -7    7    0    3    3
    1
    0    0    0
   -7    7    0    3    4
    2
    0    0    0
   15    0    0
   -7    7    0    3    5
    2
    0    0    0
   15    0    0
   -7    7    0    3    6
    2
    0    0    0
   15    0    0
   -7    7    0    3    7
    2
    0    0    0
   15    0    0
   -7    7    0    3    8
    2
    0    0    0
   15    0    0
   -7    7    0    3    9
    2
    0    0    0
   15    0    0
   -7    7    0    3   10
    1
    0    0    0
   -7    7    0    3   11
    1
    0    0    0
   -7    7    0    3   12
    1
    0    0    0
   -7    7    0    4    1
    2
    0  -15    0
    0    0    0
   -7    7    0    4    2
    1
    0    0    0
   -7    7    0    4    3
    1
    0    0    0
   -7    7    0    4    4
    1
    0    0    0
   -7    7    0    4    5
    1
    0    0    0
   -7    7    0    4    6
    1
    0    0    0
   -7    7    0    4    7
    1
    0    0    0
   -7    7    0    4    8
    1
    0    0    0
   -7    7    0    4    9
    1
    0    0    0
   -7    7    0    4   10
    1
    0    0    0
   -7    7    0    4   11
    1
    0    0    0
   -7    7    0    4   12
    1
    0    0    0
   -7    7    0    5    1
    1
    0  -15    0
   -7    7    0    5    2
    1
    0  -15    0
   -7    7    0    5    3
    1
    0  -15    0
   -7    7    0    5    4
    1
    0    0    0
   -7    7    0    5    5
    1
    0    0    0
   -7    7    0    5    6
    1
    0    0    0
   -7    7    0    5    7
    1
    0    0    0
   -7    7    0    5    8
    1
    0    0    0
   -7    7    0    5    9
    1
    0    0    0
   -7    7    0    5   10
    1
    0    0    0
   -7    7    0    5   11
    1
    0    0    0
   -7    7    0    5   12
    1
    0    0    0
   -7    7    0    6    1
    1
    0  -15    0
   -7    7    0    6    2
    1
    0    0    0
   -7    7    0    6    3
    2
    0  -15    0
    0    0    0
   -7    7    0    6    4
    1
    0    0    0
   -7    7    0    6    5
    1
    0    0    0
   -7    7    0    6    6
    1
    0    0    0
   -7    7    0    6    7
    1
    0    0    0
   -7    7    0    6    8
    1
    0    0    0
   -7    7    0    6    9
    1
    0    0    0
   -7    7    0    6   10
    1
    0    0    0
   -7    7    0    6   11
    1
    0    0    0
   -7    7    0    6   12
    1
    0    0    0
   -7    7    0    7    1
    1
    0  -15    0
   -7    7    0    7    2
    1
    0  -15    0
   -7    7    0    7    3
    1
    0  -15    0
   -7    7    0    7    4
    1
    0    0    0
   -7    7    0    7    5
    1
    0    0    0
   -7    7    0    7    6
    1
    0    0    0
   -7    7    0    7    7
    1
    0    0    0
   -7    7    0    7    8
    1
    0    0    0
   -7    7    0    7    9
    1
    0    0    0
   -7    7    0    7   10
    1
    0    0    0
   -7    7    0    7   11
    1
    0    0    0
   -7    7    0    7   12
    1
    0    0    0
   -7    7    0    8    1
    1
    0  -15    0
   -7    7    0    8    2
    1
    0  -15    0
   -7    7    0    8    3
    1
    0  -15    0
   -7    7    0    8    4
    1
    0    0    0
   -7    7    0    8    5
    1
    0    0    0
   -7    7    0    8    6
    1
    0    0    0
   -7    7    0    8    7
    1
    0    0    0
   -7    7    0    8    8
    1
    0    0    0
   -7    7    0    8    9
    1
    0    0    0
   -7    7    0    8   10
    1
    0  -15    0
   -7    7    0    8   11
    1
    0    0    0
   -7    7    0    8   12
    1
    0  -15    0
   -7    7    0    9    1
    1
    0  -15    0
   -7    7    0    9    2
    1
    0  -15    0
   -7    7    0    9    3
    1
    0  -15    0
   -7    7    0    9    4
    1
    0    0    0
   -7    7    0    9    5
    1
    0    0    0
   -7    7    0    9    6
    1
    0    0    0
   -7    7    0    9    7
    1
    0    0    0
   -7    7    0    9    8
    1
    0    0    0
   -7    7    0    9    9
    1
    0    0    0
   -7    7    0    9   10
    1
    0  -15    0
   -7    7    0    9   11
    1
    0    0    0
   -7    7    0    9   12
    1
    0    0    0
   -7    7    0   10    1
    1
    0    0    0
   -7    7    0   10    2
    1
    0    0    0
   -7    7    0   10    3
    1
    0    0    0
   -7    7    0   10    4
    2
    0    0    0
   15    0    0
   -7    7    0   10    5
    2
    0    0    0
   15    0    0
   -7    7    0   10    6
    2
    0    0    0
   15    0    0
   -7    7    0   10    7
    2
    0    0    0
   15    0    0
   -7    7    0   10    8
    2
    0    0    0
   15    0    0
   -7    7    0   10    9
    2
    0    0    0
   15    0    0
   -7    7    0   10   10
    1
    0    0    0
   -7    7    0   10   11
    1
    0    0    0
   -7    7    0   10   12
    1
    0    0    0
   -7    7    0   11    1
    1
    0    0    0
   -7    7    0   11    2
    1
    0    0    0
   -7    7    0   11    3
    1
    0    0    0
   -7    7    0   11    4
    2
    0    0    0
   15    0    0
   -7    7    0   11    5
    2
    0    0    0
   15    0    0
   -7    7    0   11    6
    2
    0    0    0
   15    0    0
   -7    7    0   11    7
    2
    0    0    0
   15    0    0
   -7    7    0   11    8
    2
    0    0    0
   15    0    0
   -7    7    0   11    9
    2
    0    0    0
   15    0    0
   -7    7    0   11   10
    1
    0    0    0
   -7    7    0   11   11
    1
    0    0    0
   -7    7    0   11   12
    1
    0    0    0
   -7    7    0   12    1
    1
    0    0    0
   -7    7    0   12    2
    1
    0    0    0
   -7    7    0   12    3
    1
    0    0    0
   -7    7    0   12    4
    2
    0    0    0
   15    0    0
   -7    7    0   12    5
    2
    0    0    0
   15    0    0
   -7    7    0   12    6
    2
    0    0    0
   15    0    0
   -7    7    0   12    7
    2
    0    0    0
   15    0    0
   -7    7    0   12    8
    2
    0    0    0
   15    0    0
   -7    7    0   12    9
    2
    0    0    0
   15    0    0
   -7    7    0   12   10
    1
    0    0    0
   -7    7    0   12   11
    1
    0    0    0
   -7    7    0   12   12
    1
    0    0    0
   -6   -7    0    1    1
    1
    0    0    0
   -6   -7    0    1    2
    1
    0    0    0
   -6   -7    0    1    3
    1
    0    0    0
   -6   -7    0    1    4
    2
    0    0    0
    0   15    0
   -6   -7    0    1    5
    1
    0   15    0
   -6   -7    0    1    6
    1
    0   15    0
   -6   -7    0    1    7
    1
    0   15    0
   -6   -7    0    1    8
    1
    0   15    0
   -6   -7    0    1    9
    1
    0   15    0
   -6   -7    0    1   10
    1
    0    0    0
   -6   -7    0    1   11
    1
    0    0    0
   -6   -7    0    1   12
    1
    0    0    0
   -6   -7    0    2    1
    1
    0    0    0
   -6   -7    0    2    2
    1
    0    0    0
   -6   -7    0    2    3
    1
    0    0    0
   -6   -7    0    2    4
    1
    0    0    0
   -6   -7    0    2    5
    1
    0   15    0
   -6   -7    0    2    6
    1
    0    0    0
   -6   -7    0    2    7
    1
    0   15    0
   -6   -7    0    2    8
    1
    0   15    0
   -6   -7    0    2    9
    1
    0   15    0
   -6   -7    0    2   10
    1
    0    0    0
   -6   -7    0    2   11
    1
    0    0    0
   -6   -7    0    2   12
    1
    0    0    0
   -6   -7    0    3    1
    1
    0    0    0
   -6   -7    0    3    2
    1
    0    0    0
   -6   -7    0    3    3
    1
    0    0    0
   -6   -7    0    3    4
    1
    0    0    0
   -6   -7    0    3    5
    1
    0   15    0
   -6   -7    0    3    6
    2
    0    0    0
    0   15    0
   -6   -7    0    3    7
    1
    0   15    0
   -6   -7    0    3    8
    1
    0   15    0
   -6   -7    0    3    9
    1
    0   15    0
   -6   -7    0    3   10
    1
    0    0    0
   -6   -7    0    3   11
    1
    0    0    0
   -6   -7    0    3   12
    1
    0    0    0
   -6   -7    0    4    1
    1
    0    0    0
   -6   -7    0    4    2
    1
    0    0    0
   -6   -7    0    4    3
    1
    0    0    0
   -6   -7    0    4    4
    1
    0    0    0
   -6   -7    0    4    5
    1
    0    0    0
   -6   -7    0    4    6
    1
    0    0    0
   -6   -7    0    4    7
    1
    0    0    0
   -6   -7    0    4    8
    1
    0    0    0
   -6   -7    0    4    9
    1
    0    0    0
   -6   -7    0    4   10
    1
    0    0    0
   -6   -7    0    4   11
    1
    0    0    0
   -6   -7    0    4   12
    1
    0    0    0
   -6   -7    0    5    1
    1
    0    0    0
   -6   -7    0    5    2
    1
    0    0    0
   -6   -7    0    5    3
    1
    0    0    0
   -6   -7    0    5    4
    1
    0    0    0
   -6   -7    0    5    5
    1
    0    0    0
   -6   -7    0    5    6
    1
    0    0    0
   -6   -7    0    5    7
    1
    0    0    0
   -6   -7    0    5    8
    1
    0    0    0
   -6   -7    0    5    9
    1
    0    0    0
   -6   -7    0    5   10
    1
    0    0    0
   -6   -7    0    5   11
    1
    0    0    0
   -6   -7    0    5   12
    1
    0    0    0
   -6   -7    0    6    1
    1
    0    0    0
   -6   -7    0    6    2
    1
    0    0    0
   -6   -7    0    6    3
    1
    0    0    0
   -6   -7    0    6    4
    1
    0    0    0
   -6   -7    0    6    5
    1
    0    0    0
   -6   -7    0    6    6
    1
    0    0    0
   -6   -7    0    6    7
    1
    0    0    0
   -6   -7    0    6    8
    1
    0    0    0
   -6   -7    0    6    9
    1
    0    0    0
   -6   -7    0    6   10
    1
    0    0    0
   -6   -7    0    6   11
    1
    0    0    0
   -6   -7    0    6   12
    1
    0    0    0
   -6   -7    0    7    1
    1
    0    0    0
   -6   -7    0    7    2
    1
    0    0    0
   -6   -7    0    7    3
    1
    0    0    0
   -6   -7    0    7    4
    1
    0    0    0
   -6   -7    0    7    5
    1
    0    0    0
   -6   -7    0    7    6
    1
    0    0    0
   -6   -7    0    7    7
    1
    0    0    0
   -6   -7    0    7    8
    1
    0    0    0
   -6   -7    0    7    9
    1
    0    0    0
   -6   -7    0    7   10
    1
    0    0    0
   -6   -7    0    7   11
    1
    0    0    0
   -6   -7    0    7   12
    1
    0    0    0
   -6   -7    0    8    1
    1
    0    0    0
   -6   -7    0    8    2
    1
    0    0    0
   -6   -7    0    8    3
    1
    0    0    0
   -6   -7    0    8    4
    1
    0    0    0
   -6   -7    0    8    5
    1
    0    0    0
   -6   -7    0    8    6
    1
    0    0    0
   -6   -7    0    8    7
    1
    0    0    0
   -6   -7    0    8    8
    1
    0    0    0
   -6   -7    0    8    9
    1
    0    0    0
   -6   -7    0    8   10
    1
    0    0    0
   -6   -7    0    8   11
    1
    0    0    0
   -6   -7    0    8   12
    1
    0    0    0
   -6   -7    0    9    1
    1
    0    0    0
   -6   -7    0    9    2
    1
    0    0    0
   -6   -7    0    9    3
    1
    0    0    0
   -6   -7    0    9    4
    1
    0    0    0
   -6   -7    0    9    5
    1
    0    0    0
   -6   -7    0    9    6
    1
    0    0    0
   -6   -7    0    9    7
    1
    0    0    0
   -6   -7    0    9    8
    1
    0    0    0
   -6   -7    0    9    9
    1
    0    0    0
   -6   -7    0    9   10
    1
    0    0    0
   -6   -7    0    9   11
    1
    0    0    0
   -6   -7    0    9   12
    1
    0    0    0
   -6   -7    0   10    1
    1
    0    0    0
   -6   -7    0   10    2
    1
    0    0    0
   -6   -7    0   10    3
    1
    0    0    0
   -6   -7    0   10    4
    1
    0    0    0
   -6   -7    0   10    5
    1
    0    0    0
   -6   -7    0   10    6
    1
    0    0    0
   -6   -7    0   10    7
    1
    0    0    0
   -6   -7    0   10    8
    1
    0   15    0
   -6   -7    0   10    9
    1
    0   15    0
   -6   -7    0   10   10
    1
    0    0    0
   -6   -7    0   10   11
    1
    0    0    0
   -6   -7    0   10   12
    1
    0    0    0
   -6   -7    0   11    1
    1
    0    0    0
   -6   -7    0   11    2
    1
    0    0    0
   -6   -7    0   11    3
    1
    0    0    0
   -6   -7    0   11    4
    1
    0    0    0
   -6   -7    0   11    5
    1
    0    0    0
   -6   -7    0   11    6
    1
    0    0    0
   -6   -7    0   11    7
    1
    0    0    0
   -6   -7    0   11    8
    1
    0    0    0
   -6   -7    0   11    9
    1
    0    0    0
   -6   -7    0   11   10
    1
    0    0    0
   -6   -7    0   11   11
    1
    0    0    0
   -6   -7    0   11   12
    1
    0    0    0
   -6   -7    0   12    1
    1
    0    0    0
   -6   -7    0   12    2
    1
    0    0    0
   -6   -7    0   12    3
    1
    0    0    0
   -6   -7    0   12    4
    1
    0    0    0
   -6   -7    0   12    5
    1
    0    0    0
   -6   -7    0   12    6
    1
    0    0    0
   -6   -7    0   12    7
    1
    0    0    0
   -6   -7    0   12    8
    1
    0   15    0
   -6   -7    0   12    9
    1
    0    0    0
   -6   -7    0   12   10
    1
    0    0    0
   -6   -7    0   12   11
    1
    0    0    0
   -6   -7    0   12   12
    1
    0    0    0
   -6   -6    0    1    1
    1
    0    0    0
   -6   -6    0    1    2
    1
    0    0    0
   -6   -6    0    1    3
    1
    0    0    0
   -6   -6    0    1    4
    1
    0    0    0
   -6   -6    0    1    5
    1
    0    0    0
   -6   -6    0    1    6
    1
    0    0    0
   -6   -6    0    1    7
    1
    0    0    0
   -6   -6    0    1    8
    1
    0    0    0
   -6   -6    0    1    9
    1
    0    0    0
   -6   -6    0    1   10
    1
    0    0    0
   -6   -6    0    1   11
    1
    0    0    0
   -6   -6    0    1   12
    1
    0    0    0
   -6   -6    0    2    1
    1
    0    0    0
   -6   -6    0    2    2
    1
    0    0    0
   -6   -6    0    2    3
    1
    0    0    0
   -6   -6    0    2    4
    1
    0    0    0
   -6   -6    0    2    5
    1
    0    0    0
   -6   -6    0    2    6
    1
    0    0    0
   -6   -6    0    2    7
    1
    0    0    0
   -6   -6    0    2    8
    1
    0    0    0
   -6   -6    0    2    9
    1
    0    0    0
   -6   -6    0    2   10
    1
    0    0    0
   -6   -6    0    2   11
    1
    0    0    0
   -6   -6    0    2   12
    1
    0    0    0
   -6   -6    0    3    1
    1
    0    0    0
   -6   -6    0    3    2
    1
    0    0    0
   -6   -6    0    3    3
    1
    0    0    0
   -6   -6    0    3    4
    1
    0    0    0
   -6   -6    0    3    5
    1
    0    0    0
   -6   -6    0    3    6
    1
    0    0    0
   -6   -6    0    3    7
    1
    0    0    0
   -6   -6    0    3    8
    1
    0    0    0
   -6   -6    0    3    9
    1
    0    0    0
   -6   -6    0    3   10
    1
    0    0    0
   -6   -6    0    3   11
    1
    0    0    0
   -6   -6    0    3   12
    1
    0    0    0
   -6   -6    0    4    1
    1
    0    0    0
   -6   -6    0    4    2
    1
    0    0    0
   -6   -6    0    4    3
    1
    0    0    0
   -6   -6    0    4    4
    1
    0    0    0
   -6   -6    0    4    5
    1
    0    0    0
   -6   -6    0    4    6
    1
    0    0    0
   -6   -6    0    4    7
    1
    0    0    0
   -6   -6    0    4    8
    1
    0    0    0
   -6   -6    0    4    9
    1
    0    0    0
   -6   -6    0    4   10
    1
    0    0    0
   -6   -6    0    4   11
    1
    0    0    0
   -6   -6    0    4   12
    1
    0    0    0
   -6   -6    0    5    1
    1
    0    0    0
   -6   -6    0    5    2
    1
    0    0    0
   -6   -6    0    5    3
    1
    0    0    0
   -6   -6    0    5    4
    1
    0    0    0
   -6   -6    0    5    5
    1
    0    0    0
   -6   -6    0    5    6
    1
    0    0    0
   -6   -6    0    5    7
    1
    0    0    0
   -6   -6    0    5    8
    1
    0    0    0
   -6   -6    0    5    9
    1
    0    0    0
   -6   -6    0    5   10
    1
    0    0    0
   -6   -6    0    5   11
    1
    0    0    0
   -6   -6    0    5   12
    1
    0    0    0
   -6   -6    0    6    1
    1
    0    0    0
   -6   -6    0    6    2
    1
    0    0    0
   -6   -6    0    6    3
    1
    0    0    0
   -6   -6    0    6    4
    1
    0    0    0
   -6   -6    0    6    5
    1
    0    0    0
   -6   -6    0    6    6
    1
    0    0    0
   -6   -6    0    6    7
    1
    0    0    0
   -6   -6    0    6    8
    1
    0    0    0
   -6   -6    0    6    9
    1
    0    0    0
   -6   -6    0    6   10
    1
    0    0    0
   -6   -6    0    6   11
    1
    0    0    0
   -6   -6    0    6   12
    1
    0    0    0
   -6   -6    0    7    1
    1
    0    0    0
   -6   -6    0    7    2
    1
    0    0    0
   -6   -6    0    7    3
    1
    0    0    0
   -6   -6    0    7    4
    1
    0    0    0
   -6   -6    0    7    5
    1
    0    0    0
   -6   -6    0    7    6
    1
    0    0    0
   -6   -6    0    7    7
    1
    0    0    0
   -6   -6    0    7    8
    1
    0    0    0
   -6   -6    0    7    9
    1
    0    0    0
   -6   -6    0    7   10
    1
    0    0    0
   -6   -6    0    7   11
    1
    0    0    0
   -6   -6    0    7   12
    1
    0    0    0
   -6   -6    0    8    1
    1
    0    0    0
   -6   -6    0    8    2
    1
    0    0    0
   -6   -6    0    8    3
    1
    0    0    0
   -6   -6    0    8    4
    1
    0    0    0
   -6   -6    0    8    5
    1
    0    0    0
   -6   -6    0    8    6
    1
    0    0    0
   -6   -6    0    8    7
    1
    0    0    0
   -6   -6    0    8    8
    1
    0    0    0
   -6   -6    0    8    9
    1
    0    0    0
   -6   -6    0    8   10
    1
    0    0    0
   -6   -6    0    8   11
    1
    0    0    0
   -6   -6    0    8   12
    1
    0    0    0
   -6   -6    0    9    1
    1
    0    0    0
   -6   -6    0    9    2
    1
    0    0    0
   -6   -6    0    9    3
    1
    0    0    0
   -6   -6    0    9    4
    1
    0    0    0
   -6   -6    0    9    5
    1
    0    0    0
   -6   -6    0    9    6
    1
    0    0    0
   -6   -6    0    9    7
    1
    0    0    0
   -6   -6    0    9    8
    1
    0    0    0
   -6   -6    0    9    9
    1
    0    0    0
   -6   -6    0    9   10
    1
    0    0    0
   -6   -6    0    9   11
    1
    0    0    0
   -6   -6    0    9   12
    1
    0    0    0
   -6   -6    0   10    1
    1
    0    0    0
   -6   -6    0   10    2
    1
    0    0    0
   -6   -6    0   10    3
    1
    0    0    0
   -6   -6    0   10    4
    1
    0    0    0
   -6   -6    0   10    5
    1
    0    0    0
   -6   -6    0   10    6
    1
    0    0    0
   -6   -6    0   10    7
    1
    0    0    0
   -6   -6    0   10    8
    1
    0    0    0
   -6   -6    0   10    9
    1
    0    0    0
   -6   -6    0   10   10
    1
    0    0    0
   -6   -6    0   10   11
    1
    0    0    0
   -6   -6    0   10   12
    1
    0    0    0
   -6   -6    0   11    1
    1
    0    0    0
   -6   -6    0   11    2
    1
    0    0    0
   -6   -6    0   11    3
    1
    0    0    0
   -6   -6    0   11    4
    1
    0    0    0
   -6   -6    0   11    5
    1
    0    0    0
   -6   -6    0   11    6
    1
    0    0    0
   -6   -6    0   11    7
    1
    0    0    0
   -6   -6    0   11    8
    1
    0    0    0
   -6   -6    0   11    9
    1
    0    0    0
   -6   -6    0   11   10
    1
    0    0    0
   -6   -6    0   11   11
    1
    0    0    0
   -6   -6    0   11   12
    1
    0    0    0
   -6   -6    0   12    1
    1
    0    0    0
   -6   -6    0   12    2
    1
    0    0    0
   -6   -6    0   12    3
    1
    0    0    0
   -6   -6    0   12    4
    1
    0    0    0
   -6   -6    0   12    5
    1
    0    0    0
   -6   -6    0   12    6
    1
    0    0    0
   -6   -6    0   12    7
    1
    0    0    0
   -6   -6    0   12    8
    1
    0    0    0
   -6   -6    0   12    9
    1
    0    0    0
   -6   -6    0   12   10
    1
    0    0    0
   -6   -6    0   12   11
    1
    0    0    0
   -6   -6    0   12   12
    1
    0    0    0
   -6   -5    0    1    1
    1
    0    0    0
   -6   -5    0    1    2
    1
    0    0    0
   -6   -5    0    1    3
    1
    0    0    0
   -6   -5    0    1    4
    1
    0    0    0
   -6   -5    0    1    5
    1
    0    0    0
   -6   -5    0    1    6
    1
    0    0    0
   -6   -5    0    1    7
    1
    0    0    0
   -6   -5    0    1    8
    1
    0    0    0
   -6   -5    0    1    9
    1
    0    0    0
   -6   -5    0    1   10
    1
    0    0    0
   -6   -5    0    1   11
    1
    0    0    0
   -6   -5    0    1   12
    1
    0    0    0
   -6   -5    0    2    1
    1
    0    0    0
   -6   -5    0    2    2
    1
    0    0    0
   -6   -5    0    2    3
    1
    0    0    0
   -6   -5    0    2    4
    1
    0    0    0
   -6   -5    0    2    5
    1
    0    0    0
   -6   -5    0    2    6
    1
    0    0    0
   -6   -5    0    2    7
    1
    0    0    0
   -6   -5    0    2    8
    1
    0    0    0
   -6   -5    0    2    9
    1
    0    0    0
   -6   -5    0    2   10
    1
    0    0    0
   -6   -5    0    2   11
    1
    0    0    0
   -6   -5    0    2   12
    1
    0    0    0
   -6   -5    0    3    1
    1
    0    0    0
   -6   -5    0    3    2
    1
    0    0    0
   -6   -5    0    3    3
    1
    0    0    0
   -6   -5    0    3    4
    1
    0    0    0
   -6   -5    0    3    5
    1
    0    0    0
   -6   -5    0    3    6
    1
    0    0    0
   -6   -5    0    3    7
    1
    0    0    0
   -6   -5    0    3    8
    1
    0    0    0
   -6   -5    0    3    9
    1
    0    0    0
   -6   -5    0    3   10
    1
    0    0    0
   -6   -5    0    3   11
    1
    0    0    0
   -6   -5    0    3   12
    1
    0    0    0
   -6   -5    0    4    1
    1
    0    0    0
   -6   -5    0    4    2
    1
    0    0    0
   -6   -5    0    4    3
    1
    0    0    0
   -6   -5    0    4    4
    1
    0    0    0
   -6   -5    0    4    5
    1
    0    0    0
   -6   -5    0    4    6
    1
    0    0    0
   -6   -5    0    4    7
    1
    0    0    0
   -6   -5    0    4    8
    1
    0    0    0
   -6   -5    0    4    9
    1
    0    0    0
   -6   -5    0    4   10
    1
    0    0    0
   -6   -5    0    4   11
    1
    0    0    0
   -6   -5    0    4   12
    1
    0    0    0
   -6   -5    0    5    1
    1
    0    0    0
   -6   -5    0    5    2
    1
    0    0    0
   -6   -5    0    5    3
    1
    0    0    0
   -6   -5    0    5    4
    1
    0    0    0
   -6   -5    0    5    5
    1
    0    0    0
   -6   -5    0    5    6
    1
    0    0    0
   -6   -5    0    5    7
    1
    0    0    0
   -6   -5    0    5    8
    1
    0    0    0
   -6   -5    0    5    9
    1
    0    0    0
   -6   -5    0    5   10
    1
    0    0    0
   -6   -5    0    5   11
    1
    0    0    0
   -6   -5    0    5   12
    1
    0    0    0
   -6   -5    0    6    1
    1
    0    0    0
   -6   -5    0    6    2
    1
    0    0    0
   -6   -5    0    6    3
    1
    0    0    0
   -6   -5    0    6    4
    1
    0    0    0
   -6   -5    0    6    5
    1
    0    0    0
   -6   -5    0    6    6
    1
    0    0    0
   -6   -5    0    6    7
    1
    0    0    0
   -6   -5    0    6    8
    1
    0    0    0
   -6   -5    0    6    9
    1
    0    0    0
   -6   -5    0    6   10
    1
    0    0    0
   -6   -5    0    6   11
    1
    0    0    0
   -6   -5    0    6   12
    1
    0    0    0
   -6   -5    0    7    1
    1
    0    0    0
   -6   -5    0    7    2
    1
    0    0    0
   -6   -5    0    7    3
    1
    0    0    0
   -6   -5    0    7    4
    1
    0    0    0
   -6   -5    0    7    5
    1
    0    0    0
   -6   -5    0    7    6
    1
    0    0    0
   -6   -5    0    7    7
    1
    0    0    0
   -6   -5    0    7    8
    1
    0    0    0
   -6   -5    0    7    9
    1
    0    0    0
   -6   -5    0    7   10
    1
    0    0    0
   -6   -5    0    7   11
    1
    0    0    0
   -6   -5    0    7   12
    1
    0    0    0
   -6   -5    0    8    1
    1
    0    0    0
   -6   -5    0    8    2
    1
    0    0    0
   -6   -5    0    8    3
    1
    0    0    0
   -6   -5    0    8    4
    1
    0    0    0
   -6   -5    0    8    5
    1
    0    0    0
   -6   -5    0    8    6
    1
    0    0    0
   -6   -5    0    8    7
    1
    0    0    0
   -6   -5    0    8    8
    1
    0    0    0
   -6   -5    0    8    9
    1
    0    0    0
   -6   -5    0    8   10
    1
    0    0    0
   -6   -5    0    8   11
    1
    0    0    0
   -6   -5    0    8   12
    1
    0    0    0
   -6   -5    0    9    1
    1
    0    0    0
   -6   -5    0    9    2
    1
    0    0    0
   -6   -5    0    9    3
    1
    0    0    0
   -6   -5    0    9    4
    1
    0    0    0
   -6   -5    0    9    5
    1
    0    0    0
   -6   -5    0    9    6
    1
    0    0    0
   -6   -5    0    9    7
    1
    0    0    0
   -6   -5    0    9    8
    1
    0    0    0
   -6   -5    0    9    9
    1
    0    0    0
   -6   -5    0    9   10
    1
    0    0    0
   -6   -5    0    9   11
    1
    0    0    0
   -6   -5    0    9   12
    1
    0    0    0
   -6   -5    0   10    1
    1
    0    0    0
   -6   -5    0   10    2
    1
    0    0    0
   -6   -5    0   10    3
    1
    0    0    0
   -6   -5    0   10    4
    1
    0    0    0
   -6   -5    0   10    5
    1
    0    0    0
   -6   -5    0   10    6
    1
    0    0    0
   -6   -5    0   10    7
    1
    0    0    0
   -6   -5    0   10    8
    1
    0    0    0
   -6   -5    0   10    9
    1
    0    0    0
   -6   -5    0   10   10
    1
    0    0    0
   -6   -5    0   10   11
    1
    0    0    0
   -6   -5    0   10   12
    1
    0    0    0
   -6   -5    0   11    1
    1
    0    0    0
   -6   -5    0   11    2
    1
    0    0    0
   -6   -5    0   11    3
    1
    0    0    0
   -6   -5    0   11    4
    1
    0    0    0
   -6   -5    0   11    5
    1
    0    0    0
   -6   -5    0   11    6
    1
    0    0    0
   -6   -5    0   11    7
    1
    0    0    0
   -6   -5    0   11    8
    1
    0    0    0
   -6   -5    0   11    9
    1
    0    0    0
   -6   -5    0   11   10
    1
    0    0    0
   -6   -5    0   11   11
    1
    0    0    0
   -6   -5    0   11   12
    1
    0    0    0
   -6   -5    0   12    1
    1
    0    0    0
   -6   -5    0   12    2
    1
    0    0    0
   -6   -5    0   12    3
    1
    0    0    0
   -6   -5    0   12    4
    1
    0    0    0
   -6   -5    0   12    5
    1
    0    0    0
   -6   -5    0   12    6
    1
    0    0    0
   -6   -5    0   12    7
    1
    0    0    0
   -6   -5    0   12    8
    1
    0    0    0
   -6   -5    0   12    9
    1
    0    0    0
   -6   -5    0   12   10
    1
    0    0    0
   -6   -5    0   12   11
    1
    0    0    0
   -6   -5    0   12   12
    1
    0    0    0
   -6   -4    0    1    1
    1
    0    0    0
   -6   -4    0    1    2
    1
    0    0    0
   -6   -4    0    1    3
    1
    0    0    0
   -6   -4    0    1    4
    1
    0    0    0
   -6   -4    0    1    5
    1
    0    0    0
   -6   -4    0    1    6
    1
    0    0    0
   -6   -4    0    1    7
    1
    0    0    0
   -6   -4    0    1    8
    1
    0    0    0
   -6   -4    0    1    9
    1
    0    0    0
   -6   -4    0    1   10
    1
    0    0    0
   -6   -4    0    1   11
    1
    0    0    0
   -6   -4    0    1   12
    1
    0    0    0
   -6   -4    0    2    1
    1
    0    0    0
   -6   -4    0    2    2
    1
    0    0    0
   -6   -4    0    2    3
    1
    0    0    0
   -6   -4    0    2    4
    1
    0    0    0
   -6   -4    0    2    5
    1
    0    0    0
   -6   -4    0    2    6
    1
    0    0    0
   -6   -4    0    2    7
    1
    0    0    0
   -6   -4    0    2    8
    1
    0    0    0
   -6   -4    0    2    9
    1
    0    0    0
   -6   -4    0    2   10
    1
    0    0    0
   -6   -4    0    2   11
    1
    0    0    0
   -6   -4    0    2   12
    1
    0    0    0
   -6   -4    0    3    1
    1
    0    0    0
   -6   -4    0    3    2
    1
    0    0    0
   -6   -4    0    3    3
    1
    0    0    0
   -6   -4    0    3    4
    1
    0    0    0
   -6   -4    0    3    5
    1
    0    0    0
   -6   -4    0    3    6
    1
    0    0    0
   -6   -4    0    3    7
    1
    0    0    0
   -6   -4    0    3    8
    1
    0    0    0
   -6   -4    0    3    9
    1
    0    0    0
   -6   -4    0    3   10
    1
    0    0    0
   -6   -4    0    3   11
    1
    0    0    0
   -6   -4    0    3   12
    1
    0    0    0
   -6   -4    0    4    1
    1
    0    0    0
   -6   -4    0    4    2
    1
    0    0    0
   -6   -4    0    4    3
    1
    0    0    0
   -6   -4    0    4    4
    1
    0    0    0
   -6   -4    0    4    5
    1
    0    0    0
   -6   -4    0    4    6
    1
    0    0    0
   -6   -4    0    4    7
    1
    0    0    0
   -6   -4    0    4    8
    1
    0    0    0
   -6   -4    0    4    9
    1
    0    0    0
   -6   -4    0    4   10
    1
    0    0    0
   -6   -4    0    4   11
    1
    0    0    0
   -6   -4    0    4   12
    1
    0    0    0
   -6   -4    0    5    1
    1
    0    0    0
   -6   -4    0    5    2
    1
    0    0    0
   -6   -4    0    5    3
    1
    0    0    0
   -6   -4    0    5    4
    1
    0    0    0
   -6   -4    0    5    5
    1
    0    0    0
   -6   -4    0    5    6
    1
    0    0    0
   -6   -4    0    5    7
    1
    0    0    0
   -6   -4    0    5    8
    1
    0    0    0
   -6   -4    0    5    9
    1
    0    0    0
   -6   -4    0    5   10
    1
    0    0    0
   -6   -4    0    5   11
    1
    0    0    0
   -6   -4    0    5   12
    1
    0    0    0
   -6   -4    0    6    1
    1
    0    0    0
   -6   -4    0    6    2
    1
    0    0    0
   -6   -4    0    6    3
    1
    0    0    0
   -6   -4    0    6    4
    1
    0    0    0
   -6   -4    0    6    5
    1
    0    0    0
   -6   -4    0    6    6
    1
    0    0    0
   -6   -4    0    6    7
    1
    0    0    0
   -6   -4    0    6    8
    1
    0    0    0
   -6   -4    0    6    9
    1
    0    0    0
   -6   -4    0    6   10
    1
    0    0    0
   -6   -4    0    6   11
    1
    0    0    0
   -6   -4    0    6   12
    1
    0    0    0
   -6   -4    0    7    1
    1
    0    0    0
   -6   -4    0    7    2
    1
    0    0    0
   -6   -4    0    7    3
    1
    0    0    0
   -6   -4    0    7    4
    1
    0    0    0
   -6   -4    0    7    5
    1
    0    0    0
   -6   -4    0    7    6
    1
    0    0    0
   -6   -4    0    7    7
    1
    0    0    0
   -6   -4    0    7    8
    1
    0    0    0
   -6   -4    0    7    9
    1
    0    0    0
   -6   -4    0    7   10
    1
    0    0    0
   -6   -4    0    7   11
    1
    0    0    0
   -6   -4    0    7   12
    1
    0    0    0
   -6   -4    0    8    1
    1
    0    0    0
   -6   -4    0    8    2
    1
    0    0    0
   -6   -4    0    8    3
    1
    0    0    0
   -6   -4    0    8    4
    1
    0    0    0
   -6   -4    0    8    5
    1
    0    0    0
   -6   -4    0    8    6
    1
    0    0    0
   -6   -4    0    8    7
    1
    0    0    0
   -6   -4    0    8    8
    1
    0    0    0
   -6   -4    0    8    9
    1
    0    0    0
   -6   -4    0    8   10
    1
    0    0    0
   -6   -4    0    8   11
    1
    0    0    0
   -6   -4    0    8   12
    1
    0    0    0
   -6   -4    0    9    1
    1
    0    0    0
   -6   -4    0    9    2
    1
    0    0    0
   -6   -4    0    9    3
    1
    0    0    0
   -6   -4    0    9    4
    1
    0    0    0
   -6   -4    0    9    5
    1
    0    0    0
   -6   -4    0    9    6
    1
    0    0    0
   -6   -4    0    9    7
    1
    0    0    0
   -6   -4    0    9    8
    1
    0    0    0
   -6   -4    0    9    9
    1
    0    0    0
   -6   -4    0    9   10
    1
    0    0    0
   -6   -4    0    9   11
    1
    0    0    0
   -6   -4    0    9   12
    1
    0    0    0
   -6   -4    0   10    1
    1
    0    0    0
   -6   -4    0   10    2
    1
    0    0    0
   -6   -4    0   10    3
    1
    0    0    0
   -6   -4    0   10    4
    1
    0    0    0
   -6   -4    0   10    5
    1
    0    0    0
   -6   -4    0   10    6
    1
    0    0    0
   -6   -4    0   10    7
    1
    0    0    0
   -6   -4    0   10    8
    1
    0    0    0
   -6   -4    0   10    9
    1
    0    0    0
   -6   -4    0   10   10
    1
    0    0    0
   -6   -4    0   10   11
    1
    0    0    0
   -6   -4    0   10   12
    1
    0    0    0
   -6   -4    0   11    1
    1
    0    0    0
   -6   -4    0   11    2
    1
    0    0    0
   -6   -4    0   11    3
    1
    0    0    0
   -6   -4    0   11    4
    1
    0    0    0
   -6   -4    0   11    5
    1
    0    0    0
   -6   -4    0   11    6
    1
    0    0    0
   -6   -4    0   11    7
    1
    0    0    0
   -6   -4    0   11    8
    1
    0    0    0
   -6   -4    0   11    9
    1
    0    0    0
   -6   -4    0   11   10
    1
    0    0    0
   -6   -4    0   11   11
    1
    0    0    0
   -6   -4    0   11   12
    1
    0    0    0
   -6   -4    0   12    1
    1
    0    0    0
   -6   -4    0   12    2
    1
    0    0    0
   -6   -4    0   12    3
    1
    0    0    0
   -6   -4    0   12    4
    1
    0    0    0
   -6   -4    0   12    5
    1
    0    0    0
   -6   -4    0   12    6
    1
    0    0    0
   -6   -4    0   12    7
    1
    0    0    0
   -6   -4    0   12    8
    1
    0    0    0
   -6   -4    0   12    9
    1
    0    0    0
   -6   -4    0   12   10
    1
    0    0    0
   -6   -4    0   12   11
    1
    0    0    0
   -6   -4    0   12   12
    1
    0    0    0
   -6   -3    0    1    1
    1
    0    0    0
   -6   -3    0    1    2
    1
    0    0    0
   -6   -3    0    1    3
    1
    0    0    0
   -6   -3    0    1    4
    1
    0    0    0
   -6   -3    0    1    5
    1
    0    0    0
   -6   -3    0    1    6
    1
    0    0    0
   -6   -3    0    1    7
    1
    0    0    0
   -6   -3    0    1    8
    1
    0    0    0
   -6   -3    0    1    9
    1
    0    0    0
   -6   -3    0    1   10
    1
    0    0    0
   -6   -3    0    1   11
    1
    0    0    0
   -6   -3    0    1   12
    1
    0    0    0
   -6   -3    0    2    1
    1
    0    0    0
   -6   -3    0    2    2
    1
    0    0    0
   -6   -3    0    2    3
    1
    0    0    0
   -6   -3    0    2    4
    1
    0    0    0
   -6   -3    0    2    5
    1
    0    0    0
   -6   -3    0    2    6
    1
    0    0    0
   -6   -3    0    2    7
    1
    0    0    0
   -6   -3    0    2    8
    1
    0    0    0
   -6   -3    0    2    9
    1
    0    0    0
   -6   -3    0    2   10
    1
    0    0    0
   -6   -3    0    2   11
    1
    0    0    0
   -6   -3    0    2   12
    1
    0    0    0
   -6   -3    0    3    1
    1
    0    0    0
   -6   -3    0    3    2
    1
    0    0    0
   -6   -3    0    3    3
    1
    0    0    0
   -6   -3    0    3    4
    1
    0    0    0
   -6   -3    0    3    5
    1
    0    0    0
   -6   -3    0    3    6
    1
    0    0    0
   -6   -3    0    3    7
    1
    0    0    0
   -6   -3    0    3    8
    1
    0    0    0
   -6   -3    0    3    9
    1
    0    0    0
   -6   -3    0    3   10
    1
    0    0    0
   -6   -3    0    3   11
    1
    0    0    0
   -6   -3    0    3   12
    1
    0    0    0
   -6   -3    0    4    1
    1
    0    0    0
   -6   -3    0    4    2
    1
    0    0    0
   -6   -3    0    4    3
    1
    0    0    0
   -6   -3    0    4    4
    1
    0    0    0
   -6   -3    0    4    5
    1
    0    0    0
   -6   -3    0    4    6
    1
    0    0    0
   -6   -3    0    4    7
    1
    0    0    0
   -6   -3    0    4    8
    1
    0    0    0
   -6   -3    0    4    9
    1
    0    0    0
   -6   -3    0    4   10
    1
    0    0    0
   -6   -3    0    4   11
    1
    0    0    0
   -6   -3    0    4   12
    1
    0    0    0
   -6   -3    0    5    1
    1
    0    0    0
   -6   -3    0    5    2
    1
    0    0    0
   -6   -3    0    5    3
    1
    0    0    0
   -6   -3    0    5    4
    1
    0    0    0
   -6   -3    0    5    5
    1
    0    0    0
   -6   -3    0    5    6
    1
    0    0    0
   -6   -3    0    5    7
    1
    0    0    0
   -6   -3    0    5    8
    1
    0    0    0
   -6   -3    0    5    9
    1
    0    0    0
   -6   -3    0    5   10
    1
    0    0    0
   -6   -3    0    5   11
    1
    0    0    0
   -6   -3    0    5   12
    1
    0    0    0
   -6   -3    0    6    1
    1
    0    0    0
   -6   -3    0    6    2
    1
    0    0    0
   -6   -3    0    6    3
    1
    0    0    0
   -6   -3    0    6    4
    1
    0    0    0
   -6   -3    0    6    5
    1
    0    0    0
   -6   -3    0    6    6
    1
    0    0    0
   -6   -3    0    6    7
    1
    0    0    0
   -6   -3    0    6    8
    1
    0    0    0
   -6   -3    0    6    9
    1
    0    0    0
   -6   -3    0    6   10
    1
    0    0    0
   -6   -3    0    6   11
    1
    0    0    0
   -6   -3    0    6   12
    1
    0    0    0
   -6   -3    0    7    1
    1
    0    0    0
   -6   -3    0    7    2
    1
    0    0    0
   -6   -3    0    7    3
    1
    0    0    0
   -6   -3    0    7    4
    1
    0    0    0
   -6   -3    0    7    5
    1
    0    0    0
   -6   -3    0    7    6
    1
    0    0    0
   -6   -3    0    7    7
    1
    0    0    0
   -6   -3    0    7    8
    1
    0    0    0
   -6   -3    0    7    9
    1
    0    0    0
   -6   -3    0    7   10
    1
    0    0    0
   -6   -3    0    7   11
    1
    0    0    0
   -6   -3    0    7   12
    1
    0    0    0
   -6   -3    0    8    1
    1
    0    0    0
   -6   -3    0    8    2
    1
    0    0    0
   -6   -3    0    8    3
    1
    0    0    0
   -6   -3    0    8    4
    1
    0    0    0
   -6   -3    0    8    5
    1
    0    0    0
   -6   -3    0    8    6
    1
    0    0    0
   -6   -3    0    8    7
    1
    0    0    0
   -6   -3    0    8    8
    1
    0    0    0
   -6   -3    0    8    9
    1
    0    0    0
   -6   -3    0    8   10
    1
    0    0    0
   -6   -3    0    8   11
    1
    0    0    0
   -6   -3    0    8   12
    1
    0    0    0
   -6   -3    0    9    1
    1
    0    0    0
   -6   -3    0    9    2
    1
    0    0    0
   -6   -3    0    9    3
    1
    0    0    0
   -6   -3    0    9    4
    1
    0    0    0
   -6   -3    0    9    5
    1
    0    0    0
   -6   -3    0    9    6
    1
    0    0    0
   -6   -3    0    9    7
    1
    0    0    0
   -6   -3    0    9    8
    1
    0    0    0
   -6   -3    0    9    9
    1
    0    0    0
   -6   -3    0    9   10
    1
    0    0    0
   -6   -3    0    9   11
    1
    0    0    0
   -6   -3    0    9   12
    1
    0    0    0
   -6   -3    0   10    1
    1
    0    0    0
   -6   -3    0   10    2
    1
    0    0    0
   -6   -3    0   10    3
    1
    0    0    0
   -6   -3    0   10    4
    1
    0    0    0
   -6   -3    0   10    5
    1
    0    0    0
   -6   -3    0   10    6
    1
    0    0    0
   -6   -3    0   10    7
    1
    0    0    0
   -6   -3    0   10    8
    1
    0    0    0
   -6   -3    0   10    9
    1
    0    0    0
   -6   -3    0   10   10
    1
    0    0    0
   -6   -3    0   10   11
    1
    0    0    0
   -6   -3    0   10   12
    1
    0    0    0
   -6   -3    0   11    1
    1
    0    0    0
   -6   -3    0   11    2
    1
    0    0    0
   -6   -3    0   11    3
    1
    0    0    0
   -6   -3    0   11    4
    1
    0    0    0
   -6   -3    0   11    5
    1
    0    0    0
   -6   -3    0   11    6
    1
    0    0    0
   -6   -3    0   11    7
    1
    0    0    0
   -6   -3    0   11    8
    1
    0    0    0
   -6   -3    0   11    9
    1
    0    0    0
   -6   -3    0   11   10
    1
    0    0    0
   -6   -3    0   11   11
    1
    0    0    0
   -6   -3    0   11   12
    1
    0    0    0
   -6   -3    0   12    1
    1
    0    0    0
   -6   -3    0   12    2
    1
    0    0    0
   -6   -3    0   12    3
    1
    0    0    0
   -6   -3    0   12    4
    1
    0    0    0
   -6   -3    0   12    5
    1
    0    0    0
   -6   -3    0   12    6
    1
    0    0    0
   -6   -3    0   12    7
    1
    0    0    0
   -6   -3    0   12    8
    1
    0    0    0
   -6   -3    0   12    9
    1
    0    0    0
   -6   -3    0   12   10
    1
    0    0    0
   -6   -3    0   12   11
    1
    0    0    0
   -6   -3    0   12   12
    1
    0    0    0
   -6   -2    0    1    1
    1
    0    0    0
   -6   -2    0    1    2
    1
    0    0    0
   -6   -2    0    1    3
    1
    0    0    0
   -6   -2    0    1    4
    1
    0    0    0
   -6   -2    0    1    5
    1
    0    0    0
   -6   -2    0    1    6
    1
    0    0    0
   -6   -2    0    1    7
    1
    0    0    0
   -6   -2    0    1    8
    1
    0    0    0
   -6   -2    0    1    9
    1
    0    0    0
   -6   -2    0    1   10
    1
    0    0    0
   -6   -2    0    1   11
    1
    0    0    0
   -6   -2    0    1   12
    1
    0    0    0
   -6   -2    0    2    1
    1
    0    0    0
   -6   -2    0    2    2
    1
    0    0    0
   -6   -2    0    2    3
    1
    0    0    0
   -6   -2    0    2    4
    1
    0    0    0
   -6   -2    0    2    5
    1
    0    0    0
   -6   -2    0    2    6
    1
    0    0    0
   -6   -2    0    2    7
    1
    0    0    0
   -6   -2    0    2    8
    1
    0    0    0
   -6   -2    0    2    9
    1
    0    0    0
   -6   -2    0    2   10
    1
    0    0    0
   -6   -2    0    2   11
    1
    0    0    0
   -6   -2    0    2   12
    1
    0    0    0
   -6   -2    0    3    1
    1
    0    0    0
   -6   -2    0    3    2
    1
    0    0    0
   -6   -2    0    3    3
    1
    0    0    0
   -6   -2    0    3    4
    1
    0    0    0
   -6   -2    0    3    5
    1
    0    0    0
   -6   -2    0    3    6
    1
    0    0    0
   -6   -2    0    3    7
    1
    0    0    0
   -6   -2    0    3    8
    1
    0    0    0
   -6   -2    0    3    9
    1
    0    0    0
   -6   -2    0    3   10
    1
    0    0    0
   -6   -2    0    3   11
    1
    0    0    0
   -6   -2    0    3   12
    1
    0    0    0
   -6   -2    0    4    1
    1
    0    0    0
   -6   -2    0    4    2
    1
    0    0    0
   -6   -2    0    4    3
    1
    0    0    0
   -6   -2    0    4    4
    1
    0    0    0
   -6   -2    0    4    5
    1
    0    0    0
   -6   -2    0    4    6
    1
    0    0    0
   -6   -2    0    4    7
    1
    0    0    0
   -6   -2    0    4    8
    1
    0    0    0
   -6   -2    0    4    9
    1
    0    0    0
   -6   -2    0    4   10
    1
    0    0    0
   -6   -2    0    4   11
    1
    0    0    0
   -6   -2    0    4   12
    1
    0    0    0
   -6   -2    0    5    1
    1
    0    0    0
   -6   -2    0    5    2
    1
    0    0    0
   -6   -2    0    5    3
    1
    0    0    0
   -6   -2    0    5    4
    1
    0    0    0
   -6   -2    0    5    5
    1
    0    0    0
   -6   -2    0    5    6
    1
    0    0    0
   -6   -2    0    5    7
    1
    0    0    0
   -6   -2    0    5    8
    1
    0    0    0
   -6   -2    0    5    9
    1
    0    0    0
   -6   -2    0    5   10
    1
    0    0    0
   -6   -2    0    5   11
    1
    0    0    0
   -6   -2    0    5   12
    1
    0    0    0
   -6   -2    0    6    1
    1
    0    0    0
   -6   -2    0    6    2
    1
    0    0    0
   -6   -2    0    6    3
    1
    0    0    0
   -6   -2    0    6    4
    1
    0    0    0
   -6   -2    0    6    5
    1
    0    0    0
   -6   -2    0    6    6
    1
    0    0    0
   -6   -2    0    6    7
    1
    0    0    0
   -6   -2    0    6    8
    1
    0    0    0
   -6   -2    0    6    9
    1
    0    0    0
   -6   -2    0    6   10
    1
    0    0    0
   -6   -2    0    6   11
    1
    0    0    0
   -6   -2    0    6   12
    1
    0    0    0
   -6   -2    0    7    1
    1
    0    0    0
   -6   -2    0    7    2
    1
    0    0    0
   -6   -2    0    7    3
    1
    0    0    0
   -6   -2    0    7    4
    1
    0    0    0
   -6   -2    0    7    5
    1
    0    0    0
   -6   -2    0    7    6
    1
    0    0    0
   -6   -2    0    7    7
    1
    0    0    0
   -6   -2    0    7    8
    1
    0    0    0
   -6   -2    0    7    9
    1
    0    0    0
   -6   -2    0    7   10
    1
    0    0    0
   -6   -2    0    7   11
    1
    0    0    0
   -6   -2    0    7   12
    1
    0    0    0
   -6   -2    0    8    1
    1
    0    0    0
   -6   -2    0    8    2
    1
    0    0    0
   -6   -2    0    8    3
    1
    0    0    0
   -6   -2    0    8    4
    1
    0    0    0
   -6   -2    0    8    5
    1
    0    0    0
   -6   -2    0    8    6
    1
    0    0    0
   -6   -2    0    8    7
    1
    0    0    0
   -6   -2    0    8    8
    1
    0    0    0
   -6   -2    0    8    9
    1
    0    0    0
   -6   -2    0    8   10
    1
    0    0    0
   -6   -2    0    8   11
    1
    0    0    0
   -6   -2    0    8   12
    1
    0    0    0
   -6   -2    0    9    1
    1
    0    0    0
   -6   -2    0    9    2
    1
    0    0    0
   -6   -2    0    9    3
    1
    0    0    0
   -6   -2    0    9    4
    1
    0    0    0
   -6   -2    0    9    5
    1
    0    0    0
   -6   -2    0    9    6
    1
    0    0    0
   -6   -2    0    9    7
    1
    0    0    0
   -6   -2    0    9    8
    1
    0    0    0
   -6   -2    0    9    9
    1
    0    0    0
   -6   -2    0    9   10
    1
    0    0    0
   -6   -2    0    9   11
    1
    0    0    0
   -6   -2    0    9   12
    1
    0    0    0
   -6   -2    0   10    1
    1
    0    0    0
   -6   -2    0   10    2
    1
    0    0    0
   -6   -2    0   10    3
    1
    0    0    0
   -6   -2    0   10    4
    1
    0    0    0
   -6   -2    0   10    5
    1
    0    0    0
   -6   -2    0   10    6
    1
    0    0    0
   -6   -2    0   10    7
    1
    0    0    0
   -6   -2    0   10    8
    1
    0    0    0
   -6   -2    0   10    9
    1
    0    0    0
   -6   -2    0   10   10
    1
    0    0    0
   -6   -2    0   10   11
    1
    0    0    0
   -6   -2    0   10   12
    1
    0    0    0
   -6   -2    0   11    1
    1
    0    0    0
   -6   -2    0   11    2
    1
    0    0    0
   -6   -2    0   11    3
    1
    0    0    0
   -6   -2    0   11    4
    1
    0    0    0
   -6   -2    0   11    5
    1
    0    0    0
   -6   -2    0   11    6
    1
    0    0    0
   -6   -2    0   11    7
    1
    0    0    0
   -6   -2    0   11    8
    1
    0    0    0
   -6   -2    0   11    9
    1
    0    0    0
   -6   -2    0   11   10
    1
    0    0    0
   -6   -2    0   11   11
    1
    0    0    0
   -6   -2    0   11   12
    1
    0    0    0
   -6   -2    0   12    1
    1
    0    0    0
   -6   -2    0   12    2
    1
    0    0    0
   -6   -2    0   12    3
    1
    0    0    0
   -6   -2    0   12    4
    1
    0    0    0
   -6   -2    0   12    5
    1
    0    0    0
   -6   -2    0   12    6
    1
    0    0    0
   -6   -2    0   12    7
    1
    0    0    0
   -6   -2    0   12    8
    1
    0    0    0
   -6   -2    0   12    9
    1
    0    0    0
   -6   -2    0   12   10
    1
    0    0    0
   -6   -2    0   12   11
    1
    0    0    0
   -6   -2    0   12   12
    1
    0    0    0
   -6   -1    0    1    1
    1
    0    0    0
   -6   -1    0    1    2
    1
    0    0    0
   -6   -1    0    1    3
    1
    0    0    0
   -6   -1    0    1    4
    1
    0    0    0
   -6   -1    0    1    5
    1
    0    0    0
   -6   -1    0    1    6
    1
    0    0    0
   -6   -1    0    1    7
    1
    0    0    0
   -6   -1    0    1    8
    1
    0    0    0
   -6   -1    0    1    9
    1
    0    0    0
   -6   -1    0    1   10
    1
    0    0    0
   -6   -1    0    1   11
    1
    0    0    0
   -6   -1    0    1   12
    1
    0    0    0
   -6   -1    0    2    1
    1
    0    0    0
   -6   -1    0    2    2
    1
    0    0    0
   -6   -1    0    2    3
    1
    0    0    0
   -6   -1    0    2    4
    1
    0    0    0
   -6   -1    0    2    5
    1
    0    0    0
   -6   -1    0    2    6
    1
    0    0    0
   -6   -1    0    2    7
    1
    0    0    0
   -6   -1    0    2    8
    1
    0    0    0
   -6   -1    0    2    9
    1
    0    0    0
   -6   -1    0    2   10
    1
    0    0    0
   -6   -1    0    2   11
    1
    0    0    0
   -6   -1    0    2   12
    1
    0    0    0
   -6   -1    0    3    1
    1
    0    0    0
   -6   -1    0    3    2
    1
    0    0    0
   -6   -1    0    3    3
    1
    0    0    0
   -6   -1    0    3    4
    1
    0    0    0
   -6   -1    0    3    5
    1
    0    0    0
   -6   -1    0    3    6
    1
    0    0    0
   -6   -1    0    3    7
    1
    0    0    0
   -6   -1    0    3    8
    1
    0    0    0
   -6   -1    0    3    9
    1
    0    0    0
   -6   -1    0    3   10
    1
    0    0    0
   -6   -1    0    3   11
    1
    0    0    0
   -6   -1    0    3   12
    1
    0    0    0
   -6   -1    0    4    1
    1
    0    0    0
   -6   -1    0    4    2
    1
    0    0    0
   -6   -1    0    4    3
    1
    0    0    0
   -6   -1    0    4    4
    1
    0    0    0
   -6   -1    0    4    5
    1
    0    0    0
   -6   -1    0    4    6
    1
    0    0    0
   -6   -1    0    4    7
    1
    0    0    0
   -6   -1    0    4    8
    1
    0    0    0
   -6   -1    0    4    9
    1
    0    0    0
   -6   -1    0    4   10
    1
    0    0    0
   -6   -1    0    4   11
    1
    0    0    0
   -6   -1    0    4   12
    1
    0    0    0
   -6   -1    0    5    1
    1
    0    0    0
   -6   -1    0    5    2
    1
    0    0    0
   -6   -1    0    5    3
    1
    0    0    0
   -6   -1    0    5    4
    1
    0    0    0
   -6   -1    0    5    5
    1
    0    0    0
   -6   -1    0    5    6
    1
    0    0    0
   -6   -1    0    5    7
    1
    0    0    0
   -6   -1    0    5    8
    1
    0    0    0
   -6   -1    0    5    9
    1
    0    0    0
   -6   -1    0    5   10
    1
    0    0    0
   -6   -1    0    5   11
    1
    0    0    0
   -6   -1    0    5   12
    1
    0    0    0
   -6   -1    0    6    1
    1
    0    0    0
   -6   -1    0    6    2
    1
    0    0    0
   -6   -1    0    6    3
    1
    0    0    0
   -6   -1    0    6    4
    1
    0    0    0
   -6   -1    0    6    5
    1
    0    0    0
   -6   -1    0    6    6
    1
    0    0    0
   -6   -1    0    6    7
    1
    0    0    0
   -6   -1    0    6    8
    1
    0    0    0
   -6   -1    0    6    9
    1
    0    0    0
   -6   -1    0    6   10
    1
    0    0    0
   -6   -1    0    6   11
    1
    0    0    0
   -6   -1    0    6   12
    1
    0    0    0
   -6   -1    0    7    1
    1
    0    0    0
   -6   -1    0    7    2
    1
    0    0    0
   -6   -1    0    7    3
    1
    0    0    0
   -6   -1    0    7    4
    1
    0    0    0
   -6   -1    0    7    5
    1
    0    0    0
   -6   -1    0    7    6
    1
    0    0    0
   -6   -1    0    7    7
    1
    0    0    0
   -6   -1    0    7    8
    1
    0    0    0
   -6   -1    0    7    9
    1
    0    0    0
   -6   -1    0    7   10
    1
    0    0    0
   -6   -1    0    7   11
    1
    0    0    0
   -6   -1    0    7   12
    1
    0    0    0
   -6   -1    0    8    1
    1
    0    0    0
   -6   -1    0    8    2
    1
    0    0    0
   -6   -1    0    8    3
    1
    0    0    0
   -6   -1    0    8    4
    1
    0    0    0
   -6   -1    0    8    5
    1
    0    0    0
   -6   -1    0    8    6
    1
    0    0    0
   -6   -1    0    8    7
    1
    0    0    0
   -6   -1    0    8    8
    1
    0    0    0
   -6   -1    0    8    9
    1
    0    0    0
   -6   -1    0    8   10
    1
    0    0    0
   -6   -1    0    8   11
    1
    0    0    0
   -6   -1    0    8   12
    1
    0    0    0
   -6   -1    0    9    1
    1
    0    0    0
   -6   -1    0    9    2
    1
    0    0    0
   -6   -1    0    9    3
    1
    0    0    0
   -6   -1    0    9    4
    1
    0    0    0
   -6   -1    0    9    5
    1
    0    0    0
   -6   -1    0    9    6
    1
    0    0    0
   -6   -1    0    9    7
    1
    0    0    0
   -6   -1    0    9    8
    1
    0    0    0
   -6   -1    0    9    9
    1
    0    0    0
   -6   -1    0    9   10
    1
    0    0    0
   -6   -1    0    9   11
    1
    0    0    0
   -6   -1    0    9   12
    1
    0    0    0
   -6   -1    0   10    1
    1
    0    0    0
   -6   -1    0   10    2
    1
    0    0    0
   -6   -1    0   10    3
    1
    0    0    0
   -6   -1    0   10    4
    1
    0    0    0
   -6   -1    0   10    5
    1
    0    0    0
   -6   -1    0   10    6
    1
    0    0    0
   -6   -1    0   10    7
    1
    0    0    0
   -6   -1    0   10    8
    1
    0    0    0
   -6   -1    0   10    9
    1
    0    0    0
   -6   -1    0   10   10
    1
    0    0    0
   -6   -1    0   10   11
    1
    0    0    0
   -6   -1    0   10   12
    1
    0    0    0
   -6   -1    0   11    1
    1
    0    0    0
   -6   -1    0   11    2
    1
    0    0    0
   -6   -1    0   11    3
    1
    0    0    0
   -6   -1    0   11    4
    1
    0    0    0
   -6   -1    0   11    5
    1
    0    0    0
   -6   -1    0   11    6
    1
    0    0    0
   -6   -1    0   11    7
    1
    0    0    0
   -6   -1    0   11    8
    1
    0    0    0
   -6   -1    0   11    9
    1
    0    0    0
   -6   -1    0   11   10
    1
    0    0    0
   -6   -1    0   11   11
    1
    0    0    0
   -6   -1    0   11   12
    1
    0    0    0
   -6   -1    0   12    1
    1
    0    0    0
   -6   -1    0   12    2
    1
    0    0    0
   -6   -1    0   12    3
    1
    0    0    0
   -6   -1    0   12    4
    1
    0    0    0
   -6   -1    0   12    5
    1
    0    0    0
   -6   -1    0   12    6
    1
    0    0    0
   -6   -1    0   12    7
    1
    0    0    0
   -6   -1    0   12    8
    1
    0    0    0
   -6   -1    0   12    9
    1
    0    0    0
   -6   -1    0   12   10
    1
    0    0    0
   -6   -1    0   12   11
    1
    0    0    0
   -6   -1    0   12   12
    1
    0    0    0
   -6    0    0    1    1
    1
    0    0    0
   -6    0    0    1    2
    1
    0    0    0
   -6    0    0    1    3
    1
    0    0    0
   -6    0    0    1    4
    1
    0    0    0
   -6    0    0    1    5
    1
    0    0    0
   -6    0    0    1    6
    1
    0    0    0
   -6    0    0    1    7
    1
    0    0    0
   -6    0    0    1    8
    1
    0    0    0
   -6    0    0    1    9
    1
    0    0    0
   -6    0    0    1   10
    1
    0    0    0
   -6    0    0    1   11
    1
    0    0    0
   -6    0    0    1   12
    1
    0    0    0
   -6    0    0    2    1
    1
    0    0    0
   -6    0    0    2    2
    1
    0    0    0
   -6    0    0    2    3
    1
    0    0    0
   -6    0    0    2    4
    1
    0    0    0
   -6    0    0    2    5
    1
    0    0    0
   -6    0    0    2    6
    1
    0    0    0
   -6    0    0    2    7
    1
    0    0    0
   -6    0    0    2    8
    1
    0    0    0
   -6    0    0    2    9
    1
    0    0    0
   -6    0    0    2   10
    1
    0    0    0
   -6    0    0    2   11
    1
    0    0    0
   -6    0    0    2   12
    1
    0    0    0
   -6    0    0    3    1
    1
    0    0    0
   -6    0    0    3    2
    1
    0    0    0
   -6    0    0    3    3
    1
    0    0    0
   -6    0    0    3    4
    1
    0    0    0
   -6    0    0    3    5
    1
    0    0    0
   -6    0    0    3    6
    1
    0    0    0
   -6    0    0    3    7
    1
    0    0    0
   -6    0    0    3    8
    1
    0    0    0
   -6    0    0    3    9
    1
    0    0    0
   -6    0    0    3   10
    1
    0    0    0
   -6    0    0    3   11
    1
    0    0    0
   -6    0    0    3   12
    1
    0    0    0
   -6    0    0    4    1
    1
    0    0    0
   -6    0    0    4    2
    1
    0    0    0
   -6    0    0    4    3
    1
    0    0    0
   -6    0    0    4    4
    1
    0    0    0
   -6    0    0    4    5
    1
    0    0    0
   -6    0    0    4    6
    1
    0    0    0
   -6    0    0    4    7
    1
    0    0    0
   -6    0    0    4    8
    1
    0    0    0
   -6    0    0    4    9
    1
    0    0    0
   -6    0    0    4   10
    1
    0    0    0
   -6    0    0    4   11
    1
    0    0    0
   -6    0    0    4   12
    1
    0    0    0
   -6    0    0    5    1
    1
    0    0    0
   -6    0    0    5    2
    1
    0    0    0
   -6    0    0    5    3
    1
    0    0    0
   -6    0    0    5    4
    1
    0    0    0
   -6    0    0    5    5
    1
    0    0    0
   -6    0    0    5    6
    1
    0    0    0
   -6    0    0    5    7
    1
    0    0    0
   -6    0    0    5    8
    1
    0    0    0
   -6    0    0    5    9
    1
    0    0    0
   -6    0    0    5   10
    1
    0    0    0
   -6    0    0    5   11
    1
    0    0    0
   -6    0    0    5   12
    1
    0    0    0
   -6    0    0    6    1
    1
    0    0    0
   -6    0    0    6    2
    1
    0    0    0
   -6    0    0    6    3
    1
    0    0    0
   -6    0    0    6    4
    1
    0    0    0
   -6    0    0    6    5
    1
    0    0    0
   -6    0    0    6    6
    1
    0    0    0
   -6    0    0    6    7
    1
    0    0    0
   -6    0    0    6    8
    1
    0    0    0
   -6    0    0    6    9
    1
    0    0    0
   -6    0    0    6   10
    1
    0    0    0
   -6    0    0    6   11
    1
    0    0    0
   -6    0    0    6   12
    1
    0    0    0
   -6    0    0    7    1
    1
    0    0    0
   -6    0    0    7    2
    1
    0    0    0
   -6    0    0    7    3
    1
    0    0    0
   -6    0    0    7    4
    1
    0    0    0
   -6    0    0    7    5
    1
    0    0    0
   -6    0    0    7    6
    1
    0    0    0
   -6    0    0    7    7
    1
    0    0    0
   -6    0    0    7    8
    1
    0    0    0
   -6    0    0    7    9
    1
    0    0    0
   -6    0    0    7   10
    1
    0    0    0
   -6    0    0    7   11
    1
    0    0    0
   -6    0    0    7   12
    1
    0    0    0
   -6    0    0    8    1
    1
    0    0    0
   -6    0    0    8    2
    1
    0    0    0
   -6    0    0    8    3
    1
    0    0    0
   -6    0    0    8    4
    1
    0    0    0
   -6    0    0    8    5
    1
    0    0    0
   -6    0    0    8    6
    1
    0    0    0
   -6    0    0    8    7
    1
    0    0    0
   -6    0    0    8    8
    1
    0    0    0
   -6    0    0    8    9
    1
    0    0    0
   -6    0    0    8   10
    1
    0    0    0
   -6    0    0    8   11
    1
    0    0    0
   -6    0    0    8   12
    1
    0    0    0
   -6    0    0    9    1
    1
    0    0    0
   -6    0    0    9    2
    1
    0    0    0
   -6    0    0    9    3
    1
    0    0    0
   -6    0    0    9    4
    1
    0    0    0
   -6    0    0    9    5
    1
    0    0    0
   -6    0    0    9    6
    1
    0    0    0
   -6    0    0    9    7
    1
    0    0    0
   -6    0    0    9    8
    1
    0    0    0
   -6    0    0    9    9
    1
    0    0    0
   -6    0    0    9   10
    1
    0    0    0
   -6    0    0    9   11
    1
    0    0    0
   -6    0    0    9   12
    1
    0    0    0
   -6    0    0   10    1
    1
    0    0    0
   -6    0    0   10    2
    1
    0    0    0
   -6    0    0   10    3
    1
    0    0    0
   -6    0    0   10    4
    1
    0    0    0
   -6    0    0   10    5
    1
    0    0    0
   -6    0    0   10    6
    1
    0    0    0
   -6    0    0   10    7
    1
    0    0    0
   -6    0    0   10    8
    1
    0    0    0
   -6    0    0   10    9
    1
    0    0    0
   -6    0    0   10   10
    1
    0    0    0
   -6    0    0   10   11
    1
    0    0    0
   -6    0    0   10   12
    1
    0    0    0
   -6    0    0   11    1
    1
    0    0    0
   -6    0    0   11    2
    1
    0    0    0
   -6    0    0   11    3
    1
    0    0    0
   -6    0    0   11    4
    1
    0    0    0
   -6    0    0   11    5
    1
    0    0    0
   -6    0    0   11    6
    1
    0    0    0
   -6    0    0   11    7
    1
    0    0    0
   -6    0    0   11    8
    1
    0    0    0
   -6    0    0   11    9
    1
    0    0    0
   -6    0    0   11   10
    1
    0    0    0
   -6    0    0   11   11
    1
    0    0    0
   -6    0    0   11   12
    1
    0    0    0
   -6    0    0   12    1
    1
    0    0    0
   -6    0    0   12    2
    1
    0    0    0
   -6    0    0   12    3
    1
    0    0    0
   -6    0    0   12    4
    1
    0    0    0
   -6    0    0   12    5
    1
    0    0    0
   -6    0    0   12    6
    1
    0    0    0
   -6    0    0   12    7
    1
    0    0    0
   -6    0    0   12    8
    1
    0    0    0
   -6    0    0   12    9
    1
    0    0    0
   -6    0    0   12   10
    1
    0    0    0
   -6    0    0   12   11
    1
    0    0    0
   -6    0    0   12   12
    1
    0    0    0
   -6    1    0    1    1
    1
    0    0    0
   -6    1    0    1    2
    1
    0    0    0
   -6    1    0    1    3
    1
    0    0    0
   -6    1    0    1    4
    1
    0    0    0
   -6    1    0    1    5
    1
    0    0    0
   -6    1    0    1    6
    1
    0    0    0
   -6    1    0    1    7
    1
    0    0    0
   -6    1    0    1    8
    1
    0    0    0
   -6    1    0    1    9
    1
    0    0    0
   -6    1    0    1   10
    1
    0    0    0
   -6    1    0    1   11
    1
    0    0    0
   -6    1    0    1   12
    1
    0    0    0
   -6    1    0    2    1
    1
    0    0    0
   -6    1    0    2    2
    1
    0    0    0
   -6    1    0    2    3
    1
    0    0    0
   -6    1    0    2    4
    1
    0    0    0
   -6    1    0    2    5
    1
    0    0    0
   -6    1    0    2    6
    1
    0    0    0
   -6    1    0    2    7
    1
    0    0    0
   -6    1    0    2    8
    1
    0    0    0
   -6    1    0    2    9
    1
    0    0    0
   -6    1    0    2   10
    1
    0    0    0
   -6    1    0    2   11
    1
    0    0    0
   -6    1    0    2   12
    1
    0    0    0
   -6    1    0    3    1
    1
    0    0    0
   -6    1    0    3    2
    1
    0    0    0
   -6    1    0    3    3
    1
    0    0    0
   -6    1    0    3    4
    1
    0    0    0
   -6    1    0    3    5
    1
    0    0    0
   -6    1    0    3    6
    1
    0    0    0
   -6    1    0    3    7
    1
    0    0    0
   -6    1    0    3    8
    1
    0    0    0
   -6    1    0    3    9
    1
    0    0    0
   -6    1    0    3   10
    1
    0    0    0
   -6    1    0    3   11
    1
    0    0    0
   -6    1    0    3   12
    1
    0    0    0
   -6    1    0    4    1
    1
    0    0    0
   -6    1    0    4    2
    1
    0    0    0
   -6    1    0    4    3
    1
    0    0    0
   -6    1    0    4    4
    1
    0    0    0
   -6    1    0    4    5
    1
    0    0    0
   -6    1    0    4    6
    1
    0    0    0
   -6    1    0    4    7
    1
    0    0    0
   -6    1    0    4    8
    1
    0    0    0
   -6    1    0    4    9
    1
    0    0    0
   -6    1    0    4   10
    1
    0    0    0
   -6    1    0    4   11
    1
    0    0    0
   -6    1    0    4   12
    1
    0    0    0
   -6    1    0    5    1
    1
    0    0    0
   -6    1    0    5    2
    1
    0    0    0
   -6    1    0    5    3
    1
    0    0    0
   -6    1    0    5    4
    1
    0    0    0
   -6    1    0    5    5
    1
    0    0    0
   -6    1    0    5    6
    1
    0    0    0
   -6    1    0    5    7
    1
    0    0    0
   -6    1    0    5    8
    1
    0    0    0
   -6    1    0    5    9
    1
    0    0    0
   -6    1    0    5   10
    1
    0    0    0
   -6    1    0    5   11
    1
    0    0    0
   -6    1    0    5   12
    1
    0    0    0
   -6    1    0    6    1
    1
    0    0    0
   -6    1    0    6    2
    1
    0    0    0
   -6    1    0    6    3
    1
    0    0    0
   -6    1    0    6    4
    1
    0    0    0
   -6    1    0    6    5
    1
    0    0    0
   -6    1    0    6    6
    1
    0    0    0
   -6    1    0    6    7
    1
    0    0    0
   -6    1    0    6    8
    1
    0    0    0
   -6    1    0    6    9
    1
    0    0    0
   -6    1    0    6   10
    1
    0    0    0
   -6    1    0    6   11
    1
    0    0    0
   -6    1    0    6   12
    1
    0    0    0
   -6    1    0    7    1
    1
    0    0    0
   -6    1    0    7    2
    1
    0    0    0
   -6    1    0    7    3
    1
    0    0    0
   -6    1    0    7    4
    1
    0    0    0
   -6    1    0    7    5
    1
    0    0    0
   -6    1    0    7    6
    1
    0    0    0
   -6    1    0    7    7
    1
    0    0    0
   -6    1    0    7    8
    1
    0    0    0
   -6    1    0    7    9
    1
    0    0    0
   -6    1    0    7   10
    1
    0    0    0
   -6    1    0    7   11
    1
    0    0    0
   -6    1    0    7   12
    1
    0    0    0
   -6    1    0    8    1
    1
    0    0    0
   -6    1    0    8    2
    1
    0    0    0
   -6    1    0    8    3
    1
    0    0    0
   -6    1    0    8    4
    1
    0    0    0
   -6    1    0    8    5
    1
    0    0    0
   -6    1    0    8    6
    1
    0    0    0
   -6    1    0    8    7
    1
    0    0    0
   -6    1    0    8    8
    1
    0    0    0
   -6    1    0    8    9
    1
    0    0    0
   -6    1    0    8   10
    1
    0    0    0
   -6    1    0    8   11
    1
    0    0    0
   -6    1    0    8   12
    1
    0    0    0
   -6    1    0    9    1
    1
    0    0    0
   -6    1    0    9    2
    1
    0    0    0
   -6    1    0    9    3
    1
    0    0    0
   -6    1    0    9    4
    1
    0    0    0
   -6    1    0    9    5
    1
    0    0    0
   -6    1    0    9    6
    1
    0    0    0
   -6    1    0    9    7
    1
    0    0    0
   -6    1    0    9    8
    1
    0    0    0
   -6    1    0    9    9
    1
    0    0    0
   -6    1    0    9   10
    1
    0    0    0
   -6    1    0    9   11
    1
    0    0    0
   -6    1    0    9   12
    1
    0    0    0
   -6    1    0   10    1
    1
    0    0    0
   -6    1    0   10    2
    1
    0    0    0
   -6    1    0   10    3
    1
    0    0    0
   -6    1    0   10    4
    1
    0    0    0
   -6    1    0   10    5
    1
    0    0    0
   -6    1    0   10    6
    1
    0    0    0
   -6    1    0   10    7
    1
    0    0    0
   -6    1    0   10    8
    1
    0    0    0
   -6    1    0   10    9
    1
    0    0    0
   -6    1    0   10   10
    1
    0    0    0
   -6    1    0   10   11
    1
    0    0    0
   -6    1    0   10   12
    1
    0    0    0
   -6    1    0   11    1
    1
    0    0    0
   -6    1    0   11    2
    1
    0    0    0
   -6    1    0   11    3
    1
    0    0    0
   -6    1    0   11    4
    1
    0    0    0
   -6    1    0   11    5
    1
    0    0    0
   -6    1    0   11    6
    1
    0    0    0
   -6    1    0   11    7
    1
    0    0    0
   -6    1    0   11    8
    1
    0    0    0
   -6    1    0   11    9
    1
    0    0    0
   -6    1    0   11   10
    1
    0    0    0
   -6    1    0   11   11
    1
    0    0    0
   -6    1    0   11   12
    1
    0    0    0
   -6    1    0   12    1
    1
    0    0    0
   -6    1    0   12    2
    1
    0    0    0
   -6    1    0   12    3
    1
    0    0    0
   -6    1    0   12    4
    1
    0    0    0
   -6    1    0   12    5
    1
    0    0    0
   -6    1    0   12    6
    1
    0    0    0
   -6    1    0   12    7
    1
    0    0    0
   -6    1    0   12    8
    1
    0    0    0
   -6    1    0   12    9
    1
    0    0    0
   -6    1    0   12   10
    1
    0    0    0
   -6    1    0   12   11
    1
    0    0    0
   -6    1    0   12   12
    1
    0    0    0
   -6    2    0    1    1
    1
    0    0    0
   -6    2    0    1    2
    1
    0    0    0
   -6    2    0    1    3
    1
    0    0    0
   -6    2    0    1    4
    1
    0    0    0
   -6    2    0    1    5
    1
    0    0    0
   -6    2    0    1    6
    1
    0    0    0
   -6    2    0    1    7
    1
    0    0    0
   -6    2    0    1    8
    1
    0    0    0
   -6    2    0    1    9
    1
    0    0    0
   -6    2    0    1   10
    1
    0    0    0
   -6    2    0    1   11
    1
    0    0    0
   -6    2    0    1   12
    1
    0    0    0
   -6    2    0    2    1
    1
    0    0    0
   -6    2    0    2    2
    1
    0    0    0
   -6    2    0    2    3
    1
    0    0    0
   -6    2    0    2    4
    1
    0    0    0
   -6    2    0    2    5
    1
    0    0    0
   -6    2    0    2    6
    1
    0    0    0
   -6    2    0    2    7
    1
    0    0    0
   -6    2    0    2    8
    1
    0    0    0
   -6    2    0    2    9
    1
    0    0    0
   -6    2    0    2   10
    1
    0    0    0
   -6    2    0    2   11
    1
    0    0    0
   -6    2    0    2   12
    1
    0    0    0
   -6    2    0    3    1
    1
    0    0    0
   -6    2    0    3    2
    1
    0    0    0
   -6    2    0    3    3
    1
    0    0    0
   -6    2    0    3    4
    1
    0    0    0
   -6    2    0    3    5
    1
    0    0    0
   -6    2    0    3    6
    1
    0    0    0
   -6    2    0    3    7
    1
    0    0    0
   -6    2    0    3    8
    1
    0    0    0
   -6    2    0    3    9
    1
    0    0    0
   -6    2    0    3   10
    1
    0    0    0
   -6    2    0    3   11
    1
    0    0    0
   -6    2    0    3   12
    1
    0    0    0
   -6    2    0    4    1
    1
    0    0    0
   -6    2    0    4    2
    1
    0    0    0
   -6    2    0    4    3
    1
    0    0    0
   -6    2    0    4    4
    1
    0    0    0
   -6    2    0    4    5
    1
    0    0    0
   -6    2    0    4    6
    1
    0    0    0
   -6    2    0    4    7
    1
    0    0    0
   -6    2    0    4    8
    1
    0    0    0
   -6    2    0    4    9
    1
    0    0    0
   -6    2    0    4   10
    1
    0    0    0
   -6    2    0    4   11
    1
    0    0    0
   -6    2    0    4   12
    1
    0    0    0
   -6    2    0    5    1
    1
    0    0    0
   -6    2    0    5    2
    1
    0    0    0
   -6    2    0    5    3
    1
    0    0    0
   -6    2    0    5    4
    1
    0    0    0
   -6    2    0    5    5
    1
    0    0    0
   -6    2    0    5    6
    1
    0    0    0
   -6    2    0    5    7
    1
    0    0    0
   -6    2    0    5    8
    1
    0    0    0
   -6    2    0    5    9
    1
    0    0    0
   -6    2    0    5   10
    1
    0    0    0
   -6    2    0    5   11
    1
    0    0    0
   -6    2    0    5   12
    1
    0    0    0
   -6    2    0    6    1
    1
    0    0    0
   -6    2    0    6    2
    1
    0    0    0
   -6    2    0    6    3
    1
    0    0    0
   -6    2    0    6    4
    1
    0    0    0
   -6    2    0    6    5
    1
    0    0    0
   -6    2    0    6    6
    1
    0    0    0
   -6    2    0    6    7
    1
    0    0    0
   -6    2    0    6    8
    1
    0    0    0
   -6    2    0    6    9
    1
    0    0    0
   -6    2    0    6   10
    1
    0    0    0
   -6    2    0    6   11
    1
    0    0    0
   -6    2    0    6   12
    1
    0    0    0
   -6    2    0    7    1
    1
    0    0    0
   -6    2    0    7    2
    1
    0    0    0
   -6    2    0    7    3
    1
    0    0    0
   -6    2    0    7    4
    1
    0    0    0
   -6    2    0    7    5
    1
    0    0    0
   -6    2    0    7    6
    1
    0    0    0
   -6    2    0    7    7
    1
    0    0    0
   -6    2    0    7    8
    1
    0    0    0
   -6    2    0    7    9
    1
    0    0    0
   -6    2    0    7   10
    1
    0    0    0
   -6    2    0    7   11
    1
    0    0    0
   -6    2    0    7   12
    1
    0    0    0
   -6    2    0    8    1
    1
    0    0    0
   -6    2    0    8    2
    1
    0    0    0
   -6    2    0    8    3
    1
    0    0    0
   -6    2    0    8    4
    1
    0    0    0
   -6    2    0    8    5
    1
    0    0    0
   -6    2    0    8    6
    1
    0    0    0
   -6    2    0    8    7
    1
    0    0    0
   -6    2    0    8    8
    1
    0    0    0
   -6    2    0    8    9
    1
    0    0    0
   -6    2    0    8   10
    1
    0    0    0
   -6    2    0    8   11
    1
    0    0    0
   -6    2    0    8   12
    1
    0    0    0
   -6    2    0    9    1
    1
    0    0    0
   -6    2    0    9    2
    1
    0    0    0
   -6    2    0    9    3
    1
    0    0    0
   -6    2    0    9    4
    1
    0    0    0
   -6    2    0    9    5
    1
    0    0    0
   -6    2    0    9    6
    1
    0    0    0
   -6    2    0    9    7
    1
    0    0    0
   -6    2    0    9    8
    1
    0    0    0
   -6    2    0    9    9
    1
    0    0    0
   -6    2    0    9   10
    1
    0    0    0
   -6    2    0    9   11
    1
    0    0    0
   -6    2    0    9   12
    1
    0    0    0
   -6    2    0   10    1
    1
    0    0    0
   -6    2    0   10    2
    1
    0    0    0
   -6    2    0   10    3
    1
    0    0    0
   -6    2    0   10    4
    1
    0    0    0
   -6    2    0   10    5
    1
    0    0    0
   -6    2    0   10    6
    1
    0    0    0
   -6    2    0   10    7
    1
    0    0    0
   -6    2    0   10    8
    1
    0    0    0
   -6    2    0   10    9
    1
    0    0    0
   -6    2    0   10   10
    1
    0    0    0
   -6    2    0   10   11
    1
    0    0    0
   -6    2    0   10   12
    1
    0    0    0
   -6    2    0   11    1
    1
    0    0    0
   -6    2    0   11    2
    1
    0    0    0
   -6    2    0   11    3
    1
    0    0    0
   -6    2    0   11    4
    1
    0    0    0
   -6    2    0   11    5
    1
    0    0    0
   -6    2    0   11    6
    1
    0    0    0
   -6    2    0   11    7
    1
    0    0    0
   -6    2    0   11    8
    1
    0    0    0
   -6    2    0   11    9
    1
    0    0    0
   -6    2    0   11   10
    1
    0    0    0
   -6    2    0   11   11
    1
    0    0    0
   -6    2    0   11   12
    1
    0    0    0
   -6    2    0   12    1
    1
    0    0    0
   -6    2    0   12    2
    1
    0    0    0
   -6    2    0   12    3
    1
    0    0    0
   -6    2    0   12    4
    1
    0    0    0
   -6    2    0   12    5
    1
    0    0    0
   -6    2    0   12    6
    1
    0    0    0
   -6    2    0   12    7
    1
    0    0    0
   -6    2    0   12    8
    1
    0    0    0
   -6    2    0   12    9
    1
    0    0    0
   -6    2    0   12   10
    1
    0    0    0
   -6    2    0   12   11
    1
    0    0    0
   -6    2    0   12   12
    1
    0    0    0
   -6    3    0    1    1
    1
    0    0    0
   -6    3    0    1    2
    1
    0    0    0
   -6    3    0    1    3
    1
    0    0    0
   -6    3    0    1    4
    1
    0    0    0
   -6    3    0    1    5
    1
    0    0    0
   -6    3    0    1    6
    1
    0    0    0
   -6    3    0    1    7
    1
    0    0    0
   -6    3    0    1    8
    1
    0    0    0
   -6    3    0    1    9
    1
    0    0    0
   -6    3    0    1   10
    1
    0    0    0
   -6    3    0    1   11
    1
    0    0    0
   -6    3    0    1   12
    1
    0    0    0
   -6    3    0    2    1
    1
    0    0    0
   -6    3    0    2    2
    1
    0    0    0
   -6    3    0    2    3
    1
    0    0    0
   -6    3    0    2    4
    1
    0    0    0
   -6    3    0    2    5
    1
    0    0    0
   -6    3    0    2    6
    1
    0    0    0
   -6    3    0    2    7
    1
    0    0    0
   -6    3    0    2    8
    1
    0    0    0
   -6    3    0    2    9
    1
    0    0    0
   -6    3    0    2   10
    1
    0    0    0
   -6    3    0    2   11
    1
    0    0    0
   -6    3    0    2   12
    1
    0    0    0
   -6    3    0    3    1
    1
    0    0    0
   -6    3    0    3    2
    1
    0    0    0
   -6    3    0    3    3
    1
    0    0    0
   -6    3    0    3    4
    1
    0    0    0
   -6    3    0    3    5
    1
    0    0    0
   -6    3    0    3    6
    1
    0    0    0
   -6    3    0    3    7
    1
    0    0    0
   -6    3    0    3    8
    1
    0    0    0
   -6    3    0    3    9
    1
    0    0    0
   -6    3    0    3   10
    1
    0    0    0
   -6    3    0    3   11
    1
    0    0    0
   -6    3    0    3   12
    1
    0    0    0
   -6    3    0    4    1
    1
    0    0    0
   -6    3    0    4    2
    1
    0    0    0
   -6    3    0    4    3
    1
    0    0    0
   -6    3    0    4    4
    1
    0    0    0
   -6    3    0    4    5
    1
    0    0    0
   -6    3    0    4    6
    1
    0    0    0
   -6    3    0    4    7
    1
    0    0    0
   -6    3    0    4    8
    1
    0    0    0
   -6    3    0    4    9
    1
    0    0    0
   -6    3    0    4   10
    1
    0    0    0
   -6    3    0    4   11
    1
    0    0    0
   -6    3    0    4   12
    1
    0    0    0
   -6    3    0    5    1
    1
    0    0    0
   -6    3    0    5    2
    1
    0    0    0
   -6    3    0    5    3
    1
    0    0    0
   -6    3    0    5    4
    1
    0    0    0
   -6    3    0    5    5
    1
    0    0    0
   -6    3    0    5    6
    1
    0    0    0
   -6    3    0    5    7
    1
    0    0    0
   -6    3    0    5    8
    1
    0    0    0
   -6    3    0    5    9
    1
    0    0    0
   -6    3    0    5   10
    1
    0    0    0
   -6    3    0    5   11
    1
    0    0    0
   -6    3    0    5   12
    1
    0    0    0
   -6    3    0    6    1
    1
    0    0    0
   -6    3    0    6    2
    1
    0    0    0
   -6    3    0    6    3
    1
    0    0    0
   -6    3    0    6    4
    1
    0    0    0
   -6    3    0    6    5
    1
    0    0    0
   -6    3    0    6    6
    1
    0    0    0
   -6    3    0    6    7
    1
    0    0    0
   -6    3    0    6    8
    1
    0    0    0
   -6    3    0    6    9
    1
    0    0    0
   -6    3    0    6   10
    1
    0    0    0
   -6    3    0    6   11
    1
    0    0    0
   -6    3    0    6   12
    1
    0    0    0
   -6    3    0    7    1
    1
    0    0    0
   -6    3    0    7    2
    1
    0    0    0
   -6    3    0    7    3
    1
    0    0    0
   -6    3    0    7    4
    1
    0    0    0
   -6    3    0    7    5
    1
    0    0    0
   -6    3    0    7    6
    1
    0    0    0
   -6    3    0    7    7
    1
    0    0    0
   -6    3    0    7    8
    1
    0    0    0
   -6    3    0    7    9
    1
    0    0    0
   -6    3    0    7   10
    1
    0    0    0
   -6    3    0    7   11
    1
    0    0    0
   -6    3    0    7   12
    1
    0    0    0
   -6    3    0    8    1
    1
    0    0    0
   -6    3    0    8    2
    1
    0    0    0
   -6    3    0    8    3
    1
    0    0    0
   -6    3    0    8    4
    1
    0    0    0
   -6    3    0    8    5
    1
    0    0    0
   -6    3    0    8    6
    1
    0    0    0
   -6    3    0    8    7
    1
    0    0    0
   -6    3    0    8    8
    1
    0    0    0
   -6    3    0    8    9
    1
    0    0    0
   -6    3    0    8   10
    1
    0    0    0
   -6    3    0    8   11
    1
    0    0    0
   -6    3    0    8   12
    1
    0    0    0
   -6    3    0    9    1
    1
    0    0    0
   -6    3    0    9    2
    1
    0    0    0
   -6    3    0    9    3
    1
    0    0    0
   -6    3    0    9    4
    1
    0    0    0
   -6    3    0    9    5
    1
    0    0    0
   -6    3    0    9    6
    1
    0    0    0
   -6    3    0    9    7
    1
    0    0    0
   -6    3    0    9    8
    1
    0    0    0
   -6    3    0    9    9
    1
    0    0    0
   -6    3    0    9   10
    1
    0    0    0
   -6    3    0    9   11
    1
    0    0    0
   -6    3    0    9   12
    1
    0    0    0
   -6    3    0   10    1
    1
    0    0    0
   -6    3    0   10    2
    1
    0    0    0
   -6    3    0   10    3
    1
    0    0    0
   -6    3    0   10    4
    1
    0    0    0
   -6    3    0   10    5
    1
    0    0    0
   -6    3    0   10    6
    1
    0    0    0
   -6    3    0   10    7
    1
    0    0    0
   -6    3    0   10    8
    1
    0    0    0
   -6    3    0   10    9
    1
    0    0    0
   -6    3    0   10   10
    1
    0    0    0
   -6    3    0   10   11
    1
    0    0    0
   -6    3    0   10   12
    1
    0    0    0
   -6    3    0   11    1
    1
    0    0    0
   -6    3    0   11    2
    1
    0    0    0
   -6    3    0   11    3
    1
    0    0    0
   -6    3    0   11    4
    1
    0    0    0
   -6    3    0   11    5
    1
    0    0    0
   -6    3    0   11    6
    1
    0    0    0
   -6    3    0   11    7
    1
    0    0    0
   -6    3    0   11    8
    1
    0    0    0
   -6    3    0   11    9
    1
    0    0    0
   -6    3    0   11   10
    1
    0    0    0
   -6    3    0   11   11
    1
    0    0    0
   -6    3    0   11   12
    1
    0    0    0
   -6    3    0   12    1
    1
    0    0    0
   -6    3    0   12    2
    1
    0    0    0
   -6    3    0   12    3
    1
    0    0    0
   -6    3    0   12    4
    1
    0    0    0
   -6    3    0   12    5
    1
    0    0    0
   -6    3    0   12    6
    1
    0    0    0
   -6    3    0   12    7
    1
    0    0    0
   -6    3    0   12    8
    1
    0    0    0
   -6    3    0   12    9
    1
    0    0    0
   -6    3    0   12   10
    1
    0    0    0
   -6    3    0   12   11
    1
    0    0    0
   -6    3    0   12   12
    1
    0    0    0
   -6    4    0    1    1
    1
    0    0    0
   -6    4    0    1    2
    1
    0    0    0
   -6    4    0    1    3
    1
    0    0    0
   -6    4    0    1    4
    1
    0    0    0
   -6    4    0    1    5
    1
    0    0    0
   -6    4    0    1    6
    1
    0    0    0
   -6    4    0    1    7
    1
    0    0    0
   -6    4    0    1    8
    1
    0    0    0
   -6    4    0    1    9
    1
    0    0    0
   -6    4    0    1   10
    1
    0    0    0
   -6    4    0    1   11
    1
    0    0    0
   -6    4    0    1   12
    1
    0    0    0
   -6    4    0    2    1
    1
    0    0    0
   -6    4    0    2    2
    1
    0    0    0
   -6    4    0    2    3
    1
    0    0    0
   -6    4    0    2    4
    1
    0    0    0
   -6    4    0    2    5
    1
    0    0    0
   -6    4    0    2    6
    1
    0    0    0
   -6    4    0    2    7
    1
    0    0    0
   -6    4    0    2    8
    1
    0    0    0
   -6    4    0    2    9
    1
    0    0    0
   -6    4    0    2   10
    1
    0    0    0
   -6    4    0    2   11
    1
    0    0    0
   -6    4    0    2   12
    1
    0    0    0
   -6    4    0    3    1
    1
    0    0    0
   -6    4    0    3    2
    1
    0    0    0
   -6    4    0    3    3
    1
    0    0    0
   -6    4    0    3    4
    1
    0    0    0
   -6    4    0    3    5
    1
    0    0    0
   -6    4    0    3    6
    1
    0    0    0
   -6    4    0    3    7
    1
    0    0    0
   -6    4    0    3    8
    1
    0    0    0
   -6    4    0    3    9
    1
    0    0    0
   -6    4    0    3   10
    1
    0    0    0
   -6    4    0    3   11
    1
    0    0    0
   -6    4    0    3   12
    1
    0    0    0
   -6    4    0    4    1
    1
    0    0    0
   -6    4    0    4    2
    1
    0    0    0
   -6    4    0    4    3
    1
    0    0    0
   -6    4    0    4    4
    1
    0    0    0
   -6    4    0    4    5
    1
    0    0    0
   -6    4    0    4    6
    1
    0    0    0
   -6    4    0    4    7
    1
    0    0    0
   -6    4    0    4    8
    1
    0    0    0
   -6    4    0    4    9
    1
    0    0    0
   -6    4    0    4   10
    1
    0    0    0
   -6    4    0    4   11
    1
    0    0    0
   -6    4    0    4   12
    1
    0    0    0
   -6    4    0    5    1
    1
    0    0    0
   -6    4    0    5    2
    1
    0    0    0
   -6    4    0    5    3
    1
    0    0    0
   -6    4    0    5    4
    1
    0    0    0
   -6    4    0    5    5
    1
    0    0    0
   -6    4    0    5    6
    1
    0    0    0
   -6    4    0    5    7
    1
    0    0    0
   -6    4    0    5    8
    1
    0    0    0
   -6    4    0    5    9
    1
    0    0    0
   -6    4    0    5   10
    1
    0    0    0
   -6    4    0    5   11
    1
    0    0    0
   -6    4    0    5   12
    1
    0    0    0
   -6    4    0    6    1
    1
    0    0    0
   -6    4    0    6    2
    1
    0    0    0
   -6    4    0    6    3
    1
    0    0    0
   -6    4    0    6    4
    1
    0    0    0
   -6    4    0    6    5
    1
    0    0    0
   -6    4    0    6    6
    1
    0    0    0
   -6    4    0    6    7
    1
    0    0    0
   -6    4    0    6    8
    1
    0    0    0
   -6    4    0    6    9
    1
    0    0    0
   -6    4    0    6   10
    1
    0    0    0
   -6    4    0    6   11
    1
    0    0    0
   -6    4    0    6   12
    1
    0    0    0
   -6    4    0    7    1
    1
    0    0    0
   -6    4    0    7    2
    1
    0    0    0
   -6    4    0    7    3
    1
    0    0    0
   -6    4    0    7    4
    1
    0    0    0
   -6    4    0    7    5
    1
    0    0    0
   -6    4    0    7    6
    1
    0    0    0
   -6    4    0    7    7
    1
    0    0    0
   -6    4    0    7    8
    1
    0    0    0
   -6    4    0    7    9
    1
    0    0    0
   -6    4    0    7   10
    1
    0    0    0
   -6    4    0    7   11
    1
    0    0    0
   -6    4    0    7   12
    1
    0    0    0
   -6    4    0    8    1
    1
    0    0    0
   -6    4    0    8    2
    1
    0    0    0
   -6    4    0    8    3
    1
    0    0    0
   -6    4    0    8    4
    1
    0    0    0
   -6    4    0    8    5
    1
    0    0    0
   -6    4    0    8    6
    1
    0    0    0
   -6    4    0    8    7
    1
    0    0    0
   -6    4    0    8    8
    1
    0    0    0
   -6    4    0    8    9
    1
    0    0    0
   -6    4    0    8   10
    1
    0    0    0
   -6    4    0    8   11
    1
    0    0    0
   -6    4    0    8   12
    1
    0    0    0
   -6    4    0    9    1
    1
    0    0    0
   -6    4    0    9    2
    1
    0    0    0
   -6    4    0    9    3
    1
    0    0    0
   -6    4    0    9    4
    1
    0    0    0
   -6    4    0    9    5
    1
    0    0    0
   -6    4    0    9    6
    1
    0    0    0
   -6    4    0    9    7
    1
    0    0    0
   -6    4    0    9    8
    1
    0    0    0
   -6    4    0    9    9
    1
    0    0    0
   -6    4    0    9   10
    1
    0    0    0
   -6    4    0    9   11
    1
    0    0    0
   -6    4    0    9   12
    1
    0    0    0
   -6    4    0   10    1
    1
    0    0    0
   -6    4    0   10    2
    1
    0    0    0
   -6    4    0   10    3
    1
    0    0    0
   -6    4    0   10    4
    1
    0    0    0
   -6    4    0   10    5
    1
    0    0    0
   -6    4    0   10    6
    1
    0    0    0
   -6    4    0   10    7
    1
    0    0    0
   -6    4    0   10    8
    1
    0    0    0
   -6    4    0   10    9
    1
    0    0    0
   -6    4    0   10   10
    1
    0    0    0
   -6    4    0   10   11
    1
    0    0    0
   -6    4    0   10   12
    1
    0    0    0
   -6    4    0   11    1
    1
    0    0    0
   -6    4    0   11    2
    1
    0    0    0
   -6    4    0   11    3
    1
    0    0    0
   -6    4    0   11    4
    1
    0    0    0
   -6    4    0   11    5
    1
    0    0    0
   -6    4    0   11    6
    1
    0    0    0
   -6    4    0   11    7
    1
    0    0    0
   -6    4    0   11    8
    1
    0    0    0
   -6    4    0   11    9
    1
    0    0    0
   -6    4    0   11   10
    1
    0    0    0
   -6    4    0   11   11
    1
    0    0    0
   -6    4    0   11   12
    1
    0    0    0
   -6    4    0   12    1
    1
    0    0    0
   -6    4    0   12    2
    1
    0    0    0
   -6    4    0   12    3
    1
    0    0    0
   -6    4    0   12    4
    1
    0    0    0
   -6    4    0   12    5
    1
    0    0    0
   -6    4    0   12    6
    1
    0    0    0
   -6    4    0   12    7
    1
    0    0    0
   -6    4    0   12    8
    1
    0    0    0
   -6    4    0   12    9
    1
    0    0    0
   -6    4    0   12   10
    1
    0    0    0
   -6    4    0   12   11
    1
    0    0    0
   -6    4    0   12   12
    1
    0    0    0
   -6    5    0    1    1
    1
    0    0    0
   -6    5    0    1    2
    1
    0    0    0
   -6    5    0    1    3
    1
    0    0    0
   -6    5    0    1    4
    1
    0    0    0
   -6    5    0    1    5
    1
    0    0    0
   -6    5    0    1    6
    1
    0    0    0
   -6    5    0    1    7
    1
    0    0    0
   -6    5    0    1    8
    1
    0    0    0
   -6    5    0    1    9
    1
    0    0    0
   -6    5    0    1   10
    1
    0    0    0
   -6    5    0    1   11
    1
    0    0    0
   -6    5    0    1   12
    1
    0    0    0
   -6    5    0    2    1
    1
    0    0    0
   -6    5    0    2    2
    1
    0    0    0
   -6    5    0    2    3
    1
    0    0    0
   -6    5    0    2    4
    1
    0    0    0
   -6    5    0    2    5
    1
    0    0    0
   -6    5    0    2    6
    1
    0    0    0
   -6    5    0    2    7
    1
    0    0    0
   -6    5    0    2    8
    1
    0    0    0
   -6    5    0    2    9
    1
    0    0    0
   -6    5    0    2   10
    1
    0    0    0
   -6    5    0    2   11
    1
    0    0    0
   -6    5    0    2   12
    1
    0    0    0
   -6    5    0    3    1
    1
    0    0    0
   -6    5    0    3    2
    1
    0    0    0
   -6    5    0    3    3
    1
    0    0    0
   -6    5    0    3    4
    1
    0    0    0
   -6    5    0    3    5
    1
    0    0    0
   -6    5    0    3    6
    1
    0    0    0
   -6    5    0    3    7
    1
    0    0    0
   -6    5    0    3    8
    1
    0    0    0
   -6    5    0    3    9
    1
    0    0    0
   -6    5    0    3   10
    1
    0    0    0
   -6    5    0    3   11
    1
    0    0    0
   -6    5    0    3   12
    1
    0    0    0
   -6    5    0    4    1
    1
    0    0    0
   -6    5    0    4    2
    1
    0    0    0
   -6    5    0    4    3
    1
    0    0    0
   -6    5    0    4    4
    1
    0    0    0
   -6    5    0    4    5
    1
    0    0    0
   -6    5    0    4    6
    1
    0    0    0
   -6    5    0    4    7
    1
    0    0    0
   -6    5    0    4    8
    1
    0    0    0
   -6    5    0    4    9
    1
    0    0    0
   -6    5    0    4   10
    1
    0    0    0
   -6    5    0    4   11
    1
    0    0    0
   -6    5    0    4   12
    1
    0    0    0
   -6    5    0    5    1
    1
    0    0    0
   -6    5    0    5    2
    1
    0    0    0
   -6    5    0    5    3
    1
    0    0    0
   -6    5    0    5    4
    1
    0    0    0
   -6    5    0    5    5
    1
    0    0    0
   -6    5    0    5    6
    1
    0    0    0
   -6    5    0    5    7
    1
    0    0    0
   -6    5    0    5    8
    1
    0    0    0
   -6    5    0    5    9
    1
    0    0    0
   -6    5    0    5   10
    1
    0    0    0
   -6    5    0    5   11
    1
    0    0    0
   -6    5    0    5   12
    1
    0    0    0
   -6    5    0    6    1
    1
    0    0    0
   -6    5    0    6    2
    1
    0    0    0
   -6    5    0    6    3
    1
    0    0    0
   -6    5    0    6    4
    1
    0    0    0
   -6    5    0    6    5
    1
    0    0    0
   -6    5    0    6    6
    1
    0    0    0
   -6    5    0    6    7
    1
    0    0    0
   -6    5    0    6    8
    1
    0    0    0
   -6    5    0    6    9
    1
    0    0    0
   -6    5    0    6   10
    1
    0    0    0
   -6    5    0    6   11
    1
    0    0    0
   -6    5    0    6   12
    1
    0    0    0
   -6    5    0    7    1
    1
    0    0    0
   -6    5    0    7    2
    1
    0    0    0
   -6    5    0    7    3
    1
    0    0    0
   -6    5    0    7    4
    1
    0    0    0
   -6    5    0    7    5
    1
    0    0    0
   -6    5    0    7    6
    1
    0    0    0
   -6    5    0    7    7
    1
    0    0    0
   -6    5    0    7    8
    1
    0    0    0
   -6    5    0    7    9
    1
    0    0    0
   -6    5    0    7   10
    1
    0    0    0
   -6    5    0    7   11
    1
    0    0    0
   -6    5    0    7   12
    1
    0    0    0
   -6    5    0    8    1
    1
    0    0    0
   -6    5    0    8    2
    1
    0    0    0
   -6    5    0    8    3
    1
    0    0    0
   -6    5    0    8    4
    1
    0    0    0
   -6    5    0    8    5
    1
    0    0    0
   -6    5    0    8    6
    1
    0    0    0
   -6    5    0    8    7
    1
    0    0    0
   -6    5    0    8    8
    1
    0    0    0
   -6    5    0    8    9
    1
    0    0    0
   -6    5    0    8   10
    1
    0    0    0
   -6    5    0    8   11
    1
    0    0    0
   -6    5    0    8   12
    1
    0    0    0
   -6    5    0    9    1
    1
    0    0    0
   -6    5    0    9    2
    1
    0    0    0
   -6    5    0    9    3
    1
    0    0    0
   -6    5    0    9    4
    1
    0    0    0
   -6    5    0    9    5
    1
    0    0    0
   -6    5    0    9    6
    1
    0    0    0
   -6    5    0    9    7
    1
    0    0    0
   -6    5    0    9    8
    1
    0    0    0
   -6    5    0    9    9
    1
    0    0    0
   -6    5    0    9   10
    1
    0    0    0
   -6    5    0    9   11
    1
    0    0    0
   -6    5    0    9   12
    1
    0    0    0
   -6    5    0   10    1
    1
    0    0    0
   -6    5    0   10    2
    1
    0    0    0
   -6    5    0   10    3
    1
    0    0    0
   -6    5    0   10    4
    1
    0    0    0
   -6    5    0   10    5
    1
    0    0    0
   -6    5    0   10    6
    1
    0    0    0
   -6    5    0   10    7
    1
    0    0    0
   -6    5    0   10    8
    1
    0    0    0
   -6    5    0   10    9
    1
    0    0    0
   -6    5    0   10   10
    1
    0    0    0
   -6    5    0   10   11
    1
    0    0    0
   -6    5    0   10   12
    1
    0    0    0
   -6    5    0   11    1
    1
    0    0    0
   -6    5    0   11    2
    1
    0    0    0
   -6    5    0   11    3
    1
    0    0    0
   -6    5    0   11    4
    1
    0    0    0
   -6    5    0   11    5
    1
    0    0    0
   -6    5    0   11    6
    1
    0    0    0
   -6    5    0   11    7
    1
    0    0    0
   -6    5    0   11    8
    1
    0    0    0
   -6    5    0   11    9
    1
    0    0    0
   -6    5    0   11   10
    1
    0    0    0
   -6    5    0   11   11
    1
    0    0    0
   -6    5    0   11   12
    1
    0    0    0
   -6    5    0   12    1
    1
    0    0    0
   -6    5    0   12    2
    1
    0    0    0
   -6    5    0   12    3
    1
    0    0    0
   -6    5    0   12    4
    1
    0    0    0
   -6    5    0   12    5
    1
    0    0    0
   -6    5    0   12    6
    1
    0    0    0
   -6    5    0   12    7
    1
    0    0    0
   -6    5    0   12    8
    1
    0    0    0
   -6    5    0   12    9
    1
    0    0    0
   -6    5    0   12   10
    1
    0    0    0
   -6    5    0   12   11
    1
    0    0    0
   -6    5    0   12   12
    1
    0    0    0
   -6    6    0    1    1
    1
    0    0    0
   -6    6    0    1    2
    1
    0    0    0
   -6    6    0    1    3
    1
    0    0    0
   -6    6    0    1    4
    1
    0    0    0
   -6    6    0    1    5
    1
    0    0    0
   -6    6    0    1    6
    1
    0    0    0
   -6    6    0    1    7
    1
    0    0    0
   -6    6    0    1    8
    1
    0    0    0
   -6    6    0    1    9
    1
    0    0    0
   -6    6    0    1   10
    1
    0    0    0
   -6    6    0    1   11
    1
    0    0    0
   -6    6    0    1   12
    1
    0    0    0
   -6    6    0    2    1
    1
    0    0    0
   -6    6    0    2    2
    1
    0    0    0
   -6    6    0    2    3
    1
    0    0    0
   -6    6    0    2    4
    1
    0    0    0
   -6    6    0    2    5
    1
    0    0    0
   -6    6    0    2    6
    1
    0    0    0
   -6    6    0    2    7
    1
    0    0    0
   -6    6    0    2    8
    1
    0    0    0
   -6    6    0    2    9
    1
    0    0    0
   -6    6    0    2   10
    1
    0    0    0
   -6    6    0    2   11
    1
    0    0    0
   -6    6    0    2   12
    1
    0    0    0
   -6    6    0    3    1
    1
    0    0    0
   -6    6    0    3    2
    1
    0    0    0
   -6    6    0    3    3
    1
    0    0    0
   -6    6    0    3    4
    1
    0    0    0
   -6    6    0    3    5
    1
    0    0    0
   -6    6    0    3    6
    1
    0    0    0
   -6    6    0    3    7
    1
    0    0    0
   -6    6    0    3    8
    1
    0    0    0
   -6    6    0    3    9
    1
    0    0    0
   -6    6    0    3   10
    1
    0    0    0
   -6    6    0    3   11
    1
    0    0    0
   -6    6    0    3   12
    1
    0    0    0
   -6    6    0    4    1
    1
    0    0    0
   -6    6    0    4    2
    1
    0    0    0
   -6    6    0    4    3
    1
    0    0    0
   -6    6    0    4    4
    1
    0    0    0
   -6    6    0    4    5
    1
    0    0    0
   -6    6    0    4    6
    1
    0    0    0
   -6    6    0    4    7
    1
    0    0    0
   -6    6    0    4    8
    1
    0    0    0
   -6    6    0    4    9
    1
    0    0    0
   -6    6    0    4   10
    1
    0    0    0
   -6    6    0    4   11
    1
    0    0    0
   -6    6    0    4   12
    1
    0    0    0
   -6    6    0    5    1
    1
    0    0    0
   -6    6    0    5    2
    1
    0    0    0
   -6    6    0    5    3
    1
    0    0    0
   -6    6    0    5    4
    1
    0    0    0
   -6    6    0    5    5
    1
    0    0    0
   -6    6    0    5    6
    1
    0    0    0
   -6    6    0    5    7
    1
    0    0    0
   -6    6    0    5    8
    1
    0    0    0
   -6    6    0    5    9
    1
    0    0    0
   -6    6    0    5   10
    1
    0    0    0
   -6    6    0    5   11
    1
    0    0    0
   -6    6    0    5   12
    1
    0    0    0
   -6    6    0    6    1
    1
    0    0    0
   -6    6    0    6    2
    1
    0    0    0
   -6    6    0    6    3
    1
    0    0    0
   -6    6    0    6    4
    1
    0    0    0
   -6    6    0    6    5
    1
    0    0    0
   -6    6    0    6    6
    1
    0    0    0
   -6    6    0    6    7
    1
    0    0    0
   -6    6    0    6    8
    1
    0    0    0
   -6    6    0    6    9
    1
    0    0    0
   -6    6    0    6   10
    1
    0    0    0
   -6    6    0    6   11
    1
    0    0    0
   -6    6    0    6   12
    1
    0    0    0
   -6    6    0    7    1
    1
    0    0    0
   -6    6    0    7    2
    1
    0    0    0
   -6    6    0    7    3
    1
    0    0    0
   -6    6    0    7    4
    1
    0    0    0
   -6    6    0    7    5
    1
    0    0    0
   -6    6    0    7    6
    1
    0    0    0
   -6    6    0    7    7
    1
    0    0    0
   -6    6    0    7    8
    1
    0    0    0
   -6    6    0    7    9
    1
    0    0    0
   -6    6    0    7   10
    1
    0    0    0
   -6    6    0    7   11
    1
    0    0    0
   -6    6    0    7   12
    1
    0    0    0
   -6    6    0    8    1
    1
    0    0    0
   -6    6    0    8    2
    1
    0    0    0
   -6    6    0    8    3
    1
    0    0    0
   -6    6    0    8    4
    1
    0    0    0
   -6    6    0    8    5
    1
    0    0    0
   -6    6    0    8    6
    1
    0    0    0
   -6    6    0    8    7
    1
    0    0    0
   -6    6    0    8    8
    1
    0    0    0
   -6    6    0    8    9
    1
    0    0    0
   -6    6    0    8   10
    1
    0    0    0
   -6    6    0    8   11
    1
    0    0    0
   -6    6    0    8   12
    1
    0    0    0
   -6    6    0    9    1
    1
    0    0    0
   -6    6    0    9    2
    1
    0    0    0
   -6    6    0    9    3
    1
    0    0    0
   -6    6    0    9    4
    1
    0    0    0
   -6    6    0    9    5
    1
    0    0    0
   -6    6    0    9    6
    1
    0    0    0
   -6    6    0    9    7
    1
    0    0    0
   -6    6    0    9    8
    1
    0    0    0
   -6    6    0    9    9
    1
    0    0    0
   -6    6    0    9   10
    1
    0    0    0
   -6    6    0    9   11
    1
    0    0    0
   -6    6    0    9   12
    1
    0    0    0
   -6    6    0   10    1
    1
    0    0    0
   -6    6    0   10    2
    1
    0    0    0
   -6    6    0   10    3
    1
    0    0    0
   -6    6    0   10    4
    1
    0    0    0
   -6    6    0   10    5
    1
    0    0    0
   -6    6    0   10    6
    1
    0    0    0
   -6    6    0   10    7
    1
    0    0    0
   -6    6    0   10    8
    1
    0    0    0
   -6    6    0   10    9
    1
    0    0    0
   -6    6    0   10   10
    1
    0    0    0
   -6    6    0   10   11
    1
    0    0    0
   -6    6    0   10   12
    1
    0    0    0
   -6    6    0   11    1
    1
    0    0    0
   -6    6    0   11    2
    1
    0    0    0
   -6    6    0   11    3
    1
    0    0    0
   -6    6    0   11    4
    1
    0    0    0
   -6    6    0   11    5
    1
    0    0    0
   -6    6    0   11    6
    1
    0    0    0
   -6    6    0   11    7
    1
    0    0    0
   -6    6    0   11    8
    1
    0    0    0
   -6    6    0   11    9
    1
    0    0    0
   -6    6    0   11   10
    1
    0    0    0
   -6    6    0   11   11
    1
    0    0    0
   -6    6    0   11   12
    1
    0    0    0
   -6    6    0   12    1
    1
    0    0    0
   -6    6    0   12    2
    1
    0    0    0
   -6    6    0   12    3
    1
    0    0    0
   -6    6    0   12    4
    1
    0    0    0
   -6    6    0   12    5
    1
    0    0    0
   -6    6    0   12    6
    1
    0    0    0
   -6    6    0   12    7
    1
    0    0    0
   -6    6    0   12    8
    1
    0    0    0
   -6    6    0   12    9
    1
    0    0    0
   -6    6    0   12   10
    1
    0    0    0
   -6    6    0   12   11
    1
    0    0    0
   -6    6    0   12   12
    1
    0    0    0
   -6    7    0    1    1
    1
    0    0    0
   -6    7    0    1    2
    1
    0    0    0
   -6    7    0    1    3
    1
    0    0    0
   -6    7    0    1    4
    1
    0    0    0
   -6    7    0    1    5
    1
    0    0    0
   -6    7    0    1    6
    1
    0    0    0
   -6    7    0    1    7
    1
    0    0    0
   -6    7    0    1    8
    1
    0    0    0
   -6    7    0    1    9
    1
    0    0    0
   -6    7    0    1   10
    1
    0    0    0
   -6    7    0    1   11
    1
    0    0    0
   -6    7    0    1   12
    1
    0    0    0
   -6    7    0    2    1
    1
    0    0    0
   -6    7    0    2    2
    1
    0    0    0
   -6    7    0    2    3
    1
    0    0    0
   -6    7    0    2    4
    1
    0    0    0
   -6    7    0    2    5
    1
    0    0    0
   -6    7    0    2    6
    1
    0    0    0
   -6    7    0    2    7
    1
    0    0    0
   -6    7    0    2    8
    1
    0    0    0
   -6    7    0    2    9
    1
    0    0    0
   -6    7    0    2   10
    1
    0    0    0
   -6    7    0    2   11
    1
    0    0    0
   -6    7    0    2   12
    1
    0    0    0
   -6    7    0    3    1
    1
    0    0    0
   -6    7    0    3    2
    1
    0    0    0
   -6    7    0    3    3
    1
    0    0    0
   -6    7    0    3    4
    1
    0    0    0
   -6    7    0    3    5
    1
    0    0    0
   -6    7    0    3    6
    1
    0    0    0
   -6    7    0    3    7
    1
    0    0    0
   -6    7    0    3    8
    1
    0    0    0
   -6    7    0    3    9
    1
    0    0    0
   -6    7    0    3   10
    1
    0    0    0
   -6    7    0    3   11
    1
    0    0    0
   -6    7    0    3   12
    1
    0    0    0
   -6    7    0    4    1
    2
    0  -15    0
    0    0    0
   -6    7    0    4    2
    1
    0    0    0
   -6    7    0    4    3
    1
    0    0    0
   -6    7    0    4    4
    1
    0    0    0
   -6    7    0    4    5
    1
    0    0    0
   -6    7    0    4    6
    1
    0    0    0
   -6    7    0    4    7
    1
    0    0    0
   -6    7    0    4    8
    1
    0    0    0
   -6    7    0    4    9
    1
    0    0    0
   -6    7    0    4   10
    1
    0    0    0
   -6    7    0    4   11
    1
    0    0    0
   -6    7    0    4   12
    1
    0    0    0
   -6    7    0    5    1
    1
    0  -15    0
   -6    7    0    5    2
    1
    0  -15    0
   -6    7    0    5    3
    1
    0  -15    0
   -6    7    0    5    4
    1
    0    0    0
   -6    7    0    5    5
    1
    0    0    0
   -6    7    0    5    6
    1
    0    0    0
   -6    7    0    5    7
    1
    0    0    0
   -6    7    0    5    8
    1
    0    0    0
   -6    7    0    5    9
    1
    0    0    0
   -6    7    0    5   10
    1
    0    0    0
   -6    7    0    5   11
    1
    0    0    0
   -6    7    0    5   12
    1
    0    0    0
   -6    7    0    6    1
    1
    0  -15    0
   -6    7    0    6    2
    1
    0    0    0
   -6    7    0    6    3
    2
    0  -15    0
    0    0    0
   -6    7    0    6    4
    1
    0    0    0
   -6    7    0    6    5
    1
    0    0    0
   -6    7    0    6    6
    1
    0    0    0
   -6    7    0    6    7
    1
    0    0    0
   -6    7    0    6    8
    1
    0    0    0
   -6    7    0    6    9
    1
    0    0    0
   -6    7    0    6   10
    1
    0    0    0
   -6    7    0    6   11
    1
    0    0    0
   -6    7    0    6   12
    1
    0    0    0
   -6    7    0    7    1
    1
    0  -15    0
   -6    7    0    7    2
    1
    0  -15    0
   -6    7    0    7    3
    1
    0  -15    0
   -6    7    0    7    4
    1
    0    0    0
   -6    7    0    7    5
    1
    0    0    0
   -6    7    0    7    6
    1
    0    0    0
   -6    7    0    7    7
    1
    0    0    0
   -6    7    0    7    8
    1
    0    0    0
   -6    7    0    7    9
    1
    0    0    0
   -6    7    0    7   10
    1
    0    0    0
   -6    7    0    7   11
    1
    0    0    0
   -6    7    0    7   12
    1
    0    0    0
   -6    7    0    8    1
    1
    0  -15    0
   -6    7    0    8    2
    1
    0  -15    0
   -6    7    0    8    3
    1
    0  -15    0
   -6    7    0    8    4
    1
    0    0    0
   -6    7    0    8    5
    1
    0    0    0
   -6    7    0    8    6
    1
    0    0    0
   -6    7    0    8    7
    1
    0    0    0
   -6    7    0    8    8
    1
    0    0    0
   -6    7    0    8    9
    1
    0    0    0
   -6    7    0    8   10
    1
    0  -15    0
   -6    7    0    8   11
    1
    0    0    0
   -6    7    0    8   12
    1
    0  -15    0
   -6    7    0    9    1
    1
    0  -15    0
   -6    7    0    9    2
    1
    0  -15    0
   -6    7    0    9    3
    1
    0  -15    0
   -6    7    0    9    4
    1
    0    0    0
   -6    7    0    9    5
    1
    0    0    0
   -6    7    0    9    6
    1
    0    0    0
   -6    7    0    9    7
    1
    0    0    0
   -6    7    0    9    8
    1
    0    0    0
   -6    7    0    9    9
    1
    0    0    0
   -6    7    0    9   10
    1
    0  -15    0
   -6    7    0    9   11
    1
    0    0    0
   -6    7    0    9   12
    1
    0    0    0
   -6    7    0   10    1
    1
    0    0    0
   -6    7    0   10    2
    1
    0    0    0
   -6    7    0   10    3
    1
    0    0    0
   -6    7    0   10    4
    1
    0    0    0
   -6    7    0   10    5
    1
    0    0    0
   -6    7    0   10    6
    1
    0    0    0
   -6    7    0   10    7
    1
    0    0    0
   -6    7    0   10    8
    1
    0    0    0
   -6    7    0   10    9
    1
    0    0    0
   -6    7    0   10   10
    1
    0    0    0
   -6    7    0   10   11
    1
    0    0    0
   -6    7    0   10   12
    1
    0    0    0
   -6    7    0   11    1
    1
    0    0    0
   -6    7    0   11    2
    1
    0    0    0
   -6    7    0   11    3
    1
    0    0    0
   -6    7    0   11    4
    1
    0    0    0
   -6    7    0   11    5
    1
    0    0    0
   -6    7    0   11    6
    1
    0    0    0
   -6    7    0   11    7
    1
    0    0    0
   -6    7    0   11    8
    1
    0    0    0
   -6    7    0   11    9
    1
    0    0    0
   -6    7    0   11   10
    1
    0    0    0
   -6    7    0   11   11
    1
    0    0    0
   -6    7    0   11   12
    1
    0    0    0
   -6    7    0   12    1
    1
    0    0    0
   -6    7    0   12    2
    1
    0    0    0
   -6    7    0   12    3
    1
    0    0    0
   -6    7    0   12    4
    1
    0    0    0
   -6    7    0   12    5
    1
    0    0    0
   -6    7    0   12    6
    1
    0    0    0
   -6    7    0   12    7
    1
    0    0    0
   -6    7    0   12    8
    1
    0    0    0
   -6    7    0   12    9
    1
    0    0    0
   -6    7    0   12   10
    1
    0    0    0
   -6    7    0   12   11
    1
    0    0    0
   -6    7    0   12   12
    1
    0    0    0
   -5   -7    0    1    1
    1
    0    0    0
   -5   -7    0    1    2
    1
    0    0    0
   -5   -7    0    1    3
    1
    0    0    0
   -5   -7    0    1    4
    2
    0    0    0
    0   15    0
   -5   -7    0    1    5
    1
    0   15    0
   -5   -7    0    1    6
    1
    0   15    0
   -5   -7    0    1    7
    1
    0   15    0
   -5   -7    0    1    8
    1
    0   15    0
   -5   -7    0    1    9
    1
    0   15    0
   -5   -7    0    1   10
    1
    0    0    0
   -5   -7    0    1   11
    1
    0    0    0
   -5   -7    0    1   12
    1
    0    0    0
   -5   -7    0    2    1
    1
    0    0    0
   -5   -7    0    2    2
    1
    0    0    0
   -5   -7    0    2    3
    1
    0    0    0
   -5   -7    0    2    4
    1
    0    0    0
   -5   -7    0    2    5
    1
    0   15    0
   -5   -7    0    2    6
    1
    0    0    0
   -5   -7    0    2    7
    1
    0   15    0
   -5   -7    0    2    8
    1
    0   15    0
   -5   -7    0    2    9
    1
    0   15    0
   -5   -7    0    2   10
    1
    0    0    0
   -5   -7    0    2   11
    1
    0    0    0
   -5   -7    0    2   12
    1
    0    0    0
   -5   -7    0    3    1
    1
    0    0    0
   -5   -7    0    3    2
    1
    0    0    0
   -5   -7    0    3    3
    1
    0    0    0
   -5   -7    0    3    4
    1
    0    0    0
   -5   -7    0    3    5
    1
    0   15    0
   -5   -7    0    3    6
    2
    0    0    0
    0   15    0
   -5   -7    0    3    7
    1
    0   15    0
   -5   -7    0    3    8
    1
    0   15    0
   -5   -7    0    3    9
    1
    0   15    0
   -5   -7    0    3   10
    1
    0    0    0
   -5   -7    0    3   11
    1
    0    0    0
   -5   -7    0    3   12
    1
    0    0    0
   -5   -7    0    4    1
    1
    0    0    0
   -5   -7    0    4    2
    1
    0    0    0
   -5   -7    0    4    3
    1
    0    0    0
   -5   -7    0    4    4
    1
    0    0    0
   -5   -7    0    4    5
    1
    0    0    0
   -5   -7    0    4    6
    1
    0    0    0
   -5   -7    0    4    7
    1
    0    0    0
   -5   -7    0    4    8
    1
    0    0    0
   -5   -7    0    4    9
    1
    0    0    0
   -5   -7    0    4   10
    1
    0    0    0
   -5   -7    0    4   11
    1
    0    0    0
   -5   -7    0    4   12
    1
    0    0    0
   -5   -7    0    5    1
    1
    0    0    0
   -5   -7    0    5    2
    1
    0    0    0
   -5   -7    0    5    3
    1
    0    0    0
   -5   -7    0    5    4
    1
    0    0    0
   -5   -7    0    5    5
    1
    0    0    0
   -5   -7    0    5    6
    1
    0    0    0
   -5   -7    0    5    7
    1
    0    0    0
   -5   -7    0    5    8
    1
    0    0    0
   -5   -7    0    5    9
    1
    0    0    0
   -5   -7    0    5   10
    1
    0    0    0
   -5   -7    0    5   11
    1
    0    0    0
   -5   -7    0    5   12
    1
    0    0    0
   -5   -7    0    6    1
    1
    0    0    0
   -5   -7    0    6    2
    1
    0    0    0
   -5   -7    0    6    3
    1
    0    0    0
   -5   -7    0    6    4
    1
    0    0    0
   -5   -7    0    6    5
    1
    0    0    0
   -5   -7    0    6    6
    1
    0    0    0
   -5   -7    0    6    7
    1
    0    0    0
   -5   -7    0    6    8
    1
    0    0    0
   -5   -7    0    6    9
    1
    0    0    0
   -5   -7    0    6   10
    1
    0    0    0
   -5   -7    0    6   11
    1
    0    0    0
   -5   -7    0    6   12
    1
    0    0    0
   -5   -7    0    7    1
    1
    0    0    0
   -5   -7    0    7    2
    1
    0    0    0
   -5   -7    0    7    3
    1
    0    0    0
   -5   -7    0    7    4
    1
    0    0    0
   -5   -7    0    7    5
    1
    0    0    0
   -5   -7    0    7    6
    1
    0    0    0
   -5   -7    0    7    7
    1
    0    0    0
   -5   -7    0    7    8
    1
    0    0    0
   -5   -7    0    7    9
    1
    0    0    0
   -5   -7    0    7   10
    1
    0    0    0
   -5   -7    0    7   11
    1
    0    0    0
   -5   -7    0    7   12
    1
    0    0    0
   -5   -7    0    8    1
    1
    0    0    0
   -5   -7    0    8    2
    1
    0    0    0
   -5   -7    0    8    3
    1
    0    0    0
   -5   -7    0    8    4
    1
    0    0    0
   -5   -7    0    8    5
    1
    0    0    0
   -5   -7    0    8    6
    1
    0    0    0
   -5   -7    0    8    7
    1
    0    0    0
   -5   -7    0    8    8
    1
    0    0    0
   -5   -7    0    8    9
    1
    0    0    0
   -5   -7    0    8   10
    1
    0    0    0
   -5   -7    0    8   11
    1
    0    0    0
   -5   -7    0    8   12
    1
    0    0    0
   -5   -7    0    9    1
    1
    0    0    0
   -5   -7    0    9    2
    1
    0    0    0
   -5   -7    0    9    3
    1
    0    0    0
   -5   -7    0    9    4
    1
    0    0    0
   -5   -7    0    9    5
    1
    0    0    0
   -5   -7    0    9    6
    1
    0    0    0
   -5   -7    0    9    7
    1
    0    0    0
   -5   -7    0    9    8
    1
    0    0    0
   -5   -7    0    9    9
    1
    0    0    0
   -5   -7    0    9   10
    1
    0    0    0
   -5   -7    0    9   11
    1
    0    0    0
   -5   -7    0    9   12
    1
    0    0    0
   -5   -7    0   10    1
    1
    0    0    0
   -5   -7    0   10    2
    1
    0    0    0
   -5   -7    0   10    3
    1
    0    0    0
   -5   -7    0   10    4
    1
    0    0    0
   -5   -7    0   10    5
    1
    0    0    0
   -5   -7    0   10    6
    1
    0    0    0
   -5   -7    0   10    7
    1
    0    0    0
   -5   -7    0   10    8
    1
    0   15    0
   -5   -7    0   10    9
    1
    0   15    0
   -5   -7    0   10   10
    1
    0    0    0
   -5   -7    0   10   11
    1
    0    0    0
   -5   -7    0   10   12
    1
    0    0    0
   -5   -7    0   11    1
    1
    0    0    0
   -5   -7    0   11    2
    1
    0    0    0
   -5   -7    0   11    3
    1
    0    0    0
   -5   -7    0   11    4
    1
    0    0    0
   -5   -7    0   11    5
    1
    0    0    0
   -5   -7    0   11    6
    1
    0    0    0
   -5   -7    0   11    7
    1
    0    0    0
   -5   -7    0   11    8
    1
    0    0    0
   -5   -7    0   11    9
    1
    0    0    0
   -5   -7    0   11   10
    1
    0    0    0
   -5   -7    0   11   11
    1
    0    0    0
   -5   -7    0   11   12
    1
    0    0    0
   -5   -7    0   12    1
    1
    0    0    0
   -5   -7    0   12    2
    1
    0    0    0
   -5   -7    0   12    3
    1
    0    0    0
   -5   -7    0   12    4
    1
    0    0    0
   -5   -7    0   12    5
    1
    0    0    0
   -5   -7    0   12    6
    1
    0    0    0
   -5   -7    0   12    7
    1
    0    0    0
   -5   -7    0   12    8
    1
    0   15    0
   -5   -7    0   12    9
    1
    0    0    0
   -5   -7    0   12   10
    1
    0    0    0
   -5   -7    0   12   11
    1
    0    0    0
   -5   -7    0   12   12
    1
    0    0    0
   -5   -6    0    1    1
    1
    0    0    0
   -5   -6    0    1    2
    1
    0    0    0
   -5   -6    0    1    3
    1
    0    0    0
   -5   -6    0    1    4
    1
    0    0    0
   -5   -6    0    1    5
    1
    0    0    0
   -5   -6    0    1    6
    1
    0    0    0
   -5   -6    0    1    7
    1
    0    0    0
   -5   -6    0    1    8
    1
    0    0    0
   -5   -6    0    1    9
    1
    0    0    0
   -5   -6    0    1   10
    1
    0    0    0
   -5   -6    0    1   11
    1
    0    0    0
   -5   -6    0    1   12
    1
    0    0    0
   -5   -6    0    2    1
    1
    0    0    0
   -5   -6    0    2    2
    1
    0    0    0
   -5   -6    0    2    3
    1
    0    0    0
   -5   -6    0    2    4
    1
    0    0    0
   -5   -6    0    2    5
    1
    0    0    0
   -5   -6    0    2    6
    1
    0    0    0
   -5   -6    0    2    7
    1
    0    0    0
   -5   -6    0    2    8
    1
    0    0    0
   -5   -6    0    2    9
    1
    0    0    0
   -5   -6    0    2   10
    1
    0    0    0
   -5   -6    0    2   11
    1
    0    0    0
   -5   -6    0    2   12
    1
    0    0    0
   -5   -6    0    3    1
    1
    0    0    0
   -5   -6    0    3    2
    1
    0    0    0
   -5   -6    0    3    3
    1
    0    0    0
   -5   -6    0    3    4
    1
    0    0    0
   -5   -6    0    3    5
    1
    0    0    0
   -5   -6    0    3    6
    1
    0    0    0
   -5   -6    0    3    7
    1
    0    0    0
   -5   -6    0    3    8
    1
    0    0    0
   -5   -6    0    3    9
    1
    0    0    0
   -5   -6    0    3   10
    1
    0    0    0
   -5   -6    0    3   11
    1
    0    0    0
   -5   -6    0    3   12
    1
    0    0    0
   -5   -6    0    4    1
    1
    0    0    0
   -5   -6    0    4    2
    1
    0    0    0
   -5   -6    0    4    3
    1
    0    0    0
   -5   -6    0    4    4
    1
    0    0    0
   -5   -6    0    4    5
    1
    0    0    0
   -5   -6    0    4    6
    1
    0    0    0
   -5   -6    0    4    7
    1
    0    0    0
   -5   -6    0    4    8
    1
    0    0    0
   -5   -6    0    4    9
    1
    0    0    0
   -5   -6    0    4   10
    1
    0    0    0
   -5   -6    0    4   11
    1
    0    0    0
   -5   -6    0    4   12
    1
    0    0    0
   -5   -6    0    5    1
    1
    0    0    0
   -5   -6    0    5    2
    1
    0    0    0
   -5   -6    0    5    3
    1
    0    0    0
   -5   -6    0    5    4
    1
    0    0    0
   -5   -6    0    5    5
    1
    0    0    0
   -5   -6    0    5    6
    1
    0    0    0
   -5   -6    0    5    7
    1
    0    0    0
   -5   -6    0    5    8
    1
    0    0    0
   -5   -6    0    5    9
    1
    0    0    0
   -5   -6    0    5   10
    1
    0    0    0
   -5   -6    0    5   11
    1
    0    0    0
   -5   -6    0    5   12
    1
    0    0    0
   -5   -6    0    6    1
    1
    0    0    0
   -5   -6    0    6    2
    1
    0    0    0
   -5   -6    0    6    3
    1
    0    0    0
   -5   -6    0    6    4
    1
    0    0    0
   -5   -6    0    6    5
    1
    0    0    0
   -5   -6    0    6    6
    1
    0    0    0
   -5   -6    0    6    7
    1
    0    0    0
   -5   -6    0    6    8
    1
    0    0    0
   -5   -6    0    6    9
    1
    0    0    0
   -5   -6    0    6   10
    1
    0    0    0
   -5   -6    0    6   11
    1
    0    0    0
   -5   -6    0    6   12
    1
    0    0    0
   -5   -6    0    7    1
    1
    0    0    0
   -5   -6    0    7    2
    1
    0    0    0
   -5   -6    0    7    3
    1
    0    0    0
   -5   -6    0    7    4
    1
    0    0    0
   -5   -6    0    7    5
    1
    0    0    0
   -5   -6    0    7    6
    1
    0    0    0
   -5   -6    0    7    7
    1
    0    0    0
   -5   -6    0    7    8
    1
    0    0    0
   -5   -6    0    7    9
    1
    0    0    0
   -5   -6    0    7   10
    1
    0    0    0
   -5   -6    0    7   11
    1
    0    0    0
   -5   -6    0    7   12
    1
    0    0    0
   -5   -6    0    8    1
    1
    0    0    0
   -5   -6    0    8    2
    1
    0    0    0
   -5   -6    0    8    3
    1
    0    0    0
   -5   -6    0    8    4
    1
    0    0    0
   -5   -6    0    8    5
    1
    0    0    0
   -5   -6    0    8    6
    1
    0    0    0
   -5   -6    0    8    7
    1
    0    0    0
   -5   -6    0    8    8
    1
    0    0    0
   -5   -6    0    8    9
    1
    0    0    0
   -5   -6    0    8   10
    1
    0    0    0
   -5   -6    0    8   11
    1
    0    0    0
   -5   -6    0    8   12
    1
    0    0    0
   -5   -6    0    9    1
    1
    0    0    0
   -5   -6    0    9    2
    1
    0    0    0
   -5   -6    0    9    3
    1
    0    0    0
   -5   -6    0    9    4
    1
    0    0    0
   -5   -6    0    9    5
    1
    0    0    0
   -5   -6    0    9    6
    1
    0    0    0
   -5   -6    0    9    7
    1
    0    0    0
   -5   -6    0    9    8
    1
    0    0    0
   -5   -6    0    9    9
    1
    0    0    0
   -5   -6    0    9   10
    1
    0    0    0
   -5   -6    0    9   11
    1
    0    0    0
   -5   -6    0    9   12
    1
    0    0    0
   -5   -6    0   10    1
    1
    0    0    0
   -5   -6    0   10    2
    1
    0    0    0
   -5   -6    0   10    3
    1
    0    0    0
   -5   -6    0   10    4
    1
    0    0    0
   -5   -6    0   10    5
    1
    0    0    0
   -5   -6    0   10    6
    1
    0    0    0
   -5   -6    0   10    7
    1
    0    0    0
   -5   -6    0   10    8
    1
    0    0    0
   -5   -6    0   10    9
    1
    0    0    0
   -5   -6    0   10   10
    1
    0    0    0
   -5   -6    0   10   11
    1
    0    0    0
   -5   -6    0   10   12
    1
    0    0    0
   -5   -6    0   11    1
    1
    0    0    0
   -5   -6    0   11    2
    1
    0    0    0
   -5   -6    0   11    3
    1
    0    0    0
   -5   -6    0   11    4
    1
    0    0    0
   -5   -6    0   11    5
    1
    0    0    0
   -5   -6    0   11    6
    1
    0    0    0
   -5   -6    0   11    7
    1
    0    0    0
   -5   -6    0   11    8
    1
    0    0    0
   -5   -6    0   11    9
    1
    0    0    0
   -5   -6    0   11   10
    1
    0    0    0
   -5   -6    0   11   11
    1
    0    0    0
   -5   -6    0   11   12
    1
    0    0    0
   -5   -6    0   12    1
    1
    0    0    0
   -5   -6    0   12    2
    1
    0    0    0
   -5   -6    0   12    3
    1
    0    0    0
   -5   -6    0   12    4
    1
    0    0    0
   -5   -6    0   12    5
    1
    0    0    0
   -5   -6    0   12    6
    1
    0    0    0
   -5   -6    0   12    7
    1
    0    0    0
   -5   -6    0   12    8
    1
    0    0    0
   -5   -6    0   12    9
    1
    0    0    0
   -5   -6    0   12   10
    1
    0    0    0
   -5   -6    0   12   11
    1
    0    0    0
   -5   -6    0   12   12
    1
    0    0    0
   -5   -5    0    1    1
    1
    0    0    0
   -5   -5    0    1    2
    1
    0    0    0
   -5   -5    0    1    3
    1
    0    0    0
   -5   -5    0    1    4
    1
    0    0    0
   -5   -5    0    1    5
    1
    0    0    0
   -5   -5    0    1    6
    1
    0    0    0
   -5   -5    0    1    7
    1
    0    0    0
   -5   -5    0    1    8
    1
    0    0    0
   -5   -5    0    1    9
    1
    0    0    0
   -5   -5    0    1   10
    1
    0    0    0
   -5   -5    0    1   11
    1
    0    0    0
   -5   -5    0    1   12
    1
    0    0    0
   -5   -5    0    2    1
    1
    0    0    0
   -5   -5    0    2    2
    1
    0    0    0
   -5   -5    0    2    3
    1
    0    0    0
   -5   -5    0    2    4
    1
    0    0    0
   -5   -5    0    2    5
    1
    0    0    0
   -5   -5    0    2    6
    1
    0    0    0
   -5   -5    0    2    7
    1
    0    0    0
   -5   -5    0    2    8
    1
    0    0    0
   -5   -5    0    2    9
    1
    0    0    0
   -5   -5    0    2   10
    1
    0    0    0
   -5   -5    0    2   11
    1
    0    0    0
   -5   -5    0    2   12
    1
    0    0    0
   -5   -5    0    3    1
    1
    0    0    0
   -5   -5    0    3    2
    1
    0    0    0
   -5   -5    0    3    3
    1
    0    0    0
   -5   -5    0    3    4
    1
    0    0    0
   -5   -5    0    3    5
    1
    0    0    0
   -5   -5    0    3    6
    1
    0    0    0
   -5   -5    0    3    7
    1
    0    0    0
   -5   -5    0    3    8
    1
    0    0    0
   -5   -5    0    3    9
    1
    0    0    0
   -5   -5    0    3   10
    1
    0    0    0
   -5   -5    0    3   11
    1
    0    0    0
   -5   -5    0    3   12
    1
    0    0    0
   -5   -5    0    4    1
    1
    0    0    0
   -5   -5    0    4    2
    1
    0    0    0
   -5   -5    0    4    3
    1
    0    0    0
   -5   -5    0    4    4
    1
    0    0    0
   -5   -5    0    4    5
    1
    0    0    0
   -5   -5    0    4    6
    1
    0    0    0
   -5   -5    0    4    7
    1
    0    0    0
   -5   -5    0    4    8
    1
    0    0    0
   -5   -5    0    4    9
    1
    0    0    0
   -5   -5    0    4   10
    1
    0    0    0
   -5   -5    0    4   11
    1
    0    0    0
   -5   -5    0    4   12
    1
    0    0    0
   -5   -5    0    5    1
    1
    0    0    0
   -5   -5    0    5    2
    1
    0    0    0
   -5   -5    0    5    3
    1
    0    0    0
   -5   -5    0    5    4
    1
    0    0    0
   -5   -5    0    5    5
    1
    0    0    0
   -5   -5    0    5    6
    1
    0    0    0
   -5   -5    0    5    7
    1
    0    0    0
   -5   -5    0    5    8
    1
    0    0    0
   -5   -5    0    5    9
    1
    0    0    0
   -5   -5    0    5   10
    1
    0    0    0
   -5   -5    0    5   11
    1
    0    0    0
   -5   -5    0    5   12
    1
    0    0    0
   -5   -5    0    6    1
    1
    0    0    0
   -5   -5    0    6    2
    1
    0    0    0
   -5   -5    0    6    3
    1
    0    0    0
   -5   -5    0    6    4
    1
    0    0    0
   -5   -5    0    6    5
    1
    0    0    0
   -5   -5    0    6    6
    1
    0    0    0
   -5   -5    0    6    7
    1
    0    0    0
   -5   -5    0    6    8
    1
    0    0    0
   -5   -5    0    6    9
    1
    0    0    0
   -5   -5    0    6   10
    1
    0    0    0
   -5   -5    0    6   11
    1
    0    0    0
   -5   -5    0    6   12
    1
    0    0    0
   -5   -5    0    7    1
    1
    0    0    0
   -5   -5    0    7    2
    1
    0    0    0
   -5   -5    0    7    3
    1
    0    0    0
   -5   -5    0    7    4
    1
    0    0    0
   -5   -5    0    7    5
    1
    0    0    0
   -5   -5    0    7    6
    1
    0    0    0
   -5   -5    0    7    7
    1
    0    0    0
   -5   -5    0    7    8
    1
    0    0    0
   -5   -5    0    7    9
    1
    0    0    0
   -5   -5    0    7   10
    1
    0    0    0
   -5   -5    0    7   11
    1
    0    0    0
   -5   -5    0    7   12
    1
    0    0    0
   -5   -5    0    8    1
    1
    0    0    0
   -5   -5    0    8    2
    1
    0    0    0
   -5   -5    0    8    3
    1
    0    0    0
   -5   -5    0    8    4
    1
    0    0    0
   -5   -5    0    8    5
    1
    0    0    0
   -5   -5    0    8    6
    1
    0    0    0
   -5   -5    0    8    7
    1
    0    0    0
   -5   -5    0    8    8
    1
    0    0    0
   -5   -5    0    8    9
    1
    0    0    0
   -5   -5    0    8   10
    1
    0    0    0
   -5   -5    0    8   11
    1
    0    0    0
   -5   -5    0    8   12
    1
    0    0    0
   -5   -5    0    9    1
    1
    0    0    0
   -5   -5    0    9    2
    1
    0    0    0
   -5   -5    0    9    3
    1
    0    0    0
   -5   -5    0    9    4
    1
    0    0    0
   -5   -5    0    9    5
    1
    0    0    0
   -5   -5    0    9    6
    1
    0    0    0
   -5   -5    0    9    7
    1
    0    0    0
   -5   -5    0    9    8
    1
    0    0    0
   -5   -5    0    9    9
    1
    0    0    0
   -5   -5    0    9   10
    1
    0    0    0
   -5   -5    0    9   11
    1
    0    0    0
   -5   -5    0    9   12
    1
    0    0    0
   -5   -5    0   10    1
    1
    0    0    0
   -5   -5    0   10    2
    1
    0    0    0
   -5   -5    0   10    3
    1
    0    0    0
   -5   -5    0   10    4
    1
    0    0    0
   -5   -5    0   10    5
    1
    0    0    0
   -5   -5    0   10    6
    1
    0    0    0
   -5   -5    0   10    7
    1
    0    0    0
   -5   -5    0   10    8
    1
    0    0    0
   -5   -5    0   10    9
    1
    0    0    0
   -5   -5    0   10   10
    1
    0    0    0
   -5   -5    0   10   11
    1
    0    0    0
   -5   -5    0   10   12
    1
    0    0    0
   -5   -5    0   11    1
    1
    0    0    0
   -5   -5    0   11    2
    1
    0    0    0
   -5   -5    0   11    3
    1
    0    0    0
   -5   -5    0   11    4
    1
    0    0    0
   -5   -5    0   11    5
    1
    0    0    0
   -5   -5    0   11    6
    1
    0    0    0
   -5   -5    0   11    7
    1
    0    0    0
   -5   -5    0   11    8
    1
    0    0    0
   -5   -5    0   11    9
    1
    0    0    0
   -5   -5    0   11   10
    1
    0    0    0
   -5   -5    0   11   11
    1
    0    0    0
   -5   -5    0   11   12
    1
    0    0    0
   -5   -5    0   12    1
    1
    0    0    0
   -5   -5    0   12    2
    1
    0    0    0
   -5   -5    0   12    3
    1
    0    0    0
   -5   -5    0   12    4
    1
    0    0    0
   -5   -5    0   12    5
    1
    0    0    0
   -5   -5    0   12    6
    1
    0    0    0
   -5   -5    0   12    7
    1
    0    0    0
   -5   -5    0   12    8
    1
    0    0    0
   -5   -5    0   12    9
    1
    0    0    0
   -5   -5    0   12   10
    1
    0    0    0
   -5   -5    0   12   11
    1
    0    0    0
   -5   -5    0   12   12
    1
    0    0    0
   -5   -4    0    1    1
    1
    0    0    0
   -5   -4    0    1    2
    1
    0    0    0
   -5   -4    0    1    3
    1
    0    0    0
   -5   -4    0    1    4
    1
    0    0    0
   -5   -4    0    1    5
    1
    0    0    0
   -5   -4    0    1    6
    1
    0    0    0
   -5   -4    0    1    7
    1
    0    0    0
   -5   -4    0    1    8
    1
    0    0    0
   -5   -4    0    1    9
    1
    0    0    0
   -5   -4    0    1   10
    1
    0    0    0
   -5   -4    0    1   11
    1
    0    0    0
   -5   -4    0    1   12
    1
    0    0    0
   -5   -4    0    2    1
    1
    0    0    0
   -5   -4    0    2    2
    1
    0    0    0
   -5   -4    0    2    3
    1
    0    0    0
   -5   -4    0    2    4
    1
    0    0    0
   -5   -4    0    2    5
    1
    0    0    0
   -5   -4    0    2    6
    1
    0    0    0
   -5   -4    0    2    7
    1
    0    0    0
   -5   -4    0    2    8
    1
    0    0    0
   -5   -4    0    2    9
    1
    0    0    0
   -5   -4    0    2   10
    1
    0    0    0
   -5   -4    0    2   11
    1
    0    0    0
   -5   -4    0    2   12
    1
    0    0    0
   -5   -4    0    3    1
    1
    0    0    0
   -5   -4    0    3    2
    1
    0    0    0
   -5   -4    0    3    3
    1
    0    0    0
   -5   -4    0    3    4
    1
    0    0    0
   -5   -4    0    3    5
    1
    0    0    0
   -5   -4    0    3    6
    1
    0    0    0
   -5   -4    0    3    7
    1
    0    0    0
   -5   -4    0    3    8
    1
    0    0    0
   -5   -4    0    3    9
    1
    0    0    0
   -5   -4    0    3   10
    1
    0    0    0
   -5   -4    0    3   11
    1
    0    0    0
   -5   -4    0    3   12
    1
    0    0    0
   -5   -4    0    4    1
    1
    0    0    0
   -5   -4    0    4    2
    1
    0    0    0
   -5   -4    0    4    3
    1
    0    0    0
   -5   -4    0    4    4
    1
    0    0    0
   -5   -4    0    4    5
    1
    0    0    0
   -5   -4    0    4    6
    1
    0    0    0
   -5   -4    0    4    7
    1
    0    0    0
   -5   -4    0    4    8
    1
    0    0    0
   -5   -4    0    4    9
    1
    0    0    0
   -5   -4    0    4   10
    1
    0    0    0
   -5   -4    0    4   11
    1
    0    0    0
   -5   -4    0    4   12
    1
    0    0    0
   -5   -4    0    5    1
    1
    0    0    0
   -5   -4    0    5    2
    1
    0    0    0
   -5   -4    0    5    3
    1
    0    0    0
   -5   -4    0    5    4
    1
    0    0    0
   -5   -4    0    5    5
    1
    0    0    0
   -5   -4    0    5    6
    1
    0    0    0
   -5   -4    0    5    7
    1
    0    0    0
   -5   -4    0    5    8
    1
    0    0    0
   -5   -4    0    5    9
    1
    0    0    0
   -5   -4    0    5   10
    1
    0    0    0
   -5   -4    0    5   11
    1
    0    0    0
   -5   -4    0    5   12
    1
    0    0    0
   -5   -4    0    6    1
    1
    0    0    0
   -5   -4    0    6    2
    1
    0    0    0
   -5   -4    0    6    3
    1
    0    0    0
   -5   -4    0    6    4
    1
    0    0    0
   -5   -4    0    6    5
    1
    0    0    0
   -5   -4    0    6    6
    1
    0    0    0
   -5   -4    0    6    7
    1
    0    0    0
   -5   -4    0    6    8
    1
    0    0    0
   -5   -4    0    6    9
    1
    0    0    0
   -5   -4    0    6   10
    1
    0    0    0
   -5   -4    0    6   11
    1
    0    0    0
   -5   -4    0    6   12
    1
    0    0    0
   -5   -4    0    7    1
    1
    0    0    0
   -5   -4    0    7    2
    1
    0    0    0
   -5   -4    0    7    3
    1
    0    0    0
   -5   -4    0    7    4
    1
    0    0    0
   -5   -4    0    7    5
    1
    0    0    0
   -5   -4    0    7    6
    1
    0    0    0
   -5   -4    0    7    7
    1
    0    0    0
   -5   -4    0    7    8
    1
    0    0    0
   -5   -4    0    7    9
    1
    0    0    0
   -5   -4    0    7   10
    1
    0    0    0
   -5   -4    0    7   11
    1
    0    0    0
   -5   -4    0    7   12
    1
    0    0    0
   -5   -4    0    8    1
    1
    0    0    0
   -5   -4    0    8    2
    1
    0    0    0
   -5   -4    0    8    3
    1
    0    0    0
   -5   -4    0    8    4
    1
    0    0    0
   -5   -4    0    8    5
    1
    0    0    0
   -5   -4    0    8    6
    1
    0    0    0
   -5   -4    0    8    7
    1
    0    0    0
   -5   -4    0    8    8
    1
    0    0    0
   -5   -4    0    8    9
    1
    0    0    0
   -5   -4    0    8   10
    1
    0    0    0
   -5   -4    0    8   11
    1
    0    0    0
   -5   -4    0    8   12
    1
    0    0    0
   -5   -4    0    9    1
    1
    0    0    0
   -5   -4    0    9    2
    1
    0    0    0
   -5   -4    0    9    3
    1
    0    0    0
   -5   -4    0    9    4
    1
    0    0    0
   -5   -4    0    9    5
    1
    0    0    0
   -5   -4    0    9    6
    1
    0    0    0
   -5   -4    0    9    7
    1
    0    0    0
   -5   -4    0    9    8
    1
    0    0    0
   -5   -4    0    9    9
    1
    0    0    0
   -5   -4    0    9   10
    1
    0    0    0
   -5   -4    0    9   11
    1
    0    0    0
   -5   -4    0    9   12
    1
    0    0    0
   -5   -4    0   10    1
    1
    0    0    0
   -5   -4    0   10    2
    1
    0    0    0
   -5   -4    0   10    3
    1
    0    0    0
   -5   -4    0   10    4
    1
    0    0    0
   -5   -4    0   10    5
    1
    0    0    0
   -5   -4    0   10    6
    1
    0    0    0
   -5   -4    0   10    7
    1
    0    0    0
   -5   -4    0   10    8
    1
    0    0    0
   -5   -4    0   10    9
    1
    0    0    0
   -5   -4    0   10   10
    1
    0    0    0
   -5   -4    0   10   11
    1
    0    0    0
   -5   -4    0   10   12
    1
    0    0    0
   -5   -4    0   11    1
    1
    0    0    0
   -5   -4    0   11    2
    1
    0    0    0
   -5   -4    0   11    3
    1
    0    0    0
   -5   -4    0   11    4
    1
    0    0    0
   -5   -4    0   11    5
    1
    0    0    0
   -5   -4    0   11    6
    1
    0    0    0
   -5   -4    0   11    7
    1
    0    0    0
   -5   -4    0   11    8
    1
    0    0    0
   -5   -4    0   11    9
    1
    0    0    0
   -5   -4    0   11   10
    1
    0    0    0
   -5   -4    0   11   11
    1
    0    0    0
   -5   -4    0   11   12
    1
    0    0    0
   -5   -4    0   12    1
    1
    0    0    0
   -5   -4    0   12    2
    1
    0    0    0
   -5   -4    0   12    3
    1
    0    0    0
   -5   -4    0   12    4
    1
    0    0    0
   -5   -4    0   12    5
    1
    0    0    0
   -5   -4    0   12    6
    1
    0    0    0
   -5   -4    0   12    7
    1
    0    0    0
   -5   -4    0   12    8
    1
    0    0    0
   -5   -4    0   12    9
    1
    0    0    0
   -5   -4    0   12   10
    1
    0    0    0
   -5   -4    0   12   11
    1
    0    0    0
   -5   -4    0   12   12
    1
    0    0    0
   -5   -3    0    1    1
    1
    0    0    0
   -5   -3    0    1    2
    1
    0    0    0
   -5   -3    0    1    3
    1
    0    0    0
   -5   -3    0    1    4
    1
    0    0    0
   -5   -3    0    1    5
    1
    0    0    0
   -5   -3    0    1    6
    1
    0    0    0
   -5   -3    0    1    7
    1
    0    0    0
   -5   -3    0    1    8
    1
    0    0    0
   -5   -3    0    1    9
    1
    0    0    0
   -5   -3    0    1   10
    1
    0    0    0
   -5   -3    0    1   11
    1
    0    0    0
   -5   -3    0    1   12
    1
    0    0    0
   -5   -3    0    2    1
    1
    0    0    0
   -5   -3    0    2    2
    1
    0    0    0
   -5   -3    0    2    3
    1
    0    0    0
   -5   -3    0    2    4
    1
    0    0    0
   -5   -3    0    2    5
    1
    0    0    0
   -5   -3    0    2    6
    1
    0    0    0
   -5   -3    0    2    7
    1
    0    0    0
   -5   -3    0    2    8
    1
    0    0    0
   -5   -3    0    2    9
    1
    0    0    0
   -5   -3    0    2   10
    1
    0    0    0
   -5   -3    0    2   11
    1
    0    0    0
   -5   -3    0    2   12
    1
    0    0    0
   -5   -3    0    3    1
    1
    0    0    0
   -5   -3    0    3    2
    1
    0    0    0
   -5   -3    0    3    3
    1
    0    0    0
   -5   -3    0    3    4
    1
    0    0    0
   -5   -3    0    3    5
    1
    0    0    0
   -5   -3    0    3    6
    1
    0    0    0
   -5   -3    0    3    7
    1
    0    0    0
   -5   -3    0    3    8
    1
    0    0    0
   -5   -3    0    3    9
    1
    0    0    0
   -5   -3    0    3   10
    1
    0    0    0
   -5   -3    0    3   11
    1
    0    0    0
   -5   -3    0    3   12
    1
    0    0    0
   -5   -3    0    4    1
    1
    0    0    0
   -5   -3    0    4    2
    1
    0    0    0
   -5   -3    0    4    3
    1
    0    0    0
   -5   -3    0    4    4
    1
    0    0    0
   -5   -3    0    4    5
    1
    0    0    0
   -5   -3    0    4    6
    1
    0    0    0
   -5   -3    0    4    7
    1
    0    0    0
   -5   -3    0    4    8
    1
    0    0    0
   -5   -3    0    4    9
    1
    0    0    0
   -5   -3    0    4   10
    1
    0    0    0
   -5   -3    0    4   11
    1
    0    0    0
   -5   -3    0    4   12
    1
    0    0    0
   -5   -3    0    5    1
    1
    0    0    0
   -5   -3    0    5    2
    1
    0    0    0
   -5   -3    0    5    3
    1
    0    0    0
   -5   -3    0    5    4
    1
    0    0    0
   -5   -3    0    5    5
    1
    0    0    0
   -5   -3    0    5    6
    1
    0    0    0
   -5   -3    0    5    7
    1
    0    0    0
   -5   -3    0    5    8
    1
    0    0    0
   -5   -3    0    5    9
    1
    0    0    0
   -5   -3    0    5   10
    1
    0    0    0
   -5   -3    0    5   11
    1
    0    0    0
   -5   -3    0    5   12
    1
    0    0    0
   -5   -3    0    6    1
    1
    0    0    0
   -5   -3    0    6    2
    1
    0    0    0
   -5   -3    0    6    3
    1
    0    0    0
   -5   -3    0    6    4
    1
    0    0    0
   -5   -3    0    6    5
    1
    0    0    0
   -5   -3    0    6    6
    1
    0    0    0
   -5   -3    0    6    7
    1
    0    0    0
   -5   -3    0    6    8
    1
    0    0    0
   -5   -3    0    6    9
    1
    0    0    0
   -5   -3    0    6   10
    1
    0    0    0
   -5   -3    0    6   11
    1
    0    0    0
   -5   -3    0    6   12
    1
    0    0    0
   -5   -3    0    7    1
    1
    0    0    0
   -5   -3    0    7    2
    1
    0    0    0
   -5   -3    0    7    3
    1
    0    0    0
   -5   -3    0    7    4
    1
    0    0    0
   -5   -3    0    7    5
    1
    0    0    0
   -5   -3    0    7    6
    1
    0    0    0
   -5   -3    0    7    7
    1
    0    0    0
   -5   -3    0    7    8
    1
    0    0    0
   -5   -3    0    7    9
    1
    0    0    0
   -5   -3    0    7   10
    1
    0    0    0
   -5   -3    0    7   11
    1
    0    0    0
   -5   -3    0    7   12
    1
    0    0    0
   -5   -3    0    8    1
    1
    0    0    0
   -5   -3    0    8    2
    1
    0    0    0
   -5   -3    0    8    3
    1
    0    0    0
   -5   -3    0    8    4
    1
    0    0    0
   -5   -3    0    8    5
    1
    0    0    0
   -5   -3    0    8    6
    1
    0    0    0
   -5   -3    0    8    7
    1
    0    0    0
   -5   -3    0    8    8
    1
    0    0    0
   -5   -3    0    8    9
    1
    0    0    0
   -5   -3    0    8   10
    1
    0    0    0
   -5   -3    0    8   11
    1
    0    0    0
   -5   -3    0    8   12
    1
    0    0    0
   -5   -3    0    9    1
    1
    0    0    0
   -5   -3    0    9    2
    1
    0    0    0
   -5   -3    0    9    3
    1
    0    0    0
   -5   -3    0    9    4
    1
    0    0    0
   -5   -3    0    9    5
    1
    0    0    0
   -5   -3    0    9    6
    1
    0    0    0
   -5   -3    0    9    7
    1
    0    0    0
   -5   -3    0    9    8
    1
    0    0    0
   -5   -3    0    9    9
    1
    0    0    0
   -5   -3    0    9   10
    1
    0    0    0
   -5   -3    0    9   11
    1
    0    0    0
   -5   -3    0    9   12
    1
    0    0    0
   -5   -3    0   10    1
    1
    0    0    0
   -5   -3    0   10    2
    1
    0    0    0
   -5   -3    0   10    3
    1
    0    0    0
   -5   -3    0   10    4
    1
    0    0    0
   -5   -3    0   10    5
    1
    0    0    0
   -5   -3    0   10    6
    1
    0    0    0
   -5   -3    0   10    7
    1
    0    0    0
   -5   -3    0   10    8
    1
    0    0    0
   -5   -3    0   10    9
    1
    0    0    0
   -5   -3    0   10   10
    1
    0    0    0
   -5   -3    0   10   11
    1
    0    0    0
   -5   -3    0   10   12
    1
    0    0    0
   -5   -3    0   11    1
    1
    0    0    0
   -5   -3    0   11    2
    1
    0    0    0
   -5   -3    0   11    3
    1
    0    0    0
   -5   -3    0   11    4
    1
    0    0    0
   -5   -3    0   11    5
    1
    0    0    0
   -5   -3    0   11    6
    1
    0    0    0
   -5   -3    0   11    7
    1
    0    0    0
   -5   -3    0   11    8
    1
    0    0    0
   -5   -3    0   11    9
    1
    0    0    0
   -5   -3    0   11   10
    1
    0    0    0
   -5   -3    0   11   11
    1
    0    0    0
   -5   -3    0   11   12
    1
    0    0    0
   -5   -3    0   12    1
    1
    0    0    0
   -5   -3    0   12    2
    1
    0    0    0
   -5   -3    0   12    3
    1
    0    0    0
   -5   -3    0   12    4
    1
    0    0    0
   -5   -3    0   12    5
    1
    0    0    0
   -5   -3    0   12    6
    1
    0    0    0
   -5   -3    0   12    7
    1
    0    0    0
   -5   -3    0   12    8
    1
    0    0    0
   -5   -3    0   12    9
    1
    0    0    0
   -5   -3    0   12   10
    1
    0    0    0
   -5   -3    0   12   11
    1
    0    0    0
   -5   -3    0   12   12
    1
    0    0    0
   -5   -2    0    1    1
    1
    0    0    0
   -5   -2    0    1    2
    1
    0    0    0
   -5   -2    0    1    3
    1
    0    0    0
   -5   -2    0    1    4
    1
    0    0    0
   -5   -2    0    1    5
    1
    0    0    0
   -5   -2    0    1    6
    1
    0    0    0
   -5   -2    0    1    7
    1
    0    0    0
   -5   -2    0    1    8
    1
    0    0    0
   -5   -2    0    1    9
    1
    0    0    0
   -5   -2    0    1   10
    1
    0    0    0
   -5   -2    0    1   11
    1
    0    0    0
   -5   -2    0    1   12
    1
    0    0    0
   -5   -2    0    2    1
    1
    0    0    0
   -5   -2    0    2    2
    1
    0    0    0
   -5   -2    0    2    3
    1
    0    0    0
   -5   -2    0    2    4
    1
    0    0    0
   -5   -2    0    2    5
    1
    0    0    0
   -5   -2    0    2    6
    1
    0    0    0
   -5   -2    0    2    7
    1
    0    0    0
   -5   -2    0    2    8
    1
    0    0    0
   -5   -2    0    2    9
    1
    0    0    0
   -5   -2    0    2   10
    1
    0    0    0
   -5   -2    0    2   11
    1
    0    0    0
   -5   -2    0    2   12
    1
    0    0    0
   -5   -2    0    3    1
    1
    0    0    0
   -5   -2    0    3    2
    1
    0    0    0
   -5   -2    0    3    3
    1
    0    0    0
   -5   -2    0    3    4
    1
    0    0    0
   -5   -2    0    3    5
    1
    0    0    0
   -5   -2    0    3    6
    1
    0    0    0
   -5   -2    0    3    7
    1
    0    0    0
   -5   -2    0    3    8
    1
    0    0    0
   -5   -2    0    3    9
    1
    0    0    0
   -5   -2    0    3   10
    1
    0    0    0
   -5   -2    0    3   11
    1
    0    0    0
   -5   -2    0    3   12
    1
    0    0    0
   -5   -2    0    4    1
    1
    0    0    0
   -5   -2    0    4    2
    1
    0    0    0
   -5   -2    0    4    3
    1
    0    0    0
   -5   -2    0    4    4
    1
    0    0    0
   -5   -2    0    4    5
    1
    0    0    0
   -5   -2    0    4    6
    1
    0    0    0
   -5   -2    0    4    7
    1
    0    0    0
   -5   -2    0    4    8
    1
    0    0    0
   -5   -2    0    4    9
    1
    0    0    0
   -5   -2    0    4   10
    1
    0    0    0
   -5   -2    0    4   11
    1
    0    0    0
   -5   -2    0    4   12
    1
    0    0    0
   -5   -2    0    5    1
    1
    0    0    0
   -5   -2    0    5    2
    1
    0    0    0
   -5   -2    0    5    3
    1
    0    0    0
   -5   -2    0    5    4
    1
    0    0    0
   -5   -2    0    5    5
    1
    0    0    0
   -5   -2    0    5    6
    1
    0    0    0
   -5   -2    0    5    7
    1
    0    0    0
   -5   -2    0    5    8
    1
    0    0    0
   -5   -2    0    5    9
    1
    0    0    0
   -5   -2    0    5   10
    1
    0    0    0
   -5   -2    0    5   11
    1
    0    0    0
   -5   -2    0    5   12
    1
    0    0    0
   -5   -2    0    6    1
    1
    0    0    0
   -5   -2    0    6    2
    1
    0    0    0
   -5   -2    0    6    3
    1
    0    0    0
   -5   -2    0    6    4
    1
    0    0    0
   -5   -2    0    6    5
    1
    0    0    0
   -5   -2    0    6    6
    1
    0    0    0
   -5   -2    0    6    7
    1
    0    0    0
   -5   -2    0    6    8
    1
    0    0    0
   -5   -2    0    6    9
    1
    0    0    0
   -5   -2    0    6   10
    1
    0    0    0
   -5   -2    0    6   11
    1
    0    0    0
   -5   -2    0    6   12
    1
    0    0    0
   -5   -2    0    7    1
    1
    0    0    0
   -5   -2    0    7    2
    1
    0    0    0
   -5   -2    0    7    3
    1
    0    0    0
   -5   -2    0    7    4
    1
    0    0    0
   -5   -2    0    7    5
    1
    0    0    0
   -5   -2    0    7    6
    1
    0    0    0
   -5   -2    0    7    7
    1
    0    0    0
   -5   -2    0    7    8
    1
    0    0    0
   -5   -2    0    7    9
    1
    0    0    0
   -5   -2    0    7   10
    1
    0    0    0
   -5   -2    0    7   11
    1
    0    0    0
   -5   -2    0    7   12
    1
    0    0    0
   -5   -2    0    8    1
    1
    0    0    0
   -5   -2    0    8    2
    1
    0    0    0
   -5   -2    0    8    3
    1
    0    0    0
   -5   -2    0    8    4
    1
    0    0    0
   -5   -2    0    8    5
    1
    0    0    0
   -5   -2    0    8    6
    1
    0    0    0
   -5   -2    0    8    7
    1
    0    0    0
   -5   -2    0    8    8
    1
    0    0    0
   -5   -2    0    8    9
    1
    0    0    0
   -5   -2    0    8   10
    1
    0    0    0
   -5   -2    0    8   11
    1
    0    0    0
   -5   -2    0    8   12
    1
    0    0    0
   -5   -2    0    9    1
    1
    0    0    0
   -5   -2    0    9    2
    1
    0    0    0
   -5   -2    0    9    3
    1
    0    0    0
   -5   -2    0    9    4
    1
    0    0    0
   -5   -2    0    9    5
    1
    0    0    0
   -5   -2    0    9    6
    1
    0    0    0
   -5   -2    0    9    7
    1
    0    0    0
   -5   -2    0    9    8
    1
    0    0    0
   -5   -2    0    9    9
    1
    0    0    0
   -5   -2    0    9   10
    1
    0    0    0
   -5   -2    0    9   11
    1
    0    0    0
   -5   -2    0    9   12
    1
    0    0    0
   -5   -2    0   10    1
    1
    0    0    0
   -5   -2    0   10    2
    1
    0    0    0
   -5   -2    0   10    3
    1
    0    0    0
   -5   -2    0   10    4
    1
    0    0    0
   -5   -2    0   10    5
    1
    0    0    0
   -5   -2    0   10    6
    1
    0    0    0
   -5   -2    0   10    7
    1
    0    0    0
   -5   -2    0   10    8
    1
    0    0    0
   -5   -2    0   10    9
    1
    0    0    0
   -5   -2    0   10   10
    1
    0    0    0
   -5   -2    0   10   11
    1
    0    0    0
   -5   -2    0   10   12
    1
    0    0    0
   -5   -2    0   11    1
    1
    0    0    0
   -5   -2    0   11    2
    1
    0    0    0
   -5   -2    0   11    3
    1
    0    0    0
   -5   -2    0   11    4
    1
    0    0    0
   -5   -2    0   11    5
    1
    0    0    0
   -5   -2    0   11    6
    1
    0    0    0
   -5   -2    0   11    7
    1
    0    0    0
   -5   -2    0   11    8
    1
    0    0    0
   -5   -2    0   11    9
    1
    0    0    0
   -5   -2    0   11   10
    1
    0    0    0
   -5   -2    0   11   11
    1
    0    0    0
   -5   -2    0   11   12
    1
    0    0    0
   -5   -2    0   12    1
    1
    0    0    0
   -5   -2    0   12    2
    1
    0    0    0
   -5   -2    0   12    3
    1
    0    0    0
   -5   -2    0   12    4
    1
    0    0    0
   -5   -2    0   12    5
    1
    0    0    0
   -5   -2    0   12    6
    1
    0    0    0
   -5   -2    0   12    7
    1
    0    0    0
   -5   -2    0   12    8
    1
    0    0    0
   -5   -2    0   12    9
    1
    0    0    0
   -5   -2    0   12   10
    1
    0    0    0
   -5   -2    0   12   11
    1
    0    0    0
   -5   -2    0   12   12
    1
    0    0    0
   -5   -1    0    1    1
    1
    0    0    0
   -5   -1    0    1    2
    1
    0    0    0
   -5   -1    0    1    3
    1
    0    0    0
   -5   -1    0    1    4
    1
    0    0    0
   -5   -1    0    1    5
    1
    0    0    0
   -5   -1    0    1    6
    1
    0    0    0
   -5   -1    0    1    7
    1
    0    0    0
   -5   -1    0    1    8
    1
    0    0    0
   -5   -1    0    1    9
    1
    0    0    0
   -5   -1    0    1   10
    1
    0    0    0
   -5   -1    0    1   11
    1
    0    0    0
   -5   -1    0    1   12
    1
    0    0    0
   -5   -1    0    2    1
    1
    0    0    0
   -5   -1    0    2    2
    1
    0    0    0
   -5   -1    0    2    3
    1
    0    0    0
   -5   -1    0    2    4
    1
    0    0    0
   -5   -1    0    2    5
    1
    0    0    0
   -5   -1    0    2    6
    1
    0    0    0
   -5   -1    0    2    7
    1
    0    0    0
   -5   -1    0    2    8
    1
    0    0    0
   -5   -1    0    2    9
    1
    0    0    0
   -5   -1    0    2   10
    1
    0    0    0
   -5   -1    0    2   11
    1
    0    0    0
   -5   -1    0    2   12
    1
    0    0    0
   -5   -1    0    3    1
    1
    0    0    0
   -5   -1    0    3    2
    1
    0    0    0
   -5   -1    0    3    3
    1
    0    0    0
   -5   -1    0    3    4
    1
    0    0    0
   -5   -1    0    3    5
    1
    0    0    0
   -5   -1    0    3    6
    1
    0    0    0
   -5   -1    0    3    7
    1
    0    0    0
   -5   -1    0    3    8
    1
    0    0    0
   -5   -1    0    3    9
    1
    0    0    0
   -5   -1    0    3   10
    1
    0    0    0
   -5   -1    0    3   11
    1
    0    0    0
   -5   -1    0    3   12
    1
    0    0    0
   -5   -1    0    4    1
    1
    0    0    0
   -5   -1    0    4    2
    1
    0    0    0
   -5   -1    0    4    3
    1
    0    0    0
   -5   -1    0    4    4
    1
    0    0    0
   -5   -1    0    4    5
    1
    0    0    0
   -5   -1    0    4    6
    1
    0    0    0
   -5   -1    0    4    7
    1
    0    0    0
   -5   -1    0    4    8
    1
    0    0    0
   -5   -1    0    4    9
    1
    0    0    0
   -5   -1    0    4   10
    1
    0    0    0
   -5   -1    0    4   11
    1
    0    0    0
   -5   -1    0    4   12
    1
    0    0    0
   -5   -1    0    5    1
    1
    0    0    0
   -5   -1    0    5    2
    1
    0    0    0
   -5   -1    0    5    3
    1
    0    0    0
   -5   -1    0    5    4
    1
    0    0    0
   -5   -1    0    5    5
    1
    0    0    0
   -5   -1    0    5    6
    1
    0    0    0
   -5   -1    0    5    7
    1
    0    0    0
   -5   -1    0    5    8
    1
    0    0    0
   -5   -1    0    5    9
    1
    0    0    0
   -5   -1    0    5   10
    1
    0    0    0
   -5   -1    0    5   11
    1
    0    0    0
   -5   -1    0    5   12
    1
    0    0    0
   -5   -1    0    6    1
    1
    0    0    0
   -5   -1    0    6    2
    1
    0    0    0
   -5   -1    0    6    3
    1
    0    0    0
   -5   -1    0    6    4
    1
    0    0    0
   -5   -1    0    6    5
    1
    0    0    0
   -5   -1    0    6    6
    1
    0    0    0
   -5   -1    0    6    7
    1
    0    0    0
   -5   -1    0    6    8
    1
    0    0    0
   -5   -1    0    6    9
    1
    0    0    0
   -5   -1    0    6   10
    1
    0    0    0
   -5   -1    0    6   11
    1
    0    0    0
   -5   -1    0    6   12
    1
    0    0    0
   -5   -1    0    7    1
    1
    0    0    0
   -5   -1    0    7    2
    1
    0    0    0
   -5   -1    0    7    3
    1
    0    0    0
   -5   -1    0    7    4
    1
    0    0    0
   -5   -1    0    7    5
    1
    0    0    0
   -5   -1    0    7    6
    1
    0    0    0
   -5   -1    0    7    7
    1
    0    0    0
   -5   -1    0    7    8
    1
    0    0    0
   -5   -1    0    7    9
    1
    0    0    0
   -5   -1    0    7   10
    1
    0    0    0
   -5   -1    0    7   11
    1
    0    0    0
   -5   -1    0    7   12
    1
    0    0    0
   -5   -1    0    8    1
    1
    0    0    0
   -5   -1    0    8    2
    1
    0    0    0
   -5   -1    0    8    3
    1
    0    0    0
   -5   -1    0    8    4
    1
    0    0    0
   -5   -1    0    8    5
    1
    0    0    0
   -5   -1    0    8    6
    1
    0    0    0
   -5   -1    0    8    7
    1
    0    0    0
   -5   -1    0    8    8
    1
    0    0    0
   -5   -1    0    8    9
    1
    0    0    0
   -5   -1    0    8   10
    1
    0    0    0
   -5   -1    0    8   11
    1
    0    0    0
   -5   -1    0    8   12
    1
    0    0    0
   -5   -1    0    9    1
    1
    0    0    0
   -5   -1    0    9    2
    1
    0    0    0
   -5   -1    0    9    3
    1
    0    0    0
   -5   -1    0    9    4
    1
    0    0    0
   -5   -1    0    9    5
    1
    0    0    0
   -5   -1    0    9    6
    1
    0    0    0
   -5   -1    0    9    7
    1
    0    0    0
   -5   -1    0    9    8
    1
    0    0    0
   -5   -1    0    9    9
    1
    0    0    0
   -5   -1    0    9   10
    1
    0    0    0
   -5   -1    0    9   11
    1
    0    0    0
   -5   -1    0    9   12
    1
    0    0    0
   -5   -1    0   10    1
    1
    0    0    0
   -5   -1    0   10    2
    1
    0    0    0
   -5   -1    0   10    3
    1
    0    0    0
   -5   -1    0   10    4
    1
    0    0    0
   -5   -1    0   10    5
    1
    0    0    0
   -5   -1    0   10    6
    1
    0    0    0
   -5   -1    0   10    7
    1
    0    0    0
   -5   -1    0   10    8
    1
    0    0    0
   -5   -1    0   10    9
    1
    0    0    0
   -5   -1    0   10   10
    1
    0    0    0
   -5   -1    0   10   11
    1
    0    0    0
   -5   -1    0   10   12
    1
    0    0    0
   -5   -1    0   11    1
    1
    0    0    0
   -5   -1    0   11    2
    1
    0    0    0
   -5   -1    0   11    3
    1
    0    0    0
   -5   -1    0   11    4
    1
    0    0    0
   -5   -1    0   11    5
    1
    0    0    0
   -5   -1    0   11    6
    1
    0    0    0
   -5   -1    0   11    7
    1
    0    0    0
   -5   -1    0   11    8
    1
    0    0    0
   -5   -1    0   11    9
    1
    0    0    0
   -5   -1    0   11   10
    1
    0    0    0
   -5   -1    0   11   11
    1
    0    0    0
   -5   -1    0   11   12
    1
    0    0    0
   -5   -1    0   12    1
    1
    0    0    0
   -5   -1    0   12    2
    1
    0    0    0
   -5   -1    0   12    3
    1
    0    0    0
   -5   -1    0   12    4
    1
    0    0    0
   -5   -1    0   12    5
    1
    0    0    0
   -5   -1    0   12    6
    1
    0    0    0
   -5   -1    0   12    7
    1
    0    0    0
   -5   -1    0   12    8
    1
    0    0    0
   -5   -1    0   12    9
    1
    0    0    0
   -5   -1    0   12   10
    1
    0    0    0
   -5   -1    0   12   11
    1
    0    0    0
   -5   -1    0   12   12
    1
    0    0    0
   -5    0    0    1    1
    1
    0    0    0
   -5    0    0    1    2
    1
    0    0    0
   -5    0    0    1    3
    1
    0    0    0
   -5    0    0    1    4
    1
    0    0    0
   -5    0    0    1    5
    1
    0    0    0
   -5    0    0    1    6
    1
    0    0    0
   -5    0    0    1    7
    1
    0    0    0
   -5    0    0    1    8
    1
    0    0    0
   -5    0    0    1    9
    1
    0    0    0
   -5    0    0    1   10
    1
    0    0    0
   -5    0    0    1   11
    1
    0    0    0
   -5    0    0    1   12
    1
    0    0    0
   -5    0    0    2    1
    1
    0    0    0
   -5    0    0    2    2
    1
    0    0    0
   -5    0    0    2    3
    1
    0    0    0
   -5    0    0    2    4
    1
    0    0    0
   -5    0    0    2    5
    1
    0    0    0
   -5    0    0    2    6
    1
    0    0    0
   -5    0    0    2    7
    1
    0    0    0
   -5    0    0    2    8
    1
    0    0    0
   -5    0    0    2    9
    1
    0    0    0
   -5    0    0    2   10
    1
    0    0    0
   -5    0    0    2   11
    1
    0    0    0
   -5    0    0    2   12
    1
    0    0    0
   -5    0    0    3    1
    1
    0    0    0
   -5    0    0    3    2
    1
    0    0    0
   -5    0    0    3    3
    1
    0    0    0
   -5    0    0    3    4
    1
    0    0    0
   -5    0    0    3    5
    1
    0    0    0
   -5    0    0    3    6
    1
    0    0    0
   -5    0    0    3    7
    1
    0    0    0
   -5    0    0    3    8
    1
    0    0    0
   -5    0    0    3    9
    1
    0    0    0
   -5    0    0    3   10
    1
    0    0    0
   -5    0    0    3   11
    1
    0    0    0
   -5    0    0    3   12
    1
    0    0    0
   -5    0    0    4    1
    1
    0    0    0
   -5    0    0    4    2
    1
    0    0    0
   -5    0    0    4    3
    1
    0    0    0
   -5    0    0    4    4
    1
    0    0    0
   -5    0    0    4    5
    1
    0    0    0
   -5    0    0    4    6
    1
    0    0    0
   -5    0    0    4    7
    1
    0    0    0
   -5    0    0    4    8
    1
    0    0    0
   -5    0    0    4    9
    1
    0    0    0
   -5    0    0    4   10
    1
    0    0    0
   -5    0    0    4   11
    1
    0    0    0
   -5    0    0    4   12
    1
    0    0    0
   -5    0    0    5    1
    1
    0    0    0
   -5    0    0    5    2
    1
    0    0    0
   -5    0    0    5    3
    1
    0    0    0
   -5    0    0    5    4
    1
    0    0    0
   -5    0    0    5    5
    1
    0    0    0
   -5    0    0    5    6
    1
    0    0    0
   -5    0    0    5    7
    1
    0    0    0
   -5    0    0    5    8
    1
    0    0    0
   -5    0    0    5    9
    1
    0    0    0
   -5    0    0    5   10
    1
    0    0    0
   -5    0    0    5   11
    1
    0    0    0
   -5    0    0    5   12
    1
    0    0    0
   -5    0    0    6    1
    1
    0    0    0
   -5    0    0    6    2
    1
    0    0    0
   -5    0    0    6    3
    1
    0    0    0
   -5    0    0    6    4
    1
    0    0    0
   -5    0    0    6    5
    1
    0    0    0
   -5    0    0    6    6
    1
    0    0    0
   -5    0    0    6    7
    1
    0    0    0
   -5    0    0    6    8
    1
    0    0    0
   -5    0    0    6    9
    1
    0    0    0
   -5    0    0    6   10
    1
    0    0    0
   -5    0    0    6   11
    1
    0    0    0
   -5    0    0    6   12
    1
    0    0    0
   -5    0    0    7    1
    1
    0    0    0
   -5    0    0    7    2
    1
    0    0    0
   -5    0    0    7    3
    1
    0    0    0
   -5    0    0    7    4
    1
    0    0    0
   -5    0    0    7    5
    1
    0    0    0
   -5    0    0    7    6
    1
    0    0    0
   -5    0    0    7    7
    1
    0    0    0
   -5    0    0    7    8
    1
    0    0    0
   -5    0    0    7    9
    1
    0    0    0
   -5    0    0    7   10
    1
    0    0    0
   -5    0    0    7   11
    1
    0    0    0
   -5    0    0    7   12
    1
    0    0    0
   -5    0    0    8    1
    1
    0    0    0
   -5    0    0    8    2
    1
    0    0    0
   -5    0    0    8    3
    1
    0    0    0
   -5    0    0    8    4
    1
    0    0    0
   -5    0    0    8    5
    1
    0    0    0
   -5    0    0    8    6
    1
    0    0    0
   -5    0    0    8    7
    1
    0    0    0
   -5    0    0    8    8
    1
    0    0    0
   -5    0    0    8    9
    1
    0    0    0
   -5    0    0    8   10
    1
    0    0    0
   -5    0    0    8   11
    1
    0    0    0
   -5    0    0    8   12
    1
    0    0    0
   -5    0    0    9    1
    1
    0    0    0
   -5    0    0    9    2
    1
    0    0    0
   -5    0    0    9    3
    1
    0    0    0
   -5    0    0    9    4
    1
    0    0    0
   -5    0    0    9    5
    1
    0    0    0
   -5    0    0    9    6
    1
    0    0    0
   -5    0    0    9    7
    1
    0    0    0
   -5    0    0    9    8
    1
    0    0    0
   -5    0    0    9    9
    1
    0    0    0
   -5    0    0    9   10
    1
    0    0    0
   -5    0    0    9   11
    1
    0    0    0
   -5    0    0    9   12
    1
    0    0    0
   -5    0    0   10    1
    1
    0    0    0
   -5    0    0   10    2
    1
    0    0    0
   -5    0    0   10    3
    1
    0    0    0
   -5    0    0   10    4
    1
    0    0    0
   -5    0    0   10    5
    1
    0    0    0
   -5    0    0   10    6
    1
    0    0    0
   -5    0    0   10    7
    1
    0    0    0
   -5    0    0   10    8
    1
    0    0    0
   -5    0    0   10    9
    1
    0    0    0
   -5    0    0   10   10
    1
    0    0    0
   -5    0    0   10   11
    1
    0    0    0
   -5    0    0   10   12
    1
    0    0    0
   -5    0    0   11    1
    1
    0    0    0
   -5    0    0   11    2
    1
    0    0    0
   -5    0    0   11    3
    1
    0    0    0
   -5    0    0   11    4
    1
    0    0    0
   -5    0    0   11    5
    1
    0    0    0
   -5    0    0   11    6
    1
    0    0    0
   -5    0    0   11    7
    1
    0    0    0
   -5    0    0   11    8
    1
    0    0    0
   -5    0    0   11    9
    1
    0    0    0
   -5    0    0   11   10
    1
    0    0    0
   -5    0    0   11   11
    1
    0    0    0
   -5    0    0   11   12
    1
    0    0    0
   -5    0    0   12    1
    1
    0    0    0
   -5    0    0   12    2
    1
    0    0    0
   -5    0    0   12    3
    1
    0    0    0
   -5    0    0   12    4
    1
    0    0    0
   -5    0    0   12    5
    1
    0    0    0
   -5    0    0   12    6
    1
    0    0    0
   -5    0    0   12    7
    1
    0    0    0
   -5    0    0   12    8
    1
    0    0    0
   -5    0    0   12    9
    1
    0    0    0
   -5    0    0   12   10
    1
    0    0    0
   -5    0    0   12   11
    1
    0    0    0
   -5    0    0   12   12
    1
    0    0    0
   -5    1    0    1    1
    1
    0    0    0
   -5    1    0    1    2
    1
    0    0    0
   -5    1    0    1    3
    1
    0    0    0
   -5    1    0    1    4
    1
    0    0    0
   -5    1    0    1    5
    1
    0    0    0
   -5    1    0    1    6
    1
    0    0    0
   -5    1    0    1    7
    1
    0    0    0
   -5    1    0    1    8
    1
    0    0    0
   -5    1    0    1    9
    1
    0    0    0
   -5    1    0    1   10
    1
    0    0    0
   -5    1    0    1   11
    1
    0    0    0
   -5    1    0    1   12
    1
    0    0    0
   -5    1    0    2    1
    1
    0    0    0
   -5    1    0    2    2
    1
    0    0    0
   -5    1    0    2    3
    1
    0    0    0
   -5    1    0    2    4
    1
    0    0    0
   -5    1    0    2    5
    1
    0    0    0
   -5    1    0    2    6
    1
    0    0    0
   -5    1    0    2    7
    1
    0    0    0
   -5    1    0    2    8
    1
    0    0    0
   -5    1    0    2    9
    1
    0    0    0
   -5    1    0    2   10
    1
    0    0    0
   -5    1    0    2   11
    1
    0    0    0
   -5    1    0    2   12
    1
    0    0    0
   -5    1    0    3    1
    1
    0    0    0
   -5    1    0    3    2
    1
    0    0    0
   -5    1    0    3    3
    1
    0    0    0
   -5    1    0    3    4
    1
    0    0    0
   -5    1    0    3    5
    1
    0    0    0
   -5    1    0    3    6
    1
    0    0    0
   -5    1    0    3    7
    1
    0    0    0
   -5    1    0    3    8
    1
    0    0    0
   -5    1    0    3    9
    1
    0    0    0
   -5    1    0    3   10
    1
    0    0    0
   -5    1    0    3   11
    1
    0    0    0
   -5    1    0    3   12
    1
    0    0    0
   -5    1    0    4    1
    1
    0    0    0
   -5    1    0    4    2
    1
    0    0    0
   -5    1    0    4    3
    1
    0    0    0
   -5    1    0    4    4
    1
    0    0    0
   -5    1    0    4    5
    1
    0    0    0
   -5    1    0    4    6
    1
    0    0    0
   -5    1    0    4    7
    1
    0    0    0
   -5    1    0    4    8
    1
    0    0    0
   -5    1    0    4    9
    1
    0    0    0
   -5    1    0    4   10
    1
    0    0    0
   -5    1    0    4   11
    1
    0    0    0
   -5    1    0    4   12
    1
    0    0    0
   -5    1    0    5    1
    1
    0    0    0
   -5    1    0    5    2
    1
    0    0    0
   -5    1    0    5    3
    1
    0    0    0
   -5    1    0    5    4
    1
    0    0    0
   -5    1    0    5    5
    1
    0    0    0
   -5    1    0    5    6
    1
    0    0    0
   -5    1    0    5    7
    1
    0    0    0
   -5    1    0    5    8
    1
    0    0    0
   -5    1    0    5    9
    1
    0    0    0
   -5    1    0    5   10
    1
    0    0    0
   -5    1    0    5   11
    1
    0    0    0
   -5    1    0    5   12
    1
    0    0    0
   -5    1    0    6    1
    1
    0    0    0
   -5    1    0    6    2
    1
    0    0    0
   -5    1    0    6    3
    1
    0    0    0
   -5    1    0    6    4
    1
    0    0    0
   -5    1    0    6    5
    1
    0    0    0
   -5    1    0    6    6
    1
    0    0    0
   -5    1    0    6    7
    1
    0    0    0
   -5    1    0    6    8
    1
    0    0    0
   -5    1    0    6    9
    1
    0    0    0
   -5    1    0    6   10
    1
    0    0    0
   -5    1    0    6   11
    1
    0    0    0
   -5    1    0    6   12
    1
    0    0    0
   -5    1    0    7    1
    1
    0    0    0
   -5    1    0    7    2
    1
    0    0    0
   -5    1    0    7    3
    1
    0    0    0
   -5    1    0    7    4
    1
    0    0    0
   -5    1    0    7    5
    1
    0    0    0
   -5    1    0    7    6
    1
    0    0    0
   -5    1    0    7    7
    1
    0    0    0
   -5    1    0    7    8
    1
    0    0    0
   -5    1    0    7    9
    1
    0    0    0
   -5    1    0    7   10
    1
    0    0    0
   -5    1    0    7   11
    1
    0    0    0
   -5    1    0    7   12
    1
    0    0    0
   -5    1    0    8    1
    1
    0    0    0
   -5    1    0    8    2
    1
    0    0    0
   -5    1    0    8    3
    1
    0    0    0
   -5    1    0    8    4
    1
    0    0    0
   -5    1    0    8    5
    1
    0    0    0
   -5    1    0    8    6
    1
    0    0    0
   -5    1    0    8    7
    1
    0    0    0
   -5    1    0    8    8
    1
    0    0    0
   -5    1    0    8    9
    1
    0    0    0
   -5    1    0    8   10
    1
    0    0    0
   -5    1    0    8   11
    1
    0    0    0
   -5    1    0    8   12
    1
    0    0    0
   -5    1    0    9    1
    1
    0    0    0
   -5    1    0    9    2
    1
    0    0    0
   -5    1    0    9    3
    1
    0    0    0
   -5    1    0    9    4
    1
    0    0    0
   -5    1    0    9    5
    1
    0    0    0
   -5    1    0    9    6
    1
    0    0    0
   -5    1    0    9    7
    1
    0    0    0
   -5    1    0    9    8
    1
    0    0    0
   -5    1    0    9    9
    1
    0    0    0
   -5    1    0    9   10
    1
    0    0    0
   -5    1    0    9   11
    1
    0    0    0
   -5    1    0    9   12
    1
    0    0    0
   -5    1    0   10    1
    1
    0    0    0
   -5    1    0   10    2
    1
    0    0    0
   -5    1    0   10    3
    1
    0    0    0
   -5    1    0   10    4
    1
    0    0    0
   -5    1    0   10    5
    1
    0    0    0
   -5    1    0   10    6
    1
    0    0    0
   -5    1    0   10    7
    1
    0    0    0
   -5    1    0   10    8
    1
    0    0    0
   -5    1    0   10    9
    1
    0    0    0
   -5    1    0   10   10
    1
    0    0    0
   -5    1    0   10   11
    1
    0    0    0
   -5    1    0   10   12
    1
    0    0    0
   -5    1    0   11    1
    1
    0    0    0
   -5    1    0   11    2
    1
    0    0    0
   -5    1    0   11    3
    1
    0    0    0
   -5    1    0   11    4
    1
    0    0    0
   -5    1    0   11    5
    1
    0    0    0
   -5    1    0   11    6
    1
    0    0    0
   -5    1    0   11    7
    1
    0    0    0
   -5    1    0   11    8
    1
    0    0    0
   -5    1    0   11    9
    1
    0    0    0
   -5    1    0   11   10
    1
    0    0    0
   -5    1    0   11   11
    1
    0    0    0
   -5    1    0   11   12
    1
    0    0    0
   -5    1    0   12    1
    1
    0    0    0
   -5    1    0   12    2
    1
    0    0    0
   -5    1    0   12    3
    1
    0    0    0
   -5    1    0   12    4
    1
    0    0    0
   -5    1    0   12    5
    1
    0    0    0
   -5    1    0   12    6
    1
    0    0    0
   -5    1    0   12    7
    1
    0    0    0
   -5    1    0   12    8
    1
    0    0    0
   -5    1    0   12    9
    1
    0    0    0
   -5    1    0   12   10
    1
    0    0    0
   -5    1    0   12   11
    1
    0    0    0
   -5    1    0   12   12
    1
    0    0    0
   -5    2    0    1    1
    1
    0    0    0
   -5    2    0    1    2
    1
    0    0    0
   -5    2    0    1    3
    1
    0    0    0
   -5    2    0    1    4
    1
    0    0    0
   -5    2    0    1    5
    1
    0    0    0
   -5    2    0    1    6
    1
    0    0    0
   -5    2    0    1    7
    1
    0    0    0
   -5    2    0    1    8
    1
    0    0    0
   -5    2    0    1    9
    1
    0    0    0
   -5    2    0    1   10
    1
    0    0    0
   -5    2    0    1   11
    1
    0    0    0
   -5    2    0    1   12
    1
    0    0    0
   -5    2    0    2    1
    1
    0    0    0
   -5    2    0    2    2
    1
    0    0    0
   -5    2    0    2    3
    1
    0    0    0
   -5    2    0    2    4
    1
    0    0    0
   -5    2    0    2    5
    1
    0    0    0
   -5    2    0    2    6
    1
    0    0    0
   -5    2    0    2    7
    1
    0    0    0
   -5    2    0    2    8
    1
    0    0    0
   -5    2    0    2    9
    1
    0    0    0
   -5    2    0    2   10
    1
    0    0    0
   -5    2    0    2   11
    1
    0    0    0
   -5    2    0    2   12
    1
    0    0    0
   -5    2    0    3    1
    1
    0    0    0
   -5    2    0    3    2
    1
    0    0    0
   -5    2    0    3    3
    1
    0    0    0
   -5    2    0    3    4
    1
    0    0    0
   -5    2    0    3    5
    1
    0    0    0
   -5    2    0    3    6
    1
    0    0    0
   -5    2    0    3    7
    1
    0    0    0
   -5    2    0    3    8
    1
    0    0    0
   -5    2    0    3    9
    1
    0    0    0
   -5    2    0    3   10
    1
    0    0    0
   -5    2    0    3   11
    1
    0    0    0
   -5    2    0    3   12
    1
    0    0    0
   -5    2    0    4    1
    1
    0    0    0
   -5    2    0    4    2
    1
    0    0    0
   -5    2    0    4    3
    1
    0    0    0
   -5    2    0    4    4
    1
    0    0    0
   -5    2    0    4    5
    1
    0    0    0
   -5    2    0    4    6
    1
    0    0    0
   -5    2    0    4    7
    1
    0    0    0
   -5    2    0    4    8
    1
    0    0    0
   -5    2    0    4    9
    1
    0    0    0
   -5    2    0    4   10
    1
    0    0    0
   -5    2    0    4   11
    1
    0    0    0
   -5    2    0    4   12
    1
    0    0    0
   -5    2    0    5    1
    1
    0    0    0
   -5    2    0    5    2
    1
    0    0    0
   -5    2    0    5    3
    1
    0    0    0
   -5    2    0    5    4
    1
    0    0    0
   -5    2    0    5    5
    1
    0    0    0
   -5    2    0    5    6
    1
    0    0    0
   -5    2    0    5    7
    1
    0    0    0
   -5    2    0    5    8
    1
    0    0    0
   -5    2    0    5    9
    1
    0    0    0
   -5    2    0    5   10
    1
    0    0    0
   -5    2    0    5   11
    1
    0    0    0
   -5    2    0    5   12
    1
    0    0    0
   -5    2    0    6    1
    1
    0    0    0
   -5    2    0    6    2
    1
    0    0    0
   -5    2    0    6    3
    1
    0    0    0
   -5    2    0    6    4
    1
    0    0    0
   -5    2    0    6    5
    1
    0    0    0
   -5    2    0    6    6
    1
    0    0    0
   -5    2    0    6    7
    1
    0    0    0
   -5    2    0    6    8
    1
    0    0    0
   -5    2    0    6    9
    1
    0    0    0
   -5    2    0    6   10
    1
    0    0    0
   -5    2    0    6   11
    1
    0    0    0
   -5    2    0    6   12
    1
    0    0    0
   -5    2    0    7    1
    1
    0    0    0
   -5    2    0    7    2
    1
    0    0    0
   -5    2    0    7    3
    1
    0    0    0
   -5    2    0    7    4
    1
    0    0    0
   -5    2    0    7    5
    1
    0    0    0
   -5    2    0    7    6
    1
    0    0    0
   -5    2    0    7    7
    1
    0    0    0
   -5    2    0    7    8
    1
    0    0    0
   -5    2    0    7    9
    1
    0    0    0
   -5    2    0    7   10
    1
    0    0    0
   -5    2    0    7   11
    1
    0    0    0
   -5    2    0    7   12
    1
    0    0    0
   -5    2    0    8    1
    1
    0    0    0
   -5    2    0    8    2
    1
    0    0    0
   -5    2    0    8    3
    1
    0    0    0
   -5    2    0    8    4
    1
    0    0    0
   -5    2    0    8    5
    1
    0    0    0
   -5    2    0    8    6
    1
    0    0    0
   -5    2    0    8    7
    1
    0    0    0
   -5    2    0    8    8
    1
    0    0    0
   -5    2    0    8    9
    1
    0    0    0
   -5    2    0    8   10
    1
    0    0    0
   -5    2    0    8   11
    1
    0    0    0
   -5    2    0    8   12
    1
    0    0    0
   -5    2    0    9    1
    1
    0    0    0
   -5    2    0    9    2
    1
    0    0    0
   -5    2    0    9    3
    1
    0    0    0
   -5    2    0    9    4
    1
    0    0    0
   -5    2    0    9    5
    1
    0    0    0
   -5    2    0    9    6
    1
    0    0    0
   -5    2    0    9    7
    1
    0    0    0
   -5    2    0    9    8
    1
    0    0    0
   -5    2    0    9    9
    1
    0    0    0
   -5    2    0    9   10
    1
    0    0    0
   -5    2    0    9   11
    1
    0    0    0
   -5    2    0    9   12
    1
    0    0    0
   -5    2    0   10    1
    1
    0    0    0
   -5    2    0   10    2
    1
    0    0    0
   -5    2    0   10    3
    1
    0    0    0
   -5    2    0   10    4
    1
    0    0    0
   -5    2    0   10    5
    1
    0    0    0
   -5    2    0   10    6
    1
    0    0    0
   -5    2    0   10    7
    1
    0    0    0
   -5    2    0   10    8
    1
    0    0    0
   -5    2    0   10    9
    1
    0    0    0
   -5    2    0   10   10
    1
    0    0    0
   -5    2    0   10   11
    1
    0    0    0
   -5    2    0   10   12
    1
    0    0    0
   -5    2    0   11    1
    1
    0    0    0
   -5    2    0   11    2
    1
    0    0    0
   -5    2    0   11    3
    1
    0    0    0
   -5    2    0   11    4
    1
    0    0    0
   -5    2    0   11    5
    1
    0    0    0
   -5    2    0   11    6
    1
    0    0    0
   -5    2    0   11    7
    1
    0    0    0
   -5    2    0   11    8
    1
    0    0    0
   -5    2    0   11    9
    1
    0    0    0
   -5    2    0   11   10
    1
    0    0    0
   -5    2    0   11   11
    1
    0    0    0
   -5    2    0   11   12
    1
    0    0    0
   -5    2    0   12    1
    1
    0    0    0
   -5    2    0   12    2
    1
    0    0    0
   -5    2    0   12    3
    1
    0    0    0
   -5    2    0   12    4
    1
    0    0    0
   -5    2    0   12    5
    1
    0    0    0
   -5    2    0   12    6
    1
    0    0    0
   -5    2    0   12    7
    1
    0    0    0
   -5    2    0   12    8
    1
    0    0    0
   -5    2    0   12    9
    1
    0    0    0
   -5    2    0   12   10
    1
    0    0    0
   -5    2    0   12   11
    1
    0    0    0
   -5    2    0   12   12
    1
    0    0    0
   -5    3    0    1    1
    1
    0    0    0
   -5    3    0    1    2
    1
    0    0    0
   -5    3    0    1    3
    1
    0    0    0
   -5    3    0    1    4
    1
    0    0    0
   -5    3    0    1    5
    1
    0    0    0
   -5    3    0    1    6
    1
    0    0    0
   -5    3    0    1    7
    1
    0    0    0
   -5    3    0    1    8
    1
    0    0    0
   -5    3    0    1    9
    1
    0    0    0
   -5    3    0    1   10
    1
    0    0    0
   -5    3    0    1   11
    1
    0    0    0
   -5    3    0    1   12
    1
    0    0    0
   -5    3    0    2    1
    1
    0    0    0
   -5    3    0    2    2
    1
    0    0    0
   -5    3    0    2    3
    1
    0    0    0
   -5    3    0    2    4
    1
    0    0    0
   -5    3    0    2    5
    1
    0    0    0
   -5    3    0    2    6
    1
    0    0    0
   -5    3    0    2    7
    1
    0    0    0
   -5    3    0    2    8
    1
    0    0    0
   -5    3    0    2    9
    1
    0    0    0
   -5    3    0    2   10
    1
    0    0    0
   -5    3    0    2   11
    1
    0    0    0
   -5    3    0    2   12
    1
    0    0    0
   -5    3    0    3    1
    1
    0    0    0
   -5    3    0    3    2
    1
    0    0    0
   -5    3    0    3    3
    1
    0    0    0
   -5    3    0    3    4
    1
    0    0    0
   -5    3    0    3    5
    1
    0    0    0
   -5    3    0    3    6
    1
    0    0    0
   -5    3    0    3    7
    1
    0    0    0
   -5    3    0    3    8
    1
    0    0    0
   -5    3    0    3    9
    1
    0    0    0
   -5    3    0    3   10
    1
    0    0    0
   -5    3    0    3   11
    1
    0    0    0
   -5    3    0    3   12
    1
    0    0    0
   -5    3    0    4    1
    1
    0    0    0
   -5    3    0    4    2
    1
    0    0    0
   -5    3    0    4    3
    1
    0    0    0
   -5    3    0    4    4
    1
    0    0    0
   -5    3    0    4    5
    1
    0    0    0
   -5    3    0    4    6
    1
    0    0    0
   -5    3    0    4    7
    1
    0    0    0
   -5    3    0    4    8
    1
    0    0    0
   -5    3    0    4    9
    1
    0    0    0
   -5    3    0    4   10
    1
    0    0    0
   -5    3    0    4   11
    1
    0    0    0
   -5    3    0    4   12
    1
    0    0    0
   -5    3    0    5    1
    1
    0    0    0
   -5    3    0    5    2
    1
    0    0    0
   -5    3    0    5    3
    1
    0    0    0
   -5    3    0    5    4
    1
    0    0    0
   -5    3    0    5    5
    1
    0    0    0
   -5    3    0    5    6
    1
    0    0    0
   -5    3    0    5    7
    1
    0    0    0
   -5    3    0    5    8
    1
    0    0    0
   -5    3    0    5    9
    1
    0    0    0
   -5    3    0    5   10
    1
    0    0    0
   -5    3    0    5   11
    1
    0    0    0
   -5    3    0    5   12
    1
    0    0    0
   -5    3    0    6    1
    1
    0    0    0
   -5    3    0    6    2
    1
    0    0    0
   -5    3    0    6    3
    1
    0    0    0
   -5    3    0    6    4
    1
    0    0    0
   -5    3    0    6    5
    1
    0    0    0
   -5    3    0    6    6
    1
    0    0    0
   -5    3    0    6    7
    1
    0    0    0
   -5    3    0    6    8
    1
    0    0    0
   -5    3    0    6    9
    1
    0    0    0
   -5    3    0    6   10
    1
    0    0    0
   -5    3    0    6   11
    1
    0    0    0
   -5    3    0    6   12
    1
    0    0    0
   -5    3    0    7    1
    1
    0    0    0
   -5    3    0    7    2
    1
    0    0    0
   -5    3    0    7    3
    1
    0    0    0
   -5    3    0    7    4
    1
    0    0    0
   -5    3    0    7    5
    1
    0    0    0
   -5    3    0    7    6
    1
    0    0    0
   -5    3    0    7    7
    1
    0    0    0
   -5    3    0    7    8
    1
    0    0    0
   -5    3    0    7    9
    1
    0    0    0
   -5    3    0    7   10
    1
    0    0    0
   -5    3    0    7   11
    1
    0    0    0
   -5    3    0    7   12
    1
    0    0    0
   -5    3    0    8    1
    1
    0    0    0
   -5    3    0    8    2
    1
    0    0    0
   -5    3    0    8    3
    1
    0    0    0
   -5    3    0    8    4
    1
    0    0    0
   -5    3    0    8    5
    1
    0    0    0
   -5    3    0    8    6
    1
    0    0    0
   -5    3    0    8    7
    1
    0    0    0
   -5    3    0    8    8
    1
    0    0    0
   -5    3    0    8    9
    1
    0    0    0
   -5    3    0    8   10
    1
    0    0    0
   -5    3    0    8   11
    1
    0    0    0
   -5    3    0    8   12
    1
    0    0    0
   -5    3    0    9    1
    1
    0    0    0
   -5    3    0    9    2
    1
    0    0    0
   -5    3    0    9    3
    1
    0    0    0
   -5    3    0    9    4
    1
    0    0    0
   -5    3    0    9    5
    1
    0    0    0
   -5    3    0    9    6
    1
    0    0    0
   -5    3    0    9    7
    1
    0    0    0
   -5    3    0    9    8
    1
    0    0    0
   -5    3    0    9    9
    1
    0    0    0
   -5    3    0    9   10
    1
    0    0    0
   -5    3    0    9   11
    1
    0    0    0
   -5    3    0    9   12
    1
    0    0    0
   -5    3    0   10    1
    1
    0    0    0
   -5    3    0   10    2
    1
    0    0    0
   -5    3    0   10    3
    1
    0    0    0
   -5    3    0   10    4
    1
    0    0    0
   -5    3    0   10    5
    1
    0    0    0
   -5    3    0   10    6
    1
    0    0    0
   -5    3    0   10    7
    1
    0    0    0
   -5    3    0   10    8
    1
    0    0    0
   -5    3    0   10    9
    1
    0    0    0
   -5    3    0   10   10
    1
    0    0    0
   -5    3    0   10   11
    1
    0    0    0
   -5    3    0   10   12
    1
    0    0    0
   -5    3    0   11    1
    1
    0    0    0
   -5    3    0   11    2
    1
    0    0    0
   -5    3    0   11    3
    1
    0    0    0
   -5    3    0   11    4
    1
    0    0    0
   -5    3    0   11    5
    1
    0    0    0
   -5    3    0   11    6
    1
    0    0    0
   -5    3    0   11    7
    1
    0    0    0
   -5    3    0   11    8
    1
    0    0    0
   -5    3    0   11    9
    1
    0    0    0
   -5    3    0   11   10
    1
    0    0    0
   -5    3    0   11   11
    1
    0    0    0
   -5    3    0   11   12
    1
    0    0    0
   -5    3    0   12    1
    1
    0    0    0
   -5    3    0   12    2
    1
    0    0    0
   -5    3    0   12    3
    1
    0    0    0
   -5    3    0   12    4
    1
    0    0    0
   -5    3    0   12    5
    1
    0    0    0
   -5    3    0   12    6
    1
    0    0    0
   -5    3    0   12    7
    1
    0    0    0
   -5    3    0   12    8
    1
    0    0    0
   -5    3    0   12    9
    1
    0    0    0
   -5    3    0   12   10
    1
    0    0    0
   -5    3    0   12   11
    1
    0    0    0
   -5    3    0   12   12
    1
    0    0    0
   -5    4    0    1    1
    1
    0    0    0
   -5    4    0    1    2
    1
    0    0    0
   -5    4    0    1    3
    1
    0    0    0
   -5    4    0    1    4
    1
    0    0    0
   -5    4    0    1    5
    1
    0    0    0
   -5    4    0    1    6
    1
    0    0    0
   -5    4    0    1    7
    1
    0    0    0
   -5    4    0    1    8
    1
    0    0    0
   -5    4    0    1    9
    1
    0    0    0
   -5    4    0    1   10
    1
    0    0    0
   -5    4    0    1   11
    1
    0    0    0
   -5    4    0    1   12
    1
    0    0    0
   -5    4    0    2    1
    1
    0    0    0
   -5    4    0    2    2
    1
    0    0    0
   -5    4    0    2    3
    1
    0    0    0
   -5    4    0    2    4
    1
    0    0    0
   -5    4    0    2    5
    1
    0    0    0
   -5    4    0    2    6
    1
    0    0    0
   -5    4    0    2    7
    1
    0    0    0
   -5    4    0    2    8
    1
    0    0    0
   -5    4    0    2    9
    1
    0    0    0
   -5    4    0    2   10
    1
    0    0    0
   -5    4    0    2   11
    1
    0    0    0
   -5    4    0    2   12
    1
    0    0    0
   -5    4    0    3    1
    1
    0    0    0
   -5    4    0    3    2
    1
    0    0    0
   -5    4    0    3    3
    1
    0    0    0
   -5    4    0    3    4
    1
    0    0    0
   -5    4    0    3    5
    1
    0    0    0
   -5    4    0    3    6
    1
    0    0    0
   -5    4    0    3    7
    1
    0    0    0
   -5    4    0    3    8
    1
    0    0    0
   -5    4    0    3    9
    1
    0    0    0
   -5    4    0    3   10
    1
    0    0    0
   -5    4    0    3   11
    1
    0    0    0
   -5    4    0    3   12
    1
    0    0    0
   -5    4    0    4    1
    1
    0    0    0
   -5    4    0    4    2
    1
    0    0    0
   -5    4    0    4    3
    1
    0    0    0
   -5    4    0    4    4
    1
    0    0    0
   -5    4    0    4    5
    1
    0    0    0
   -5    4    0    4    6
    1
    0    0    0
   -5    4    0    4    7
    1
    0    0    0
   -5    4    0    4    8
    1
    0    0    0
   -5    4    0    4    9
    1
    0    0    0
   -5    4    0    4   10
    1
    0    0    0
   -5    4    0    4   11
    1
    0    0    0
   -5    4    0    4   12
    1
    0    0    0
   -5    4    0    5    1
    1
    0    0    0
   -5    4    0    5    2
    1
    0    0    0
   -5    4    0    5    3
    1
    0    0    0
   -5    4    0    5    4
    1
    0    0    0
   -5    4    0    5    5
    1
    0    0    0
   -5    4    0    5    6
    1
    0    0    0
   -5    4    0    5    7
    1
    0    0    0
   -5    4    0    5    8
    1
    0    0    0
   -5    4    0    5    9
    1
    0    0    0
   -5    4    0    5   10
    1
    0    0    0
   -5    4    0    5   11
    1
    0    0    0
   -5    4    0    5   12
    1
    0    0    0
   -5    4    0    6    1
    1
    0    0    0
   -5    4    0    6    2
    1
    0    0    0
   -5    4    0    6    3
    1
    0    0    0
   -5    4    0    6    4
    1
    0    0    0
   -5    4    0    6    5
    1
    0    0    0
   -5    4    0    6    6
    1
    0    0    0
   -5    4    0    6    7
    1
    0    0    0
   -5    4    0    6    8
    1
    0    0    0
   -5    4    0    6    9
    1
    0    0    0
   -5    4    0    6   10
    1
    0    0    0
   -5    4    0    6   11
    1
    0    0    0
   -5    4    0    6   12
    1
    0    0    0
   -5    4    0    7    1
    1
    0    0    0
   -5    4    0    7    2
    1
    0    0    0
   -5    4    0    7    3
    1
    0    0    0
   -5    4    0    7    4
    1
    0    0    0
   -5    4    0    7    5
    1
    0    0    0
   -5    4    0    7    6
    1
    0    0    0
   -5    4    0    7    7
    1
    0    0    0
   -5    4    0    7    8
    1
    0    0    0
   -5    4    0    7    9
    1
    0    0    0
   -5    4    0    7   10
    1
    0    0    0
   -5    4    0    7   11
    1
    0    0    0
   -5    4    0    7   12
    1
    0    0    0
   -5    4    0    8    1
    1
    0    0    0
   -5    4    0    8    2
    1
    0    0    0
   -5    4    0    8    3
    1
    0    0    0
   -5    4    0    8    4
    1
    0    0    0
   -5    4    0    8    5
    1
    0    0    0
   -5    4    0    8    6
    1
    0    0    0
   -5    4    0    8    7
    1
    0    0    0
   -5    4    0    8    8
    1
    0    0    0
   -5    4    0    8    9
    1
    0    0    0
   -5    4    0    8   10
    1
    0    0    0
   -5    4    0    8   11
    1
    0    0    0
   -5    4    0    8   12
    1
    0    0    0
   -5    4    0    9    1
    1
    0    0    0
   -5    4    0    9    2
    1
    0    0    0
   -5    4    0    9    3
    1
    0    0    0
   -5    4    0    9    4
    1
    0    0    0
   -5    4    0    9    5
    1
    0    0    0
   -5    4    0    9    6
    1
    0    0    0
   -5    4    0    9    7
    1
    0    0    0
   -5    4    0    9    8
    1
    0    0    0
   -5    4    0    9    9
    1
    0    0    0
   -5    4    0    9   10
    1
    0    0    0
   -5    4    0    9   11
    1
    0    0    0
   -5    4    0    9   12
    1
    0    0    0
   -5    4    0   10    1
    1
    0    0    0
   -5    4    0   10    2
    1
    0    0    0
   -5    4    0   10    3
    1
    0    0    0
   -5    4    0   10    4
    1
    0    0    0
   -5    4    0   10    5
    1
    0    0    0
   -5    4    0   10    6
    1
    0    0    0
   -5    4    0   10    7
    1
    0    0    0
   -5    4    0   10    8
    1
    0    0    0
   -5    4    0   10    9
    1
    0    0    0
   -5    4    0   10   10
    1
    0    0    0
   -5    4    0   10   11
    1
    0    0    0
   -5    4    0   10   12
    1
    0    0    0
   -5    4    0   11    1
    1
    0    0    0
   -5    4    0   11    2
    1
    0    0    0
   -5    4    0   11    3
    1
    0    0    0
   -5    4    0   11    4
    1
    0    0    0
   -5    4    0   11    5
    1
    0    0    0
   -5    4    0   11    6
    1
    0    0    0
   -5    4    0   11    7
    1
    0    0    0
   -5    4    0   11    8
    1
    0    0    0
   -5    4    0   11    9
    1
    0    0    0
   -5    4    0   11   10
    1
    0    0    0
   -5    4    0   11   11
    1
    0    0    0
   -5    4    0   11   12
    1
    0    0    0
   -5    4    0   12    1
    1
    0    0    0
   -5    4    0   12    2
    1
    0    0    0
   -5    4    0   12    3
    1
    0    0    0
   -5    4    0   12    4
    1
    0    0    0
   -5    4    0   12    5
    1
    0    0    0
   -5    4    0   12    6
    1
    0    0    0
   -5    4    0   12    7
    1
    0    0    0
   -5    4    0   12    8
    1
    0    0    0
   -5    4    0   12    9
    1
    0    0    0
   -5    4    0   12   10
    1
    0    0    0
   -5    4    0   12   11
    1
    0    0    0
   -5    4    0   12   12
    1
    0    0    0
   -5    5    0    1    1
    1
    0    0    0
   -5    5    0    1    2
    1
    0    0    0
   -5    5    0    1    3
    1
    0    0    0
   -5    5    0    1    4
    1
    0    0    0
   -5    5    0    1    5
    1
    0    0    0
   -5    5    0    1    6
    1
    0    0    0
   -5    5    0    1    7
    1
    0    0    0
   -5    5    0    1    8
    1
    0    0    0
   -5    5    0    1    9
    1
    0    0    0
   -5    5    0    1   10
    1
    0    0    0
   -5    5    0    1   11
    1
    0    0    0
   -5    5    0    1   12
    1
    0    0    0
   -5    5    0    2    1
    1
    0    0    0
   -5    5    0    2    2
    1
    0    0    0
   -5    5    0    2    3
    1
    0    0    0
   -5    5    0    2    4
    1
    0    0    0
   -5    5    0    2    5
    1
    0    0    0
   -5    5    0    2    6
    1
    0    0    0
   -5    5    0    2    7
    1
    0    0    0
   -5    5    0    2    8
    1
    0    0    0
   -5    5    0    2    9
    1
    0    0    0
   -5    5    0    2   10
    1
    0    0    0
   -5    5    0    2   11
    1
    0    0    0
   -5    5    0    2   12
    1
    0    0    0
   -5    5    0    3    1
    1
    0    0    0
   -5    5    0    3    2
    1
    0    0    0
   -5    5    0    3    3
    1
    0    0    0
   -5    5    0    3    4
    1
    0    0    0
   -5    5    0    3    5
    1
    0    0    0
   -5    5    0    3    6
    1
    0    0    0
   -5    5    0    3    7
    1
    0    0    0
   -5    5    0    3    8
    1
    0    0    0
   -5    5    0    3    9
    1
    0    0    0
   -5    5    0    3   10
    1
    0    0    0
   -5    5    0    3   11
    1
    0    0    0
   -5    5    0    3   12
    1
    0    0    0
   -5    5    0    4    1
    1
    0    0    0
   -5    5    0    4    2
    1
    0    0    0
   -5    5    0    4    3
    1
    0    0    0
   -5    5    0    4    4
    1
    0    0    0
   -5    5    0    4    5
    1
    0    0    0
   -5    5    0    4    6
    1
    0    0    0
   -5    5    0    4    7
    1
    0    0    0
   -5    5    0    4    8
    1
    0    0    0
   -5    5    0    4    9
    1
    0    0    0
   -5    5    0    4   10
    1
    0    0    0
   -5    5    0    4   11
    1
    0    0    0
   -5    5    0    4   12
    1
    0    0    0
   -5    5    0    5    1
    1
    0    0    0
   -5    5    0    5    2
    1
    0    0    0
   -5    5    0    5    3
    1
    0    0    0
   -5    5    0    5    4
    1
    0    0    0
   -5    5    0    5    5
    1
    0    0    0
   -5    5    0    5    6
    1
    0    0    0
   -5    5    0    5    7
    1
    0    0    0
   -5    5    0    5    8
    1
    0    0    0
   -5    5    0    5    9
    1
    0    0    0
   -5    5    0    5   10
    1
    0    0    0
   -5    5    0    5   11
    1
    0    0    0
   -5    5    0    5   12
    1
    0    0    0
   -5    5    0    6    1
    1
    0    0    0
   -5    5    0    6    2
    1
    0    0    0
   -5    5    0    6    3
    1
    0    0    0
   -5    5    0    6    4
    1
    0    0    0
   -5    5    0    6    5
    1
    0    0    0
   -5    5    0    6    6
    1
    0    0    0
   -5    5    0    6    7
    1
    0    0    0
   -5    5    0    6    8
    1
    0    0    0
   -5    5    0    6    9
    1
    0    0    0
   -5    5    0    6   10
    1
    0    0    0
   -5    5    0    6   11
    1
    0    0    0
   -5    5    0    6   12
    1
    0    0    0
   -5    5    0    7    1
    1
    0    0    0
   -5    5    0    7    2
    1
    0    0    0
   -5    5    0    7    3
    1
    0    0    0
   -5    5    0    7    4
    1
    0    0    0
   -5    5    0    7    5
    1
    0    0    0
   -5    5    0    7    6
    1
    0    0    0
   -5    5    0    7    7
    1
    0    0    0
   -5    5    0    7    8
    1
    0    0    0
   -5    5    0    7    9
    1
    0    0    0
   -5    5    0    7   10
    1
    0    0    0
   -5    5    0    7   11
    1
    0    0    0
   -5    5    0    7   12
    1
    0    0    0
   -5    5    0    8    1
    1
    0    0    0
   -5    5    0    8    2
    1
    0    0    0
   -5    5    0    8    3
    1
    0    0    0
   -5    5    0    8    4
    1
    0    0    0
   -5    5    0    8    5
    1
    0    0    0
   -5    5    0    8    6
    1
    0    0    0
   -5    5    0    8    7
    1
    0    0    0
   -5    5    0    8    8
    1
    0    0    0
   -5    5    0    8    9
    1
    0    0    0
   -5    5    0    8   10
    1
    0    0    0
   -5    5    0    8   11
    1
    0    0    0
   -5    5    0    8   12
    1
    0    0    0
   -5    5    0    9    1
    1
    0    0    0
   -5    5    0    9    2
    1
    0    0    0
   -5    5    0    9    3
    1
    0    0    0
   -5    5    0    9    4
    1
    0    0    0
   -5    5    0    9    5
    1
    0    0    0
   -5    5    0    9    6
    1
    0    0    0
   -5    5    0    9    7
    1
    0    0    0
   -5    5    0    9    8
    1
    0    0    0
   -5    5    0    9    9
    1
    0    0    0
   -5    5    0    9   10
    1
    0    0    0
   -5    5    0    9   11
    1
    0    0    0
   -5    5    0    9   12
    1
    0    0    0
   -5    5    0   10    1
    1
    0    0    0
   -5    5    0   10    2
    1
    0    0    0
   -5    5    0   10    3
    1
    0    0    0
   -5    5    0   10    4
    1
    0    0    0
   -5    5    0   10    5
    1
    0    0    0
   -5    5    0   10    6
    1
    0    0    0
   -5    5    0   10    7
    1
    0    0    0
   -5    5    0   10    8
    1
    0    0    0
   -5    5    0   10    9
    1
    0    0    0
   -5    5    0   10   10
    1
    0    0    0
   -5    5    0   10   11
    1
    0    0    0
   -5    5    0   10   12
    1
    0    0    0
   -5    5    0   11    1
    1
    0    0    0
   -5    5    0   11    2
    1
    0    0    0
   -5    5    0   11    3
    1
    0    0    0
   -5    5    0   11    4
    1
    0    0    0
   -5    5    0   11    5
    1
    0    0    0
   -5    5    0   11    6
    1
    0    0    0
   -5    5    0   11    7
    1
    0    0    0
   -5    5    0   11    8
    1
    0    0    0
   -5    5    0   11    9
    1
    0    0    0
   -5    5    0   11   10
    1
    0    0    0
   -5    5    0   11   11
    1
    0    0    0
   -5    5    0   11   12
    1
    0    0    0
   -5    5    0   12    1
    1
    0    0    0
   -5    5    0   12    2
    1
    0    0    0
   -5    5    0   12    3
    1
    0    0    0
   -5    5    0   12    4
    1
    0    0    0
   -5    5    0   12    5
    1
    0    0    0
   -5    5    0   12    6
    1
    0    0    0
   -5    5    0   12    7
    1
    0    0    0
   -5    5    0   12    8
    1
    0    0    0
   -5    5    0   12    9
    1
    0    0    0
   -5    5    0   12   10
    1
    0    0    0
   -5    5    0   12   11
    1
    0    0    0
   -5    5    0   12   12
    1
    0    0    0
   -5    6    0    1    1
    1
    0    0    0
   -5    6    0    1    2
    1
    0    0    0
   -5    6    0    1    3
    1
    0    0    0
   -5    6    0    1    4
    1
    0    0    0
   -5    6    0    1    5
    1
    0    0    0
   -5    6    0    1    6
    1
    0    0    0
   -5    6    0    1    7
    1
    0    0    0
   -5    6    0    1    8
    1
    0    0    0
   -5    6    0    1    9
    1
    0    0    0
   -5    6    0    1   10
    1
    0    0    0
   -5    6    0    1   11
    1
    0    0    0
   -5    6    0    1   12
    1
    0    0    0
   -5    6    0    2    1
    1
    0    0    0
   -5    6    0    2    2
    1
    0    0    0
   -5    6    0    2    3
    1
    0    0    0
   -5    6    0    2    4
    1
    0    0    0
   -5    6    0    2    5
    1
    0    0    0
   -5    6    0    2    6
    1
    0    0    0
   -5    6    0    2    7
    1
    0    0    0
   -5    6    0    2    8
    1
    0    0    0
   -5    6    0    2    9
    1
    0    0    0
   -5    6    0    2   10
    1
    0    0    0
   -5    6    0    2   11
    1
    0    0    0
   -5    6    0    2   12
    1
    0    0    0
   -5    6    0    3    1
    1
    0    0    0
   -5    6    0    3    2
    1
    0    0    0
   -5    6    0    3    3
    1
    0    0    0
   -5    6    0    3    4
    1
    0    0    0
   -5    6    0    3    5
    1
    0    0    0
   -5    6    0    3    6
    1
    0    0    0
   -5    6    0    3    7
    1
    0    0    0
   -5    6    0    3    8
    1
    0    0    0
   -5    6    0    3    9
    1
    0    0    0
   -5    6    0    3   10
    1
    0    0    0
   -5    6    0    3   11
    1
    0    0    0
   -5    6    0    3   12
    1
    0    0    0
   -5    6    0    4    1
    1
    0    0    0
   -5    6    0    4    2
    1
    0    0    0
   -5    6    0    4    3
    1
    0    0    0
   -5    6    0    4    4
    1
    0    0    0
   -5    6    0    4    5
    1
    0    0    0
   -5    6    0    4    6
    1
    0    0    0
   -5    6    0    4    7
    1
    0    0    0
   -5    6    0    4    8
    1
    0    0    0
   -5    6    0    4    9
    1
    0    0    0
   -5    6    0    4   10
    1
    0    0    0
   -5    6    0    4   11
    1
    0    0    0
   -5    6    0    4   12
    1
    0    0    0
   -5    6    0    5    1
    1
    0    0    0
   -5    6    0    5    2
    1
    0    0    0
   -5    6    0    5    3
    1
    0    0    0
   -5    6    0    5    4
    1
    0    0    0
   -5    6    0    5    5
    1
    0    0    0
   -5    6    0    5    6
    1
    0    0    0
   -5    6    0    5    7
    1
    0    0    0
   -5    6    0    5    8
    1
    0    0    0
   -5    6    0    5    9
    1
    0    0    0
   -5    6    0    5   10
    1
    0    0    0
   -5    6    0    5   11
    1
    0    0    0
   -5    6    0    5   12
    1
    0    0    0
   -5    6    0    6    1
    1
    0    0    0
   -5    6    0    6    2
    1
    0    0    0
   -5    6    0    6    3
    1
    0    0    0
   -5    6    0    6    4
    1
    0    0    0
   -5    6    0    6    5
    1
    0    0    0
   -5    6    0    6    6
    1
    0    0    0
   -5    6    0    6    7
    1
    0    0    0
   -5    6    0    6    8
    1
    0    0    0
   -5    6    0    6    9
    1
    0    0    0
   -5    6    0    6   10
    1
    0    0    0
   -5    6    0    6   11
    1
    0    0    0
   -5    6    0    6   12
    1
    0    0    0
   -5    6    0    7    1
    1
    0    0    0
   -5    6    0    7    2
    1
    0    0    0
   -5    6    0    7    3
    1
    0    0    0
   -5    6    0    7    4
    1
    0    0    0
   -5    6    0    7    5
    1
    0    0    0
   -5    6    0    7    6
    1
    0    0    0
   -5    6    0    7    7
    1
    0    0    0
   -5    6    0    7    8
    1
    0    0    0
   -5    6    0    7    9
    1
    0    0    0
   -5    6    0    7   10
    1
    0    0    0
   -5    6    0    7   11
    1
    0    0    0
   -5    6    0    7   12
    1
    0    0    0
   -5    6    0    8    1
    1
    0    0    0
   -5    6    0    8    2
    1
    0    0    0
   -5    6    0    8    3
    1
    0    0    0
   -5    6    0    8    4
    1
    0    0    0
   -5    6    0    8    5
    1
    0    0    0
   -5    6    0    8    6
    1
    0    0    0
   -5    6    0    8    7
    1
    0    0    0
   -5    6    0    8    8
    1
    0    0    0
   -5    6    0    8    9
    1
    0    0    0
   -5    6    0    8   10
    1
    0    0    0
   -5    6    0    8   11
    1
    0    0    0
   -5    6    0    8   12
    1
    0    0    0
   -5    6    0    9    1
    1
    0    0    0
   -5    6    0    9    2
    1
    0    0    0
   -5    6    0    9    3
    1
    0    0    0
   -5    6    0    9    4
    1
    0    0    0
   -5    6    0    9    5
    1
    0    0    0
   -5    6    0    9    6
    1
    0    0    0
   -5    6    0    9    7
    1
    0    0    0
   -5    6    0    9    8
    1
    0    0    0
   -5    6    0    9    9
    1
    0    0    0
   -5    6    0    9   10
    1
    0    0    0
   -5    6    0    9   11
    1
    0    0    0
   -5    6    0    9   12
    1
    0    0    0
   -5    6    0   10    1
    1
    0    0    0
   -5    6    0   10    2
    1
    0    0    0
   -5    6    0   10    3
    1
    0    0    0
   -5    6    0   10    4
    1
    0    0    0
   -5    6    0   10    5
    1
    0    0    0
   -5    6    0   10    6
    1
    0    0    0
   -5    6    0   10    7
    1
    0    0    0
   -5    6    0   10    8
    1
    0    0    0
   -5    6    0   10    9
    1
    0    0    0
   -5    6    0   10   10
    1
    0    0    0
   -5    6    0   10   11
    1
    0    0    0
   -5    6    0   10   12
    1
    0    0    0
   -5    6    0   11    1
    1
    0    0    0
   -5    6    0   11    2
    1
    0    0    0
   -5    6    0   11    3
    1
    0    0    0
   -5    6    0   11    4
    1
    0    0    0
   -5    6    0   11    5
    1
    0    0    0
   -5    6    0   11    6
    1
    0    0    0
   -5    6    0   11    7
    1
    0    0    0
   -5    6    0   11    8
    1
    0    0    0
   -5    6    0   11    9
    1
    0    0    0
   -5    6    0   11   10
    1
    0    0    0
   -5    6    0   11   11
    1
    0    0    0
   -5    6    0   11   12
    1
    0    0    0
   -5    6    0   12    1
    1
    0    0    0
   -5    6    0   12    2
    1
    0    0    0
   -5    6    0   12    3
    1
    0    0    0
   -5    6    0   12    4
    1
    0    0    0
   -5    6    0   12    5
    1
    0    0    0
   -5    6    0   12    6
    1
    0    0    0
   -5    6    0   12    7
    1
    0    0    0
   -5    6    0   12    8
    1
    0    0    0
   -5    6    0   12    9
    1
    0    0    0
   -5    6    0   12   10
    1
    0    0    0
   -5    6    0   12   11
    1
    0    0    0
   -5    6    0   12   12
    1
    0    0    0
   -5    7    0    1    1
    1
    0    0    0
   -5    7    0    1    2
    1
    0    0    0
   -5    7    0    1    3
    1
    0    0    0
   -5    7    0    1    4
    1
    0    0    0
   -5    7    0    1    5
    1
    0    0    0
   -5    7    0    1    6
    1
    0    0    0
   -5    7    0    1    7
    1
    0    0    0
   -5    7    0    1    8
    1
    0    0    0
   -5    7    0    1    9
    1
    0    0    0
   -5    7    0    1   10
    1
    0    0    0
   -5    7    0    1   11
    1
    0    0    0
   -5    7    0    1   12
    1
    0    0    0
   -5    7    0    2    1
    1
    0    0    0
   -5    7    0    2    2
    1
    0    0    0
   -5    7    0    2    3
    1
    0    0    0
   -5    7    0    2    4
    1
    0    0    0
   -5    7    0    2    5
    1
    0    0    0
   -5    7    0    2    6
    1
    0    0    0
   -5    7    0    2    7
    1
    0    0    0
   -5    7    0    2    8
    1
    0    0    0
   -5    7    0    2    9
    1
    0    0    0
   -5    7    0    2   10
    1
    0    0    0
   -5    7    0    2   11
    1
    0    0    0
   -5    7    0    2   12
    1
    0    0    0
   -5    7    0    3    1
    1
    0    0    0
   -5    7    0    3    2
    1
    0    0    0
   -5    7    0    3    3
    1
    0    0    0
   -5    7    0    3    4
    1
    0    0    0
   -5    7    0    3    5
    1
    0    0    0
   -5    7    0    3    6
    1
    0    0    0
   -5    7    0    3    7
    1
    0    0    0
   -5    7    0    3    8
    1
    0    0    0
   -5    7    0    3    9
    1
    0    0    0
   -5    7    0    3   10
    1
    0    0    0
   -5    7    0    3   11
    1
    0    0    0
   -5    7    0    3   12
    1
    0    0    0
   -5    7    0    4    1
    2
    0  -15    0
    0    0    0
   -5    7    0    4    2
    1
    0    0    0
   -5    7    0    4    3
    1
    0    0    0
   -5    7    0    4    4
    1
    0    0    0
   -5    7    0    4    5
    1
    0    0    0
   -5    7    0    4    6
    1
    0    0    0
   -5    7    0    4    7
    1
    0    0    0
   -5    7    0    4    8
    1
    0    0    0
   -5    7    0    4    9
    1
    0    0    0
   -5    7    0    4   10
    1
    0    0    0
   -5    7    0    4   11
    1
    0    0    0
   -5    7    0    4   12
    1
    0    0    0
   -5    7    0    5    1
    1
    0  -15    0
   -5    7    0    5    2
    1
    0  -15    0
   -5    7    0    5    3
    1
    0  -15    0
   -5    7    0    5    4
    1
    0    0    0
   -5    7    0    5    5
    1
    0    0    0
   -5    7    0    5    6
    1
    0    0    0
   -5    7    0    5    7
    1
    0    0    0
   -5    7    0    5    8
    1
    0    0    0
   -5    7    0    5    9
    1
    0    0    0
   -5    7    0    5   10
    1
    0    0    0
   -5    7    0    5   11
    1
    0    0    0
   -5    7    0    5   12
    1
    0    0    0
   -5    7    0    6    1
    1
    0  -15    0
   -5    7    0    6    2
    1
    0    0    0
   -5    7    0    6    3
    2
    0  -15    0
    0    0    0
   -5    7    0    6    4
    1
    0    0    0
   -5    7    0    6    5
    1
    0    0    0
   -5    7    0    6    6
    1
    0    0    0
   -5    7    0    6    7
    1
    0    0    0
   -5    7    0    6    8
    1
    0    0    0
   -5    7    0    6    9
    1
    0    0    0
   -5    7    0    6   10
    1
    0    0    0
   -5    7    0    6   11
    1
    0    0    0
   -5    7    0    6   12
    1
    0    0    0
   -5    7    0    7    1
    1
    0  -15    0
   -5    7    0    7    2
    1
    0  -15    0
   -5    7    0    7    3
    1
    0  -15    0
   -5    7    0    7    4
    1
    0    0    0
   -5    7    0    7    5
    1
    0    0    0
   -5    7    0    7    6
    1
    0    0    0
   -5    7    0    7    7
    1
    0    0    0
   -5    7    0    7    8
    1
    0    0    0
   -5    7    0    7    9
    1
    0    0    0
   -5    7    0    7   10
    1
    0    0    0
   -5    7    0    7   11
    1
    0    0    0
   -5    7    0    7   12
    1
    0    0    0
   -5    7    0    8    1
    1
    0  -15    0
   -5    7    0    8    2
    1
    0  -15    0
   -5    7    0    8    3
    1
    0  -15    0
   -5    7    0    8    4
    1
    0    0    0
   -5    7    0    8    5
    1
    0    0    0
   -5    7    0    8    6
    1
    0    0    0
   -5    7    0    8    7
    1
    0    0    0
   -5    7    0    8    8
    1
    0    0    0
   -5    7    0    8    9
    1
    0    0    0
   -5    7    0    8   10
    1
    0  -15    0
   -5    7    0    8   11
    1
    0    0    0
   -5    7    0    8   12
    1
    0  -15    0
   -5    7    0    9    1
    1
    0  -15    0
   -5    7    0    9    2
    1
    0  -15    0
   -5    7    0    9    3
    1
    0  -15    0
   -5    7    0    9    4
    1
    0    0    0
   -5    7    0    9    5
    1
    0    0    0
   -5    7    0    9    6
    1
    0    0    0
   -5    7    0    9    7
    1
    0    0    0
   -5    7    0    9    8
    1
    0    0    0
   -5    7    0    9    9
    1
    0    0    0
   -5    7    0    9   10
    1
    0  -15    0
   -5    7    0    9   11
    1
    0    0    0
   -5    7    0    9   12
    1
    0    0    0
   -5    7    0   10    1
    1
    0    0    0
   -5    7    0   10    2
    1
    0    0    0
   -5    7    0   10    3
    1
    0    0    0
   -5    7    0   10    4
    1
    0    0    0
   -5    7    0   10    5
    1
    0    0    0
   -5    7    0   10    6
    1
    0    0    0
   -5    7    0   10    7
    1
    0    0    0
   -5    7    0   10    8
    1
    0    0    0
   -5    7    0   10    9
    1
    0    0    0
   -5    7    0   10   10
    1
    0    0    0
   -5    7    0   10   11
    1
    0    0    0
   -5    7    0   10   12
    1
    0    0    0
   -5    7    0   11    1
    1
    0    0    0
   -5    7    0   11    2
    1
    0    0    0
   -5    7    0   11    3
    1
    0    0    0
   -5    7    0   11    4
    1
    0    0    0
   -5    7    0   11    5
    1
    0    0    0
   -5    7    0   11    6
    1
    0    0    0
   -5    7    0   11    7
    1
    0    0    0
   -5    7    0   11    8
    1
    0    0    0
   -5    7    0   11    9
    1
    0    0    0
   -5    7    0   11   10
    1
    0    0    0
   -5    7    0   11   11
    1
    0    0    0
   -5    7    0   11   12
    1
    0    0    0
   -5    7    0   12    1
    1
    0    0    0
   -5    7    0   12    2
    1
    0    0    0
   -5    7    0   12    3
    1
    0    0    0
   -5    7    0   12    4
    1
    0    0    0
   -5    7    0   12    5
    1
    0    0    0
   -5    7    0   12    6
    1
    0    0    0
   -5    7    0   12    7
    1
    0    0    0
   -5    7    0   12    8
    1
    0    0    0
   -5    7    0   12    9
    1
    0    0    0
   -5    7    0   12   10
    1
    0    0    0
   -5    7    0   12   11
    1
    0    0    0
   -5    7    0   12   12
    1
    0    0    0
   -4   -7    0    1    1
    1
    0    0    0
   -4   -7    0    1    2
    1
    0    0    0
   -4   -7    0    1    3
    1
    0    0    0
   -4   -7    0    1    4
    2
    0    0    0
    0   15    0
   -4   -7    0    1    5
    1
    0   15    0
   -4   -7    0    1    6
    1
    0   15    0
   -4   -7    0    1    7
    1
    0   15    0
   -4   -7    0    1    8
    1
    0   15    0
   -4   -7    0    1    9
    1
    0   15    0
   -4   -7    0    1   10
    1
    0    0    0
   -4   -7    0    1   11
    1
    0    0    0
   -4   -7    0    1   12
    1
    0    0    0
   -4   -7    0    2    1
    1
    0    0    0
   -4   -7    0    2    2
    1
    0    0    0
   -4   -7    0    2    3
    1
    0    0    0
   -4   -7    0    2    4
    1
    0    0    0
   -4   -7    0    2    5
    1
    0   15    0
   -4   -7    0    2    6
    1
    0    0    0
   -4   -7    0    2    7
    1
    0   15    0
   -4   -7    0    2    8
    1
    0   15    0
   -4   -7    0    2    9
    1
    0   15    0
   -4   -7    0    2   10
    1
    0    0    0
   -4   -7    0    2   11
    1
    0    0    0
   -4   -7    0    2   12
    1
    0    0    0
   -4   -7    0    3    1
    1
    0    0    0
   -4   -7    0    3    2
    1
    0    0    0
   -4   -7    0    3    3
    1
    0    0    0
   -4   -7    0    3    4
    1
    0    0    0
   -4   -7    0    3    5
    1
    0   15    0
   -4   -7    0    3    6
    2
    0    0    0
    0   15    0
   -4   -7    0    3    7
    1
    0   15    0
   -4   -7    0    3    8
    1
    0   15    0
   -4   -7    0    3    9
    1
    0   15    0
   -4   -7    0    3   10
    1
    0    0    0
   -4   -7    0    3   11
    1
    0    0    0
   -4   -7    0    3   12
    1
    0    0    0
   -4   -7    0    4    1
    1
    0    0    0
   -4   -7    0    4    2
    1
    0    0    0
   -4   -7    0    4    3
    1
    0    0    0
   -4   -7    0    4    4
    1
    0    0    0
   -4   -7    0    4    5
    1
    0    0    0
   -4   -7    0    4    6
    1
    0    0    0
   -4   -7    0    4    7
    1
    0    0    0
   -4   -7    0    4    8
    1
    0    0    0
   -4   -7    0    4    9
    1
    0    0    0
   -4   -7    0    4   10
    1
    0    0    0
   -4   -7    0    4   11
    1
    0    0    0
   -4   -7    0    4   12
    1
    0    0    0
   -4   -7    0    5    1
    1
    0    0    0
   -4   -7    0    5    2
    1
    0    0    0
   -4   -7    0    5    3
    1
    0    0    0
   -4   -7    0    5    4
    1
    0    0    0
   -4   -7    0    5    5
    1
    0    0    0
   -4   -7    0    5    6
    1
    0    0    0
   -4   -7    0    5    7
    1
    0    0    0
   -4   -7    0    5    8
    1
    0    0    0
   -4   -7    0    5    9
    1
    0    0    0
   -4   -7    0    5   10
    1
    0    0    0
   -4   -7    0    5   11
    1
    0    0    0
   -4   -7    0    5   12
    1
    0    0    0
   -4   -7    0    6    1
    1
    0    0    0
   -4   -7    0    6    2
    1
    0    0    0
   -4   -7    0    6    3
    1
    0    0    0
   -4   -7    0    6    4
    1
    0    0    0
   -4   -7    0    6    5
    1
    0    0    0
   -4   -7    0    6    6
    1
    0    0    0
   -4   -7    0    6    7
    1
    0    0    0
   -4   -7    0    6    8
    1
    0    0    0
   -4   -7    0    6    9
    1
    0    0    0
   -4   -7    0    6   10
    1
    0    0    0
   -4   -7    0    6   11
    1
    0    0    0
   -4   -7    0    6   12
    1
    0    0    0
   -4   -7    0    7    1
    1
    0    0    0
   -4   -7    0    7    2
    1
    0    0    0
   -4   -7    0    7    3
    1
    0    0    0
   -4   -7    0    7    4
    1
    0    0    0
   -4   -7    0    7    5
    1
    0    0    0
   -4   -7    0    7    6
    1
    0    0    0
   -4   -7    0    7    7
    1
    0    0    0
   -4   -7    0    7    8
    1
    0    0    0
   -4   -7    0    7    9
    1
    0    0    0
   -4   -7    0    7   10
    1
    0    0    0
   -4   -7    0    7   11
    1
    0    0    0
   -4   -7    0    7   12
    1
    0    0    0
   -4   -7    0    8    1
    1
    0    0    0
   -4   -7    0    8    2
    1
    0    0    0
   -4   -7    0    8    3
    1
    0    0    0
   -4   -7    0    8    4
    1
    0    0    0
   -4   -7    0    8    5
    1
    0    0    0
   -4   -7    0    8    6
    1
    0    0    0
   -4   -7    0    8    7
    1
    0    0    0
   -4   -7    0    8    8
    1
    0    0    0
   -4   -7    0    8    9
    1
    0    0    0
   -4   -7    0    8   10
    1
    0    0    0
   -4   -7    0    8   11
    1
    0    0    0
   -4   -7    0    8   12
    1
    0    0    0
   -4   -7    0    9    1
    1
    0    0    0
   -4   -7    0    9    2
    1
    0    0    0
   -4   -7    0    9    3
    1
    0    0    0
   -4   -7    0    9    4
    1
    0    0    0
   -4   -7    0    9    5
    1
    0    0    0
   -4   -7    0    9    6
    1
    0    0    0
   -4   -7    0    9    7
    1
    0    0    0
   -4   -7    0    9    8
    1
    0    0    0
   -4   -7    0    9    9
    1
    0    0    0
   -4   -7    0    9   10
    1
    0    0    0
   -4   -7    0    9   11
    1
    0    0    0
   -4   -7    0    9   12
    1
    0    0    0
   -4   -7    0   10    1
    1
    0    0    0
   -4   -7    0   10    2
    1
    0    0    0
   -4   -7    0   10    3
    1
    0    0    0
   -4   -7    0   10    4
    1
    0    0    0
   -4   -7    0   10    5
    1
    0    0    0
   -4   -7    0   10    6
    1
    0    0    0
   -4   -7    0   10    7
    1
    0    0    0
   -4   -7    0   10    8
    1
    0   15    0
   -4   -7    0   10    9
    1
    0   15    0
   -4   -7    0   10   10
    1
    0    0    0
   -4   -7    0   10   11
    1
    0    0    0
   -4   -7    0   10   12
    1
    0    0    0
   -4   -7    0   11    1
    1
    0    0    0
   -4   -7    0   11    2
    1
    0    0    0
   -4   -7    0   11    3
    1
    0    0    0
   -4   -7    0   11    4
    1
    0    0    0
   -4   -7    0   11    5
    1
    0    0    0
   -4   -7    0   11    6
    1
    0    0    0
   -4   -7    0   11    7
    1
    0    0    0
   -4   -7    0   11    8
    1
    0    0    0
   -4   -7    0   11    9
    1
    0    0    0
   -4   -7    0   11   10
    1
    0    0    0
   -4   -7    0   11   11
    1
    0    0    0
   -4   -7    0   11   12
    1
    0    0    0
   -4   -7    0   12    1
    1
    0    0    0
   -4   -7    0   12    2
    1
    0    0    0
   -4   -7    0   12    3
    1
    0    0    0
   -4   -7    0   12    4
    1
    0    0    0
   -4   -7    0   12    5
    1
    0    0    0
   -4   -7    0   12    6
    1
    0    0    0
   -4   -7    0   12    7
    1
    0    0    0
   -4   -7    0   12    8
    1
    0   15    0
   -4   -7    0   12    9
    1
    0    0    0
   -4   -7    0   12   10
    1
    0    0    0
   -4   -7    0   12   11
    1
    0    0    0
   -4   -7    0   12   12
    1
    0    0    0
   -4   -6    0    1    1
    1
    0    0    0
   -4   -6    0    1    2
    1
    0    0    0
   -4   -6    0    1    3
    1
    0    0    0
   -4   -6    0    1    4
    1
    0    0    0
   -4   -6    0    1    5
    1
    0    0    0
   -4   -6    0    1    6
    1
    0    0    0
   -4   -6    0    1    7
    1
    0    0    0
   -4   -6    0    1    8
    1
    0    0    0
   -4   -6    0    1    9
    1
    0    0    0
   -4   -6    0    1   10
    1
    0    0    0
   -4   -6    0    1   11
    1
    0    0    0
   -4   -6    0    1   12
    1
    0    0    0
   -4   -6    0    2    1
    1
    0    0    0
   -4   -6    0    2    2
    1
    0    0    0
   -4   -6    0    2    3
    1
    0    0    0
   -4   -6    0    2    4
    1
    0    0    0
   -4   -6    0    2    5
    1
    0    0    0
   -4   -6    0    2    6
    1
    0    0    0
   -4   -6    0    2    7
    1
    0    0    0
   -4   -6    0    2    8
    1
    0    0    0
   -4   -6    0    2    9
    1
    0    0    0
   -4   -6    0    2   10
    1
    0    0    0
   -4   -6    0    2   11
    1
    0    0    0
   -4   -6    0    2   12
    1
    0    0    0
   -4   -6    0    3    1
    1
    0    0    0
   -4   -6    0    3    2
    1
    0    0    0
   -4   -6    0    3    3
    1
    0    0    0
   -4   -6    0    3    4
    1
    0    0    0
   -4   -6    0    3    5
    1
    0    0    0
   -4   -6    0    3    6
    1
    0    0    0
   -4   -6    0    3    7
    1
    0    0    0
   -4   -6    0    3    8
    1
    0    0    0
   -4   -6    0    3    9
    1
    0    0    0
   -4   -6    0    3   10
    1
    0    0    0
   -4   -6    0    3   11
    1
    0    0    0
   -4   -6    0    3   12
    1
    0    0    0
   -4   -6    0    4    1
    1
    0    0    0
   -4   -6    0    4    2
    1
    0    0    0
   -4   -6    0    4    3
    1
    0    0    0
   -4   -6    0    4    4
    1
    0    0    0
   -4   -6    0    4    5
    1
    0    0    0
   -4   -6    0    4    6
    1
    0    0    0
   -4   -6    0    4    7
    1
    0    0    0
   -4   -6    0    4    8
    1
    0    0    0
   -4   -6    0    4    9
    1
    0    0    0
   -4   -6    0    4   10
    1
    0    0    0
   -4   -6    0    4   11
    1
    0    0    0
   -4   -6    0    4   12
    1
    0    0    0
   -4   -6    0    5    1
    1
    0    0    0
   -4   -6    0    5    2
    1
    0    0    0
   -4   -6    0    5    3
    1
    0    0    0
   -4   -6    0    5    4
    1
    0    0    0
   -4   -6    0    5    5
    1
    0    0    0
   -4   -6    0    5    6
    1
    0    0    0
   -4   -6    0    5    7
    1
    0    0    0
   -4   -6    0    5    8
    1
    0    0    0
   -4   -6    0    5    9
    1
    0    0    0
   -4   -6    0    5   10
    1
    0    0    0
   -4   -6    0    5   11
    1
    0    0    0
   -4   -6    0    5   12
    1
    0    0    0
   -4   -6    0    6    1
    1
    0    0    0
   -4   -6    0    6    2
    1
    0    0    0
   -4   -6    0    6    3
    1
    0    0    0
   -4   -6    0    6    4
    1
    0    0    0
   -4   -6    0    6    5
    1
    0    0    0
   -4   -6    0    6    6
    1
    0    0    0
   -4   -6    0    6    7
    1
    0    0    0
   -4   -6    0    6    8
    1
    0    0    0
   -4   -6    0    6    9
    1
    0    0    0
   -4   -6    0    6   10
    1
    0    0    0
   -4   -6    0    6   11
    1
    0    0    0
   -4   -6    0    6   12
    1
    0    0    0
   -4   -6    0    7    1
    1
    0    0    0
   -4   -6    0    7    2
    1
    0    0    0
   -4   -6    0    7    3
    1
    0    0    0
   -4   -6    0    7    4
    1
    0    0    0
   -4   -6    0    7    5
    1
    0    0    0
   -4   -6    0    7    6
    1
    0    0    0
   -4   -6    0    7    7
    1
    0    0    0
   -4   -6    0    7    8
    1
    0    0    0
   -4   -6    0    7    9
    1
    0    0    0
   -4   -6    0    7   10
    1
    0    0    0
   -4   -6    0    7   11
    1
    0    0    0
   -4   -6    0    7   12
    1
    0    0    0
   -4   -6    0    8    1
    1
    0    0    0
   -4   -6    0    8    2
    1
    0    0    0
   -4   -6    0    8    3
    1
    0    0    0
   -4   -6    0    8    4
    1
    0    0    0
   -4   -6    0    8    5
    1
    0    0    0
   -4   -6    0    8    6
    1
    0    0    0
   -4   -6    0    8    7
    1
    0    0    0
   -4   -6    0    8    8
    1
    0    0    0
   -4   -6    0    8    9
    1
    0    0    0
   -4   -6    0    8   10
    1
    0    0    0
   -4   -6    0    8   11
    1
    0    0    0
   -4   -6    0    8   12
    1
    0    0    0
   -4   -6    0    9    1
    1
    0    0    0
   -4   -6    0    9    2
    1
    0    0    0
   -4   -6    0    9    3
    1
    0    0    0
   -4   -6    0    9    4
    1
    0    0    0
   -4   -6    0    9    5
    1
    0    0    0
   -4   -6    0    9    6
    1
    0    0    0
   -4   -6    0    9    7
    1
    0    0    0
   -4   -6    0    9    8
    1
    0    0    0
   -4   -6    0    9    9
    1
    0    0    0
   -4   -6    0    9   10
    1
    0    0    0
   -4   -6    0    9   11
    1
    0    0    0
   -4   -6    0    9   12
    1
    0    0    0
   -4   -6    0   10    1
    1
    0    0    0
   -4   -6    0   10    2
    1
    0    0    0
   -4   -6    0   10    3
    1
    0    0    0
   -4   -6    0   10    4
    1
    0    0    0
   -4   -6    0   10    5
    1
    0    0    0
   -4   -6    0   10    6
    1
    0    0    0
   -4   -6    0   10    7
    1
    0    0    0
   -4   -6    0   10    8
    1
    0    0    0
   -4   -6    0   10    9
    1
    0    0    0
   -4   -6    0   10   10
    1
    0    0    0
   -4   -6    0   10   11
    1
    0    0    0
   -4   -6    0   10   12
    1
    0    0    0
   -4   -6    0   11    1
    1
    0    0    0
   -4   -6    0   11    2
    1
    0    0    0
   -4   -6    0   11    3
    1
    0    0    0
   -4   -6    0   11    4
    1
    0    0    0
   -4   -6    0   11    5
    1
    0    0    0
   -4   -6    0   11    6
    1
    0    0    0
   -4   -6    0   11    7
    1
    0    0    0
   -4   -6    0   11    8
    1
    0    0    0
   -4   -6    0   11    9
    1
    0    0    0
   -4   -6    0   11   10
    1
    0    0    0
   -4   -6    0   11   11
    1
    0    0    0
   -4   -6    0   11   12
    1
    0    0    0
   -4   -6    0   12    1
    1
    0    0    0
   -4   -6    0   12    2
    1
    0    0    0
   -4   -6    0   12    3
    1
    0    0    0
   -4   -6    0   12    4
    1
    0    0    0
   -4   -6    0   12    5
    1
    0    0    0
   -4   -6    0   12    6
    1
    0    0    0
   -4   -6    0   12    7
    1
    0    0    0
   -4   -6    0   12    8
    1
    0    0    0
   -4   -6    0   12    9
    1
    0    0    0
   -4   -6    0   12   10
    1
    0    0    0
   -4   -6    0   12   11
    1
    0    0    0
   -4   -6    0   12   12
    1
    0    0    0
   -4   -5    0    1    1
    1
    0    0    0
   -4   -5    0    1    2
    1
    0    0    0
   -4   -5    0    1    3
    1
    0    0    0
   -4   -5    0    1    4
    1
    0    0    0
   -4   -5    0    1    5
    1
    0    0    0
   -4   -5    0    1    6
    1
    0    0    0
   -4   -5    0    1    7
    1
    0    0    0
   -4   -5    0    1    8
    1
    0    0    0
   -4   -5    0    1    9
    1
    0    0    0
   -4   -5    0    1   10
    1
    0    0    0
   -4   -5    0    1   11
    1
    0    0    0
   -4   -5    0    1   12
    1
    0    0    0
   -4   -5    0    2    1
    1
    0    0    0
   -4   -5    0    2    2
    1
    0    0    0
   -4   -5    0    2    3
    1
    0    0    0
   -4   -5    0    2    4
    1
    0    0    0
   -4   -5    0    2    5
    1
    0    0    0
   -4   -5    0    2    6
    1
    0    0    0
   -4   -5    0    2    7
    1
    0    0    0
   -4   -5    0    2    8
    1
    0    0    0
   -4   -5    0    2    9
    1
    0    0    0
   -4   -5    0    2   10
    1
    0    0    0
   -4   -5    0    2   11
    1
    0    0    0
   -4   -5    0    2   12
    1
    0    0    0
   -4   -5    0    3    1
    1
    0    0    0
   -4   -5    0    3    2
    1
    0    0    0
   -4   -5    0    3    3
    1
    0    0    0
   -4   -5    0    3    4
    1
    0    0    0
   -4   -5    0    3    5
    1
    0    0    0
   -4   -5    0    3    6
    1
    0    0    0
   -4   -5    0    3    7
    1
    0    0    0
   -4   -5    0    3    8
    1
    0    0    0
   -4   -5    0    3    9
    1
    0    0    0
   -4   -5    0    3   10
    1
    0    0    0
   -4   -5    0    3   11
    1
    0    0    0
   -4   -5    0    3   12
    1
    0    0    0
   -4   -5    0    4    1
    1
    0    0    0
   -4   -5    0    4    2
    1
    0    0    0
   -4   -5    0    4    3
    1
    0    0    0
   -4   -5    0    4    4
    1
    0    0    0
   -4   -5    0    4    5
    1
    0    0    0
   -4   -5    0    4    6
    1
    0    0    0
   -4   -5    0    4    7
    1
    0    0    0
   -4   -5    0    4    8
    1
    0    0    0
   -4   -5    0    4    9
    1
    0    0    0
   -4   -5    0    4   10
    1
    0    0    0
   -4   -5    0    4   11
    1
    0    0    0
   -4   -5    0    4   12
    1
    0    0    0
   -4   -5    0    5    1
    1
    0    0    0
   -4   -5    0    5    2
    1
    0    0    0
   -4   -5    0    5    3
    1
    0    0    0
   -4   -5    0    5    4
    1
    0    0    0
   -4   -5    0    5    5
    1
    0    0    0
   -4   -5    0    5    6
    1
    0    0    0
   -4   -5    0    5    7
    1
    0    0    0
   -4   -5    0    5    8
    1
    0    0    0
   -4   -5    0    5    9
    1
    0    0    0
   -4   -5    0    5   10
    1
    0    0    0
   -4   -5    0    5   11
    1
    0    0    0
   -4   -5    0    5   12
    1
    0    0    0
   -4   -5    0    6    1
    1
    0    0    0
   -4   -5    0    6    2
    1
    0    0    0
   -4   -5    0    6    3
    1
    0    0    0
   -4   -5    0    6    4
    1
    0    0    0
   -4   -5    0    6    5
    1
    0    0    0
   -4   -5    0    6    6
    1
    0    0    0
   -4   -5    0    6    7
    1
    0    0    0
   -4   -5    0    6    8
    1
    0    0    0
   -4   -5    0    6    9
    1
    0    0    0
   -4   -5    0    6   10
    1
    0    0    0
   -4   -5    0    6   11
    1
    0    0    0
   -4   -5    0    6   12
    1
    0    0    0
   -4   -5    0    7    1
    1
    0    0    0
   -4   -5    0    7    2
    1
    0    0    0
   -4   -5    0    7    3
    1
    0    0    0
   -4   -5    0    7    4
    1
    0    0    0
   -4   -5    0    7    5
    1
    0    0    0
   -4   -5    0    7    6
    1
    0    0    0
   -4   -5    0    7    7
    1
    0    0    0
   -4   -5    0    7    8
    1
    0    0    0
   -4   -5    0    7    9
    1
    0    0    0
   -4   -5    0    7   10
    1
    0    0    0
   -4   -5    0    7   11
    1
    0    0    0
   -4   -5    0    7   12
    1
    0    0    0
   -4   -5    0    8    1
    1
    0    0    0
   -4   -5    0    8    2
    1
    0    0    0
   -4   -5    0    8    3
    1
    0    0    0
   -4   -5    0    8    4
    1
    0    0    0
   -4   -5    0    8    5
    1
    0    0    0
   -4   -5    0    8    6
    1
    0    0    0
   -4   -5    0    8    7
    1
    0    0    0
   -4   -5    0    8    8
    1
    0    0    0
   -4   -5    0    8    9
    1
    0    0    0
   -4   -5    0    8   10
    1
    0    0    0
   -4   -5    0    8   11
    1
    0    0    0
   -4   -5    0    8   12
    1
    0    0    0
   -4   -5    0    9    1
    1
    0    0    0
   -4   -5    0    9    2
    1
    0    0    0
   -4   -5    0    9    3
    1
    0    0    0
   -4   -5    0    9    4
    1
    0    0    0
   -4   -5    0    9    5
    1
    0    0    0
   -4   -5    0    9    6
    1
    0    0    0
   -4   -5    0    9    7
    1
    0    0    0
   -4   -5    0    9    8
    1
    0    0    0
   -4   -5    0    9    9
    1
    0    0    0
   -4   -5    0    9   10
    1
    0    0    0
   -4   -5    0    9   11
    1
    0    0    0
   -4   -5    0    9   12
    1
    0    0    0
   -4   -5    0   10    1
    1
    0    0    0
   -4   -5    0   10    2
    1
    0    0    0
   -4   -5    0   10    3
    1
    0    0    0
   -4   -5    0   10    4
    1
    0    0    0
   -4   -5    0   10    5
    1
    0    0    0
   -4   -5    0   10    6
    1
    0    0    0
   -4   -5    0   10    7
    1
    0    0    0
   -4   -5    0   10    8
    1
    0    0    0
   -4   -5    0   10    9
    1
    0    0    0
   -4   -5    0   10   10
    1
    0    0    0
   -4   -5    0   10   11
    1
    0    0    0
   -4   -5    0   10   12
    1
    0    0    0
   -4   -5    0   11    1
    1
    0    0    0
   -4   -5    0   11    2
    1
    0    0    0
   -4   -5    0   11    3
    1
    0    0    0
   -4   -5    0   11    4
    1
    0    0    0
   -4   -5    0   11    5
    1
    0    0    0
   -4   -5    0   11    6
    1
    0    0    0
   -4   -5    0   11    7
    1
    0    0    0
   -4   -5    0   11    8
    1
    0    0    0
   -4   -5    0   11    9
    1
    0    0    0
   -4   -5    0   11   10
    1
    0    0    0
   -4   -5    0   11   11
    1
    0    0    0
   -4   -5    0   11   12
    1
    0    0    0
   -4   -5    0   12    1
    1
    0    0    0
   -4   -5    0   12    2
    1
    0    0    0
   -4   -5    0   12    3
    1
    0    0    0
   -4   -5    0   12    4
    1
    0    0    0
   -4   -5    0   12    5
    1
    0    0    0
   -4   -5    0   12    6
    1
    0    0    0
   -4   -5    0   12    7
    1
    0    0    0
   -4   -5    0   12    8
    1
    0    0    0
   -4   -5    0   12    9
    1
    0    0    0
   -4   -5    0   12   10
    1
    0    0    0
   -4   -5    0   12   11
    1
    0    0    0
   -4   -5    0   12   12
    1
    0    0    0
   -4   -4    0    1    1
    1
    0    0    0
   -4   -4    0    1    2
    1
    0    0    0
   -4   -4    0    1    3
    1
    0    0    0
   -4   -4    0    1    4
    1
    0    0    0
   -4   -4    0    1    5
    1
    0    0    0
   -4   -4    0    1    6
    1
    0    0    0
   -4   -4    0    1    7
    1
    0    0    0
   -4   -4    0    1    8
    1
    0    0    0
   -4   -4    0    1    9
    1
    0    0    0
   -4   -4    0    1   10
    1
    0    0    0
   -4   -4    0    1   11
    1
    0    0    0
   -4   -4    0    1   12
    1
    0    0    0
   -4   -4    0    2    1
    1
    0    0    0
   -4   -4    0    2    2
    1
    0    0    0
   -4   -4    0    2    3
    1
    0    0    0
   -4   -4    0    2    4
    1
    0    0    0
   -4   -4    0    2    5
    1
    0    0    0
   -4   -4    0    2    6
    1
    0    0    0
   -4   -4    0    2    7
    1
    0    0    0
   -4   -4    0    2    8
    1
    0    0    0
   -4   -4    0    2    9
    1
    0    0    0
   -4   -4    0    2   10
    1
    0    0    0
   -4   -4    0    2   11
    1
    0    0    0
   -4   -4    0    2   12
    1
    0    0    0
   -4   -4    0    3    1
    1
    0    0    0
   -4   -4    0    3    2
    1
    0    0    0
   -4   -4    0    3    3
    1
    0    0    0
   -4   -4    0    3    4
    1
    0    0    0
   -4   -4    0    3    5
    1
    0    0    0
   -4   -4    0    3    6
    1
    0    0    0
   -4   -4    0    3    7
    1
    0    0    0
   -4   -4    0    3    8
    1
    0    0    0
   -4   -4    0    3    9
    1
    0    0    0
   -4   -4    0    3   10
    1
    0    0    0
   -4   -4    0    3   11
    1
    0    0    0
   -4   -4    0    3   12
    1
    0    0    0
   -4   -4    0    4    1
    1
    0    0    0
   -4   -4    0    4    2
    1
    0    0    0
   -4   -4    0    4    3
    1
    0    0    0
   -4   -4    0    4    4
    1
    0    0    0
   -4   -4    0    4    5
    1
    0    0    0
   -4   -4    0    4    6
    1
    0    0    0
   -4   -4    0    4    7
    1
    0    0    0
   -4   -4    0    4    8
    1
    0    0    0
   -4   -4    0    4    9
    1
    0    0    0
   -4   -4    0    4   10
    1
    0    0    0
   -4   -4    0    4   11
    1
    0    0    0
   -4   -4    0    4   12
    1
    0    0    0
   -4   -4    0    5    1
    1
    0    0    0
   -4   -4    0    5    2
    1
    0    0    0
   -4   -4    0    5    3
    1
    0    0    0
   -4   -4    0    5    4
    1
    0    0    0
   -4   -4    0    5    5
    1
    0    0    0
   -4   -4    0    5    6
    1
    0    0    0
   -4   -4    0    5    7
    1
    0    0    0
   -4   -4    0    5    8
    1
    0    0    0
   -4   -4    0    5    9
    1
    0    0    0
   -4   -4    0    5   10
    1
    0    0    0
   -4   -4    0    5   11
    1
    0    0    0
   -4   -4    0    5   12
    1
    0    0    0
   -4   -4    0    6    1
    1
    0    0    0
   -4   -4    0    6    2
    1
    0    0    0
   -4   -4    0    6    3
    1
    0    0    0
   -4   -4    0    6    4
    1
    0    0    0
   -4   -4    0    6    5
    1
    0    0    0
   -4   -4    0    6    6
    1
    0    0    0
   -4   -4    0    6    7
    1
    0    0    0
   -4   -4    0    6    8
    1
    0    0    0
   -4   -4    0    6    9
    1
    0    0    0
   -4   -4    0    6   10
    1
    0    0    0
   -4   -4    0    6   11
    1
    0    0    0
   -4   -4    0    6   12
    1
    0    0    0
   -4   -4    0    7    1
    1
    0    0    0
   -4   -4    0    7    2
    1
    0    0    0
   -4   -4    0    7    3
    1
    0    0    0
   -4   -4    0    7    4
    1
    0    0    0
   -4   -4    0    7    5
    1
    0    0    0
   -4   -4    0    7    6
    1
    0    0    0
   -4   -4    0    7    7
    1
    0    0    0
   -4   -4    0    7    8
    1
    0    0    0
   -4   -4    0    7    9
    1
    0    0    0
   -4   -4    0    7   10
    1
    0    0    0
   -4   -4    0    7   11
    1
    0    0    0
   -4   -4    0    7   12
    1
    0    0    0
   -4   -4    0    8    1
    1
    0    0    0
   -4   -4    0    8    2
    1
    0    0    0
   -4   -4    0    8    3
    1
    0    0    0
   -4   -4    0    8    4
    1
    0    0    0
   -4   -4    0    8    5
    1
    0    0    0
   -4   -4    0    8    6
    1
    0    0    0
   -4   -4    0    8    7
    1
    0    0    0
   -4   -4    0    8    8
    1
    0    0    0
   -4   -4    0    8    9
    1
    0    0    0
   -4   -4    0    8   10
    1
    0    0    0
   -4   -4    0    8   11
    1
    0    0    0
   -4   -4    0    8   12
    1
    0    0    0
   -4   -4    0    9    1
    1
    0    0    0
   -4   -4    0    9    2
    1
    0    0    0
   -4   -4    0    9    3
    1
    0    0    0
   -4   -4    0    9    4
    1
    0    0    0
   -4   -4    0    9    5
    1
    0    0    0
   -4   -4    0    9    6
    1
    0    0    0
   -4   -4    0    9    7
    1
    0    0    0
   -4   -4    0    9    8
    1
    0    0    0
   -4   -4    0    9    9
    1
    0    0    0
   -4   -4    0    9   10
    1
    0    0    0
   -4   -4    0    9   11
    1
    0    0    0
   -4   -4    0    9   12
    1
    0    0    0
   -4   -4    0   10    1
    1
    0    0    0
   -4   -4    0   10    2
    1
    0    0    0
   -4   -4    0   10    3
    1
    0    0    0
   -4   -4    0   10    4
    1
    0    0    0
   -4   -4    0   10    5
    1
    0    0    0
   -4   -4    0   10    6
    1
    0    0    0
   -4   -4    0   10    7
    1
    0    0    0
   -4   -4    0   10    8
    1
    0    0    0
   -4   -4    0   10    9
    1
    0    0    0
   -4   -4    0   10   10
    1
    0    0    0
   -4   -4    0   10   11
    1
    0    0    0
   -4   -4    0   10   12
    1
    0    0    0
   -4   -4    0   11    1
    1
    0    0    0
   -4   -4    0   11    2
    1
    0    0    0
   -4   -4    0   11    3
    1
    0    0    0
   -4   -4    0   11    4
    1
    0    0    0
   -4   -4    0   11    5
    1
    0    0    0
   -4   -4    0   11    6
    1
    0    0    0
   -4   -4    0   11    7
    1
    0    0    0
   -4   -4    0   11    8
    1
    0    0    0
   -4   -4    0   11    9
    1
    0    0    0
   -4   -4    0   11   10
    1
    0    0    0
   -4   -4    0   11   11
    1
    0    0    0
   -4   -4    0   11   12
    1
    0    0    0
   -4   -4    0   12    1
    1
    0    0    0
   -4   -4    0   12    2
    1
    0    0    0
   -4   -4    0   12    3
    1
    0    0    0
   -4   -4    0   12    4
    1
    0    0    0
   -4   -4    0   12    5
    1
    0    0    0
   -4   -4    0   12    6
    1
    0    0    0
   -4   -4    0   12    7
    1
    0    0    0
   -4   -4    0   12    8
    1
    0    0    0
   -4   -4    0   12    9
    1
    0    0    0
   -4   -4    0   12   10
    1
    0    0    0
   -4   -4    0   12   11
    1
    0    0    0
   -4   -4    0   12   12
    1
    0    0    0
   -4   -3    0    1    1
    1
    0    0    0
   -4   -3    0    1    2
    1
    0    0    0
   -4   -3    0    1    3
    1
    0    0    0
   -4   -3    0    1    4
    1
    0    0    0
   -4   -3    0    1    5
    1
    0    0    0
   -4   -3    0    1    6
    1
    0    0    0
   -4   -3    0    1    7
    1
    0    0    0
   -4   -3    0    1    8
    1
    0    0    0
   -4   -3    0    1    9
    1
    0    0    0
   -4   -3    0    1   10
    1
    0    0    0
   -4   -3    0    1   11
    1
    0    0    0
   -4   -3    0    1   12
    1
    0    0    0
   -4   -3    0    2    1
    1
    0    0    0
   -4   -3    0    2    2
    1
    0    0    0
   -4   -3    0    2    3
    1
    0    0    0
   -4   -3    0    2    4
    1
    0    0    0
   -4   -3    0    2    5
    1
    0    0    0
   -4   -3    0    2    6
    1
    0    0    0
   -4   -3    0    2    7
    1
    0    0    0
   -4   -3    0    2    8
    1
    0    0    0
   -4   -3    0    2    9
    1
    0    0    0
   -4   -3    0    2   10
    1
    0    0    0
   -4   -3    0    2   11
    1
    0    0    0
   -4   -3    0    2   12
    1
    0    0    0
   -4   -3    0    3    1
    1
    0    0    0
   -4   -3    0    3    2
    1
    0    0    0
   -4   -3    0    3    3
    1
    0    0    0
   -4   -3    0    3    4
    1
    0    0    0
   -4   -3    0    3    5
    1
    0    0    0
   -4   -3    0    3    6
    1
    0    0    0
   -4   -3    0    3    7
    1
    0    0    0
   -4   -3    0    3    8
    1
    0    0    0
   -4   -3    0    3    9
    1
    0    0    0
   -4   -3    0    3   10
    1
    0    0    0
   -4   -3    0    3   11
    1
    0    0    0
   -4   -3    0    3   12
    1
    0    0    0
   -4   -3    0    4    1
    1
    0    0    0
   -4   -3    0    4    2
    1
    0    0    0
   -4   -3    0    4    3
    1
    0    0    0
   -4   -3    0    4    4
    1
    0    0    0
   -4   -3    0    4    5
    1
    0    0    0
   -4   -3    0    4    6
    1
    0    0    0
   -4   -3    0    4    7
    1
    0    0    0
   -4   -3    0    4    8
    1
    0    0    0
   -4   -3    0    4    9
    1
    0    0    0
   -4   -3    0    4   10
    1
    0    0    0
   -4   -3    0    4   11
    1
    0    0    0
   -4   -3    0    4   12
    1
    0    0    0
   -4   -3    0    5    1
    1
    0    0    0
   -4   -3    0    5    2
    1
    0    0    0
   -4   -3    0    5    3
    1
    0    0    0
   -4   -3    0    5    4
    1
    0    0    0
   -4   -3    0    5    5
    1
    0    0    0
   -4   -3    0    5    6
    1
    0    0    0
   -4   -3    0    5    7
    1
    0    0    0
   -4   -3    0    5    8
    1
    0    0    0
   -4   -3    0    5    9
    1
    0    0    0
   -4   -3    0    5   10
    1
    0    0    0
   -4   -3    0    5   11
    1
    0    0    0
   -4   -3    0    5   12
    1
    0    0    0
   -4   -3    0    6    1
    1
    0    0    0
   -4   -3    0    6    2
    1
    0    0    0
   -4   -3    0    6    3
    1
    0    0    0
   -4   -3    0    6    4
    1
    0    0    0
   -4   -3    0    6    5
    1
    0    0    0
   -4   -3    0    6    6
    1
    0    0    0
   -4   -3    0    6    7
    1
    0    0    0
   -4   -3    0    6    8
    1
    0    0    0
   -4   -3    0    6    9
    1
    0    0    0
   -4   -3    0    6   10
    1
    0    0    0
   -4   -3    0    6   11
    1
    0    0    0
   -4   -3    0    6   12
    1
    0    0    0
   -4   -3    0    7    1
    1
    0    0    0
   -4   -3    0    7    2
    1
    0    0    0
   -4   -3    0    7    3
    1
    0    0    0
   -4   -3    0    7    4
    1
    0    0    0
   -4   -3    0    7    5
    1
    0    0    0
   -4   -3    0    7    6
    1
    0    0    0
   -4   -3    0    7    7
    1
    0    0    0
   -4   -3    0    7    8
    1
    0    0    0
   -4   -3    0    7    9
    1
    0    0    0
   -4   -3    0    7   10
    1
    0    0    0
   -4   -3    0    7   11
    1
    0    0    0
   -4   -3    0    7   12
    1
    0    0    0
   -4   -3    0    8    1
    1
    0    0    0
   -4   -3    0    8    2
    1
    0    0    0
   -4   -3    0    8    3
    1
    0    0    0
   -4   -3    0    8    4
    1
    0    0    0
   -4   -3    0    8    5
    1
    0    0    0
   -4   -3    0    8    6
    1
    0    0    0
   -4   -3    0    8    7
    1
    0    0    0
   -4   -3    0    8    8
    1
    0    0    0
   -4   -3    0    8    9
    1
    0    0    0
   -4   -3    0    8   10
    1
    0    0    0
   -4   -3    0    8   11
    1
    0    0    0
   -4   -3    0    8   12
    1
    0    0    0
   -4   -3    0    9    1
    1
    0    0    0
   -4   -3    0    9    2
    1
    0    0    0
   -4   -3    0    9    3
    1
    0    0    0
   -4   -3    0    9    4
    1
    0    0    0
   -4   -3    0    9    5
    1
    0    0    0
   -4   -3    0    9    6
    1
    0    0    0
   -4   -3    0    9    7
    1
    0    0    0
   -4   -3    0    9    8
    1
    0    0    0
   -4   -3    0    9    9
    1
    0    0    0
   -4   -3    0    9   10
    1
    0    0    0
   -4   -3    0    9   11
    1
    0    0    0
   -4   -3    0    9   12
    1
    0    0    0
   -4   -3    0   10    1
    1
    0    0    0
   -4   -3    0   10    2
    1
    0    0    0
   -4   -3    0   10    3
    1
    0    0    0
   -4   -3    0   10    4
    1
    0    0    0
   -4   -3    0   10    5
    1
    0    0    0
   -4   -3    0   10    6
    1
    0    0    0
   -4   -3    0   10    7
    1
    0    0    0
   -4   -3    0   10    8
    1
    0    0    0
   -4   -3    0   10    9
    1
    0    0    0
   -4   -3    0   10   10
    1
    0    0    0
   -4   -3    0   10   11
    1
    0    0    0
   -4   -3    0   10   12
    1
    0    0    0
   -4   -3    0   11    1
    1
    0    0    0
   -4   -3    0   11    2
    1
    0    0    0
   -4   -3    0   11    3
    1
    0    0    0
   -4   -3    0   11    4
    1
    0    0    0
   -4   -3    0   11    5
    1
    0    0    0
   -4   -3    0   11    6
    1
    0    0    0
   -4   -3    0   11    7
    1
    0    0    0
   -4   -3    0   11    8
    1
    0    0    0
   -4   -3    0   11    9
    1
    0    0    0
   -4   -3    0   11   10
    1
    0    0    0
   -4   -3    0   11   11
    1
    0    0    0
   -4   -3    0   11   12
    1
    0    0    0
   -4   -3    0   12    1
    1
    0    0    0
   -4   -3    0   12    2
    1
    0    0    0
   -4   -3    0   12    3
    1
    0    0    0
   -4   -3    0   12    4
    1
    0    0    0
   -4   -3    0   12    5
    1
    0    0    0
   -4   -3    0   12    6
    1
    0    0    0
   -4   -3    0   12    7
    1
    0    0    0
   -4   -3    0   12    8
    1
    0    0    0
   -4   -3    0   12    9
    1
    0    0    0
   -4   -3    0   12   10
    1
    0    0    0
   -4   -3    0   12   11
    1
    0    0    0
   -4   -3    0   12   12
    1
    0    0    0
   -4   -2    0    1    1
    1
    0    0    0
   -4   -2    0    1    2
    1
    0    0    0
   -4   -2    0    1    3
    1
    0    0    0
   -4   -2    0    1    4
    1
    0    0    0
   -4   -2    0    1    5
    1
    0    0    0
   -4   -2    0    1    6
    1
    0    0    0
   -4   -2    0    1    7
    1
    0    0    0
   -4   -2    0    1    8
    1
    0    0    0
   -4   -2    0    1    9
    1
    0    0    0
   -4   -2    0    1   10
    1
    0    0    0
   -4   -2    0    1   11
    1
    0    0    0
   -4   -2    0    1   12
    1
    0    0    0
   -4   -2    0    2    1
    1
    0    0    0
   -4   -2    0    2    2
    1
    0    0    0
   -4   -2    0    2    3
    1
    0    0    0
   -4   -2    0    2    4
    1
    0    0    0
   -4   -2    0    2    5
    1
    0    0    0
   -4   -2    0    2    6
    1
    0    0    0
   -4   -2    0    2    7
    1
    0    0    0
   -4   -2    0    2    8
    1
    0    0    0
   -4   -2    0    2    9
    1
    0    0    0
   -4   -2    0    2   10
    1
    0    0    0
   -4   -2    0    2   11
    1
    0    0    0
   -4   -2    0    2   12
    1
    0    0    0
   -4   -2    0    3    1
    1
    0    0    0
   -4   -2    0    3    2
    1
    0    0    0
   -4   -2    0    3    3
    1
    0    0    0
   -4   -2    0    3    4
    1
    0    0    0
   -4   -2    0    3    5
    1
    0    0    0
   -4   -2    0    3    6
    1
    0    0    0
   -4   -2    0    3    7
    1
    0    0    0
   -4   -2    0    3    8
    1
    0    0    0
   -4   -2    0    3    9
    1
    0    0    0
   -4   -2    0    3   10
    1
    0    0    0
   -4   -2    0    3   11
    1
    0    0    0
   -4   -2    0    3   12
    1
    0    0    0
   -4   -2    0    4    1
    1
    0    0    0
   -4   -2    0    4    2
    1
    0    0    0
   -4   -2    0    4    3
    1
    0    0    0
   -4   -2    0    4    4
    1
    0    0    0
   -4   -2    0    4    5
    1
    0    0    0
   -4   -2    0    4    6
    1
    0    0    0
   -4   -2    0    4    7
    1
    0    0    0
   -4   -2    0    4    8
    1
    0    0    0
   -4   -2    0    4    9
    1
    0    0    0
   -4   -2    0    4   10
    1
    0    0    0
   -4   -2    0    4   11
    1
    0    0    0
   -4   -2    0    4   12
    1
    0    0    0
   -4   -2    0    5    1
    1
    0    0    0
   -4   -2    0    5    2
    1
    0    0    0
   -4   -2    0    5    3
    1
    0    0    0
   -4   -2    0    5    4
    1
    0    0    0
   -4   -2    0    5    5
    1
    0    0    0
   -4   -2    0    5    6
    1
    0    0    0
   -4   -2    0    5    7
    1
    0    0    0
   -4   -2    0    5    8
    1
    0    0    0
   -4   -2    0    5    9
    1
    0    0    0
   -4   -2    0    5   10
    1
    0    0    0
   -4   -2    0    5   11
    1
    0    0    0
   -4   -2    0    5   12
    1
    0    0    0
   -4   -2    0    6    1
    1
    0    0    0
   -4   -2    0    6    2
    1
    0    0    0
   -4   -2    0    6    3
    1
    0    0    0
   -4   -2    0    6    4
    1
    0    0    0
   -4   -2    0    6    5
    1
    0    0    0
   -4   -2    0    6    6
    1
    0    0    0
   -4   -2    0    6    7
    1
    0    0    0
   -4   -2    0    6    8
    1
    0    0    0
   -4   -2    0    6    9
    1
    0    0    0
   -4   -2    0    6   10
    1
    0    0    0
   -4   -2    0    6   11
    1
    0    0    0
   -4   -2    0    6   12
    1
    0    0    0
   -4   -2    0    7    1
    1
    0    0    0
   -4   -2    0    7    2
    1
    0    0    0
   -4   -2    0    7    3
    1
    0    0    0
   -4   -2    0    7    4
    1
    0    0    0
   -4   -2    0    7    5
    1
    0    0    0
   -4   -2    0    7    6
    1
    0    0    0
   -4   -2    0    7    7
    1
    0    0    0
   -4   -2    0    7    8
    1
    0    0    0
   -4   -2    0    7    9
    1
    0    0    0
   -4   -2    0    7   10
    1
    0    0    0
   -4   -2    0    7   11
    1
    0    0    0
   -4   -2    0    7   12
    1
    0    0    0
   -4   -2    0    8    1
    1
    0    0    0
   -4   -2    0    8    2
    1
    0    0    0
   -4   -2    0    8    3
    1
    0    0    0
   -4   -2    0    8    4
    1
    0    0    0
   -4   -2    0    8    5
    1
    0    0    0
   -4   -2    0    8    6
    1
    0    0    0
   -4   -2    0    8    7
    1
    0    0    0
   -4   -2    0    8    8
    1
    0    0    0
   -4   -2    0    8    9
    1
    0    0    0
   -4   -2    0    8   10
    1
    0    0    0
   -4   -2    0    8   11
    1
    0    0    0
   -4   -2    0    8   12
    1
    0    0    0
   -4   -2    0    9    1
    1
    0    0    0
   -4   -2    0    9    2
    1
    0    0    0
   -4   -2    0    9    3
    1
    0    0    0
   -4   -2    0    9    4
    1
    0    0    0
   -4   -2    0    9    5
    1
    0    0    0
   -4   -2    0    9    6
    1
    0    0    0
   -4   -2    0    9    7
    1
    0    0    0
   -4   -2    0    9    8
    1
    0    0    0
   -4   -2    0    9    9
    1
    0    0    0
   -4   -2    0    9   10
    1
    0    0    0
   -4   -2    0    9   11
    1
    0    0    0
   -4   -2    0    9   12
    1
    0    0    0
   -4   -2    0   10    1
    1
    0    0    0
   -4   -2    0   10    2
    1
    0    0    0
   -4   -2    0   10    3
    1
    0    0    0
   -4   -2    0   10    4
    1
    0    0    0
   -4   -2    0   10    5
    1
    0    0    0
   -4   -2    0   10    6
    1
    0    0    0
   -4   -2    0   10    7
    1
    0    0    0
   -4   -2    0   10    8
    1
    0    0    0
   -4   -2    0   10    9
    1
    0    0    0
   -4   -2    0   10   10
    1
    0    0    0
   -4   -2    0   10   11
    1
    0    0    0
   -4   -2    0   10   12
    1
    0    0    0
   -4   -2    0   11    1
    1
    0    0    0
   -4   -2    0   11    2
    1
    0    0    0
   -4   -2    0   11    3
    1
    0    0    0
   -4   -2    0   11    4
    1
    0    0    0
   -4   -2    0   11    5
    1
    0    0    0
   -4   -2    0   11    6
    1
    0    0    0
   -4   -2    0   11    7
    1
    0    0    0
   -4   -2    0   11    8
    1
    0    0    0
   -4   -2    0   11    9
    1
    0    0    0
   -4   -2    0   11   10
    1
    0    0    0
   -4   -2    0   11   11
    1
    0    0    0
   -4   -2    0   11   12
    1
    0    0    0
   -4   -2    0   12    1
    1
    0    0    0
   -4   -2    0   12    2
    1
    0    0    0
   -4   -2    0   12    3
    1
    0    0    0
   -4   -2    0   12    4
    1
    0    0    0
   -4   -2    0   12    5
    1
    0    0    0
   -4   -2    0   12    6
    1
    0    0    0
   -4   -2    0   12    7
    1
    0    0    0
   -4   -2    0   12    8
    1
    0    0    0
   -4   -2    0   12    9
    1
    0    0    0
   -4   -2    0   12   10
    1
    0    0    0
   -4   -2    0   12   11
    1
    0    0    0
   -4   -2    0   12   12
    1
    0    0    0
   -4   -1    0    1    1
    1
    0    0    0
   -4   -1    0    1    2
    1
    0    0    0
   -4   -1    0    1    3
    1
    0    0    0
   -4   -1    0    1    4
    1
    0    0    0
   -4   -1    0    1    5
    1
    0    0    0
   -4   -1    0    1    6
    1
    0    0    0
   -4   -1    0    1    7
    1
    0    0    0
   -4   -1    0    1    8
    1
    0    0    0
   -4   -1    0    1    9
    1
    0    0    0
   -4   -1    0    1   10
    1
    0    0    0
   -4   -1    0    1   11
    1
    0    0    0
   -4   -1    0    1   12
    1
    0    0    0
   -4   -1    0    2    1
    1
    0    0    0
   -4   -1    0    2    2
    1
    0    0    0
   -4   -1    0    2    3
    1
    0    0    0
   -4   -1    0    2    4
    1
    0    0    0
   -4   -1    0    2    5
    1
    0    0    0
   -4   -1    0    2    6
    1
    0    0    0
   -4   -1    0    2    7
    1
    0    0    0
   -4   -1    0    2    8
    1
    0    0    0
   -4   -1    0    2    9
    1
    0    0    0
   -4   -1    0    2   10
    1
    0    0    0
   -4   -1    0    2   11
    1
    0    0    0
   -4   -1    0    2   12
    1
    0    0    0
   -4   -1    0    3    1
    1
    0    0    0
   -4   -1    0    3    2
    1
    0    0    0
   -4   -1    0    3    3
    1
    0    0    0
   -4   -1    0    3    4
    1
    0    0    0
   -4   -1    0    3    5
    1
    0    0    0
   -4   -1    0    3    6
    1
    0    0    0
   -4   -1    0    3    7
    1
    0    0    0
   -4   -1    0    3    8
    1
    0    0    0
   -4   -1    0    3    9
    1
    0    0    0
   -4   -1    0    3   10
    1
    0    0    0
   -4   -1    0    3   11
    1
    0    0    0
   -4   -1    0    3   12
    1
    0    0    0
   -4   -1    0    4    1
    1
    0    0    0
   -4   -1    0    4    2
    1
    0    0    0
   -4   -1    0    4    3
    1
    0    0    0
   -4   -1    0    4    4
    1
    0    0    0
   -4   -1    0    4    5
    1
    0    0    0
   -4   -1    0    4    6
    1
    0    0    0
   -4   -1    0    4    7
    1
    0    0    0
   -4   -1    0    4    8
    1
    0    0    0
   -4   -1    0    4    9
    1
    0    0    0
   -4   -1    0    4   10
    1
    0    0    0
   -4   -1    0    4   11
    1
    0    0    0
   -4   -1    0    4   12
    1
    0    0    0
   -4   -1    0    5    1
    1
    0    0    0
   -4   -1    0    5    2
    1
    0    0    0
   -4   -1    0    5    3
    1
    0    0    0
   -4   -1    0    5    4
    1
    0    0    0
   -4   -1    0    5    5
    1
    0    0    0
   -4   -1    0    5    6
    1
    0    0    0
   -4   -1    0    5    7
    1
    0    0    0
   -4   -1    0    5    8
    1
    0    0    0
   -4   -1    0    5    9
    1
    0    0    0
   -4   -1    0    5   10
    1
    0    0    0
   -4   -1    0    5   11
    1
    0    0    0
   -4   -1    0    5   12
    1
    0    0    0
   -4   -1    0    6    1
    1
    0    0    0
   -4   -1    0    6    2
    1
    0    0    0
   -4   -1    0    6    3
    1
    0    0    0
   -4   -1    0    6    4
    1
    0    0    0
   -4   -1    0    6    5
    1
    0    0    0
   -4   -1    0    6    6
    1
    0    0    0
   -4   -1    0    6    7
    1
    0    0    0
   -4   -1    0    6    8
    1
    0    0    0
   -4   -1    0    6    9
    1
    0    0    0
   -4   -1    0    6   10
    1
    0    0    0
   -4   -1    0    6   11
    1
    0    0    0
   -4   -1    0    6   12
    1
    0    0    0
   -4   -1    0    7    1
    1
    0    0    0
   -4   -1    0    7    2
    1
    0    0    0
   -4   -1    0    7    3
    1
    0    0    0
   -4   -1    0    7    4
    1
    0    0    0
   -4   -1    0    7    5
    1
    0    0    0
   -4   -1    0    7    6
    1
    0    0    0
   -4   -1    0    7    7
    1
    0    0    0
   -4   -1    0    7    8
    1
    0    0    0
   -4   -1    0    7    9
    1
    0    0    0
   -4   -1    0    7   10
    1
    0    0    0
   -4   -1    0    7   11
    1
    0    0    0
   -4   -1    0    7   12
    1
    0    0    0
   -4   -1    0    8    1
    1
    0    0    0
   -4   -1    0    8    2
    1
    0    0    0
   -4   -1    0    8    3
    1
    0    0    0
   -4   -1    0    8    4
    1
    0    0    0
   -4   -1    0    8    5
    1
    0    0    0
   -4   -1    0    8    6
    1
    0    0    0
   -4   -1    0    8    7
    1
    0    0    0
   -4   -1    0    8    8
    1
    0    0    0
   -4   -1    0    8    9
    1
    0    0    0
   -4   -1    0    8   10
    1
    0    0    0
   -4   -1    0    8   11
    1
    0    0    0
   -4   -1    0    8   12
    1
    0    0    0
   -4   -1    0    9    1
    1
    0    0    0
   -4   -1    0    9    2
    1
    0    0    0
   -4   -1    0    9    3
    1
    0    0    0
   -4   -1    0    9    4
    1
    0    0    0
   -4   -1    0    9    5
    1
    0    0    0
   -4   -1    0    9    6
    1
    0    0    0
   -4   -1    0    9    7
    1
    0    0    0
   -4   -1    0    9    8
    1
    0    0    0
   -4   -1    0    9    9
    1
    0    0    0
   -4   -1    0    9   10
    1
    0    0    0
   -4   -1    0    9   11
    1
    0    0    0
   -4   -1    0    9   12
    1
    0    0    0
   -4   -1    0   10    1
    1
    0    0    0
   -4   -1    0   10    2
    1
    0    0    0
   -4   -1    0   10    3
    1
    0    0    0
   -4   -1    0   10    4
    1
    0    0    0
   -4   -1    0   10    5
    1
    0    0    0
   -4   -1    0   10    6
    1
    0    0    0
   -4   -1    0   10    7
    1
    0    0    0
   -4   -1    0   10    8
    1
    0    0    0
   -4   -1    0   10    9
    1
    0    0    0
   -4   -1    0   10   10
    1
    0    0    0
   -4   -1    0   10   11
    1
    0    0    0
   -4   -1    0   10   12
    1
    0    0    0
   -4   -1    0   11    1
    1
    0    0    0
   -4   -1    0   11    2
    1
    0    0    0
   -4   -1    0   11    3
    1
    0    0    0
   -4   -1    0   11    4
    1
    0    0    0
   -4   -1    0   11    5
    1
    0    0    0
   -4   -1    0   11    6
    1
    0    0    0
   -4   -1    0   11    7
    1
    0    0    0
   -4   -1    0   11    8
    1
    0    0    0
   -4   -1    0   11    9
    1
    0    0    0
   -4   -1    0   11   10
    1
    0    0    0
   -4   -1    0   11   11
    1
    0    0    0
   -4   -1    0   11   12
    1
    0    0    0
   -4   -1    0   12    1
    1
    0    0    0
   -4   -1    0   12    2
    1
    0    0    0
   -4   -1    0   12    3
    1
    0    0    0
   -4   -1    0   12    4
    1
    0    0    0
   -4   -1    0   12    5
    1
    0    0    0
   -4   -1    0   12    6
    1
    0    0    0
   -4   -1    0   12    7
    1
    0    0    0
   -4   -1    0   12    8
    1
    0    0    0
   -4   -1    0   12    9
    1
    0    0    0
   -4   -1    0   12   10
    1
    0    0    0
   -4   -1    0   12   11
    1
    0    0    0
   -4   -1    0   12   12
    1
    0    0    0
   -4    0    0    1    1
    1
    0    0    0
   -4    0    0    1    2
    1
    0    0    0
   -4    0    0    1    3
    1
    0    0    0
   -4    0    0    1    4
    1
    0    0    0
   -4    0    0    1    5
    1
    0    0    0
   -4    0    0    1    6
    1
    0    0    0
   -4    0    0    1    7
    1
    0    0    0
   -4    0    0    1    8
    1
    0    0    0
   -4    0    0    1    9
    1
    0    0    0
   -4    0    0    1   10
    1
    0    0    0
   -4    0    0    1   11
    1
    0    0    0
   -4    0    0    1   12
    1
    0    0    0
   -4    0    0    2    1
    1
    0    0    0
   -4    0    0    2    2
    1
    0    0    0
   -4    0    0    2    3
    1
    0    0    0
   -4    0    0    2    4
    1
    0    0    0
   -4    0    0    2    5
    1
    0    0    0
   -4    0    0    2    6
    1
    0    0    0
   -4    0    0    2    7
    1
    0    0    0
   -4    0    0    2    8
    1
    0    0    0
   -4    0    0    2    9
    1
    0    0    0
   -4    0    0    2   10
    1
    0    0    0
   -4    0    0    2   11
    1
    0    0    0
   -4    0    0    2   12
    1
    0    0    0
   -4    0    0    3    1
    1
    0    0    0
   -4    0    0    3    2
    1
    0    0    0
   -4    0    0    3    3
    1
    0    0    0
   -4    0    0    3    4
    1
    0    0    0
   -4    0    0    3    5
    1
    0    0    0
   -4    0    0    3    6
    1
    0    0    0
   -4    0    0    3    7
    1
    0    0    0
   -4    0    0    3    8
    1
    0    0    0
   -4    0    0    3    9
    1
    0    0    0
   -4    0    0    3   10
    1
    0    0    0
   -4    0    0    3   11
    1
    0    0    0
   -4    0    0    3   12
    1
    0    0    0
   -4    0    0    4    1
    1
    0    0    0
   -4    0    0    4    2
    1
    0    0    0
   -4    0    0    4    3
    1
    0    0    0
   -4    0    0    4    4
    1
    0    0    0
   -4    0    0    4    5
    1
    0    0    0
   -4    0    0    4    6
    1
    0    0    0
   -4    0    0    4    7
    1
    0    0    0
   -4    0    0    4    8
    1
    0    0    0
   -4    0    0    4    9
    1
    0    0    0
   -4    0    0    4   10
    1
    0    0    0
   -4    0    0    4   11
    1
    0    0    0
   -4    0    0    4   12
    1
    0    0    0
   -4    0    0    5    1
    1
    0    0    0
   -4    0    0    5    2
    1
    0    0    0
   -4    0    0    5    3
    1
    0    0    0
   -4    0    0    5    4
    1
    0    0    0
   -4    0    0    5    5
    1
    0    0    0
   -4    0    0    5    6
    1
    0    0    0
   -4    0    0    5    7
    1
    0    0    0
   -4    0    0    5    8
    1
    0    0    0
   -4    0    0    5    9
    1
    0    0    0
   -4    0    0    5   10
    1
    0    0    0
   -4    0    0    5   11
    1
    0    0    0
   -4    0    0    5   12
    1
    0    0    0
   -4    0    0    6    1
    1
    0    0    0
   -4    0    0    6    2
    1
    0    0    0
   -4    0    0    6    3
    1
    0    0    0
   -4    0    0    6    4
    1
    0    0    0
   -4    0    0    6    5
    1
    0    0    0
   -4    0    0    6    6
    1
    0    0    0
   -4    0    0    6    7
    1
    0    0    0
   -4    0    0    6    8
    1
    0    0    0
   -4    0    0    6    9
    1
    0    0    0
   -4    0    0    6   10
    1
    0    0    0
   -4    0    0    6   11
    1
    0    0    0
   -4    0    0    6   12
    1
    0    0    0
   -4    0    0    7    1
    1
    0    0    0
   -4    0    0    7    2
    1
    0    0    0
   -4    0    0    7    3
    1
    0    0    0
   -4    0    0    7    4
    1
    0    0    0
   -4    0    0    7    5
    1
    0    0    0
   -4    0    0    7    6
    1
    0    0    0
   -4    0    0    7    7
    1
    0    0    0
   -4    0    0    7    8
    1
    0    0    0
   -4    0    0    7    9
    1
    0    0    0
   -4    0    0    7   10
    1
    0    0    0
   -4    0    0    7   11
    1
    0    0    0
   -4    0    0    7   12
    1
    0    0    0
   -4    0    0    8    1
    1
    0    0    0
   -4    0    0    8    2
    1
    0    0    0
   -4    0    0    8    3
    1
    0    0    0
   -4    0    0    8    4
    1
    0    0    0
   -4    0    0    8    5
    1
    0    0    0
   -4    0    0    8    6
    1
    0    0    0
   -4    0    0    8    7
    1
    0    0    0
   -4    0    0    8    8
    1
    0    0    0
   -4    0    0    8    9
    1
    0    0    0
   -4    0    0    8   10
    1
    0    0    0
   -4    0    0    8   11
    1
    0    0    0
   -4    0    0    8   12
    1
    0    0    0
   -4    0    0    9    1
    1
    0    0    0
   -4    0    0    9    2
    1
    0    0    0
   -4    0    0    9    3
    1
    0    0    0
   -4    0    0    9    4
    1
    0    0    0
   -4    0    0    9    5
    1
    0    0    0
   -4    0    0    9    6
    1
    0    0    0
   -4    0    0    9    7
    1
    0    0    0
   -4    0    0    9    8
    1
    0    0    0
   -4    0    0    9    9
    1
    0    0    0
   -4    0    0    9   10
    1
    0    0    0
   -4    0    0    9   11
    1
    0    0    0
   -4    0    0    9   12
    1
    0    0    0
   -4    0    0   10    1
    1
    0    0    0
   -4    0    0   10    2
    1
    0    0    0
   -4    0    0   10    3
    1
    0    0    0
   -4    0    0   10    4
    1
    0    0    0
   -4    0    0   10    5
    1
    0    0    0
   -4    0    0   10    6
    1
    0    0    0
   -4    0    0   10    7
    1
    0    0    0
   -4    0    0   10    8
    1
    0    0    0
   -4    0    0   10    9
    1
    0    0    0
   -4    0    0   10   10
    1
    0    0    0
   -4    0    0   10   11
    1
    0    0    0
   -4    0    0   10   12
    1
    0    0    0
   -4    0    0   11    1
    1
    0    0    0
   -4    0    0   11    2
    1
    0    0    0
   -4    0    0   11    3
    1
    0    0    0
   -4    0    0   11    4
    1
    0    0    0
   -4    0    0   11    5
    1
    0    0    0
   -4    0    0   11    6
    1
    0    0    0
   -4    0    0   11    7
    1
    0    0    0
   -4    0    0   11    8
    1
    0    0    0
   -4    0    0   11    9
    1
    0    0    0
   -4    0    0   11   10
    1
    0    0    0
   -4    0    0   11   11
    1
    0    0    0
   -4    0    0   11   12
    1
    0    0    0
   -4    0    0   12    1
    1
    0    0    0
   -4    0    0   12    2
    1
    0    0    0
   -4    0    0   12    3
    1
    0    0    0
   -4    0    0   12    4
    1
    0    0    0
   -4    0    0   12    5
    1
    0    0    0
   -4    0    0   12    6
    1
    0    0    0
   -4    0    0   12    7
    1
    0    0    0
   -4    0    0   12    8
    1
    0    0    0
   -4    0    0   12    9
    1
    0    0    0
   -4    0    0   12   10
    1
    0    0    0
   -4    0    0   12   11
    1
    0    0    0
   -4    0    0   12   12
    1
    0    0    0
   -4    1    0    1    1
    1
    0    0    0
   -4    1    0    1    2
    1
    0    0    0
   -4    1    0    1    3
    1
    0    0    0
   -4    1    0    1    4
    1
    0    0    0
   -4    1    0    1    5
    1
    0    0    0
   -4    1    0    1    6
    1
    0    0    0
   -4    1    0    1    7
    1
    0    0    0
   -4    1    0    1    8
    1
    0    0    0
   -4    1    0    1    9
    1
    0    0    0
   -4    1    0    1   10
    1
    0    0    0
   -4    1    0    1   11
    1
    0    0    0
   -4    1    0    1   12
    1
    0    0    0
   -4    1    0    2    1
    1
    0    0    0
   -4    1    0    2    2
    1
    0    0    0
   -4    1    0    2    3
    1
    0    0    0
   -4    1    0    2    4
    1
    0    0    0
   -4    1    0    2    5
    1
    0    0    0
   -4    1    0    2    6
    1
    0    0    0
   -4    1    0    2    7
    1
    0    0    0
   -4    1    0    2    8
    1
    0    0    0
   -4    1    0    2    9
    1
    0    0    0
   -4    1    0    2   10
    1
    0    0    0
   -4    1    0    2   11
    1
    0    0    0
   -4    1    0    2   12
    1
    0    0    0
   -4    1    0    3    1
    1
    0    0    0
   -4    1    0    3    2
    1
    0    0    0
   -4    1    0    3    3
    1
    0    0    0
   -4    1    0    3    4
    1
    0    0    0
   -4    1    0    3    5
    1
    0    0    0
   -4    1    0    3    6
    1
    0    0    0
   -4    1    0    3    7
    1
    0    0    0
   -4    1    0    3    8
    1
    0    0    0
   -4    1    0    3    9
    1
    0    0    0
   -4    1    0    3   10
    1
    0    0    0
   -4    1    0    3   11
    1
    0    0    0
   -4    1    0    3   12
    1
    0    0    0
   -4    1    0    4    1
    1
    0    0    0
   -4    1    0    4    2
    1
    0    0    0
   -4    1    0    4    3
    1
    0    0    0
   -4    1    0    4    4
    1
    0    0    0
   -4    1    0    4    5
    1
    0    0    0
   -4    1    0    4    6
    1
    0    0    0
   -4    1    0    4    7
    1
    0    0    0
   -4    1    0    4    8
    1
    0    0    0
   -4    1    0    4    9
    1
    0    0    0
   -4    1    0    4   10
    1
    0    0    0
   -4    1    0    4   11
    1
    0    0    0
   -4    1    0    4   12
    1
    0    0    0
   -4    1    0    5    1
    1
    0    0    0
   -4    1    0    5    2
    1
    0    0    0
   -4    1    0    5    3
    1
    0    0    0
   -4    1    0    5    4
    1
    0    0    0
   -4    1    0    5    5
    1
    0    0    0
   -4    1    0    5    6
    1
    0    0    0
   -4    1    0    5    7
    1
    0    0    0
   -4    1    0    5    8
    1
    0    0    0
   -4    1    0    5    9
    1
    0    0    0
   -4    1    0    5   10
    1
    0    0    0
   -4    1    0    5   11
    1
    0    0    0
   -4    1    0    5   12
    1
    0    0    0
   -4    1    0    6    1
    1
    0    0    0
   -4    1    0    6    2
    1
    0    0    0
   -4    1    0    6    3
    1
    0    0    0
   -4    1    0    6    4
    1
    0    0    0
   -4    1    0    6    5
    1
    0    0    0
   -4    1    0    6    6
    1
    0    0    0
   -4    1    0    6    7
    1
    0    0    0
   -4    1    0    6    8
    1
    0    0    0
   -4    1    0    6    9
    1
    0    0    0
   -4    1    0    6   10
    1
    0    0    0
   -4    1    0    6   11
    1
    0    0    0
   -4    1    0    6   12
    1
    0    0    0
   -4    1    0    7    1
    1
    0    0    0
   -4    1    0    7    2
    1
    0    0    0
   -4    1    0    7    3
    1
    0    0    0
   -4    1    0    7    4
    1
    0    0    0
   -4    1    0    7    5
    1
    0    0    0
   -4    1    0    7    6
    1
    0    0    0
   -4    1    0    7    7
    1
    0    0    0
   -4    1    0    7    8
    1
    0    0    0
   -4    1    0    7    9
    1
    0    0    0
   -4    1    0    7   10
    1
    0    0    0
   -4    1    0    7   11
    1
    0    0    0
   -4    1    0    7   12
    1
    0    0    0
   -4    1    0    8    1
    1
    0    0    0
   -4    1    0    8    2
    1
    0    0    0
   -4    1    0    8    3
    1
    0    0    0
   -4    1    0    8    4
    1
    0    0    0
   -4    1    0    8    5
    1
    0    0    0
   -4    1    0    8    6
    1
    0    0    0
   -4    1    0    8    7
    1
    0    0    0
   -4    1    0    8    8
    1
    0    0    0
   -4    1    0    8    9
    1
    0    0    0
   -4    1    0    8   10
    1
    0    0    0
   -4    1    0    8   11
    1
    0    0    0
   -4    1    0    8   12
    1
    0    0    0
   -4    1    0    9    1
    1
    0    0    0
   -4    1    0    9    2
    1
    0    0    0
   -4    1    0    9    3
    1
    0    0    0
   -4    1    0    9    4
    1
    0    0    0
   -4    1    0    9    5
    1
    0    0    0
   -4    1    0    9    6
    1
    0    0    0
   -4    1    0    9    7
    1
    0    0    0
   -4    1    0    9    8
    1
    0    0    0
   -4    1    0    9    9
    1
    0    0    0
   -4    1    0    9   10
    1
    0    0    0
   -4    1    0    9   11
    1
    0    0    0
   -4    1    0    9   12
    1
    0    0    0
   -4    1    0   10    1
    1
    0    0    0
   -4    1    0   10    2
    1
    0    0    0
   -4    1    0   10    3
    1
    0    0    0
   -4    1    0   10    4
    1
    0    0    0
   -4    1    0   10    5
    1
    0    0    0
   -4    1    0   10    6
    1
    0    0    0
   -4    1    0   10    7
    1
    0    0    0
   -4    1    0   10    8
    1
    0    0    0
   -4    1    0   10    9
    1
    0    0    0
   -4    1    0   10   10
    1
    0    0    0
   -4    1    0   10   11
    1
    0    0    0
   -4    1    0   10   12
    1
    0    0    0
   -4    1    0   11    1
    1
    0    0    0
   -4    1    0   11    2
    1
    0    0    0
   -4    1    0   11    3
    1
    0    0    0
   -4    1    0   11    4
    1
    0    0    0
   -4    1    0   11    5
    1
    0    0    0
   -4    1    0   11    6
    1
    0    0    0
   -4    1    0   11    7
    1
    0    0    0
   -4    1    0   11    8
    1
    0    0    0
   -4    1    0   11    9
    1
    0    0    0
   -4    1    0   11   10
    1
    0    0    0
   -4    1    0   11   11
    1
    0    0    0
   -4    1    0   11   12
    1
    0    0    0
   -4    1    0   12    1
    1
    0    0    0
   -4    1    0   12    2
    1
    0    0    0
   -4    1    0   12    3
    1
    0    0    0
   -4    1    0   12    4
    1
    0    0    0
   -4    1    0   12    5
    1
    0    0    0
   -4    1    0   12    6
    1
    0    0    0
   -4    1    0   12    7
    1
    0    0    0
   -4    1    0   12    8
    1
    0    0    0
   -4    1    0   12    9
    1
    0    0    0
   -4    1    0   12   10
    1
    0    0    0
   -4    1    0   12   11
    1
    0    0    0
   -4    1    0   12   12
    1
    0    0    0
   -4    2    0    1    1
    1
    0    0    0
   -4    2    0    1    2
    1
    0    0    0
   -4    2    0    1    3
    1
    0    0    0
   -4    2    0    1    4
    1
    0    0    0
   -4    2    0    1    5
    1
    0    0    0
   -4    2    0    1    6
    1
    0    0    0
   -4    2    0    1    7
    1
    0    0    0
   -4    2    0    1    8
    1
    0    0    0
   -4    2    0    1    9
    1
    0    0    0
   -4    2    0    1   10
    1
    0    0    0
   -4    2    0    1   11
    1
    0    0    0
   -4    2    0    1   12
    1
    0    0    0
   -4    2    0    2    1
    1
    0    0    0
   -4    2    0    2    2
    1
    0    0    0
   -4    2    0    2    3
    1
    0    0    0
   -4    2    0    2    4
    1
    0    0    0
   -4    2    0    2    5
    1
    0    0    0
   -4    2    0    2    6
    1
    0    0    0
   -4    2    0    2    7
    1
    0    0    0
   -4    2    0    2    8
    1
    0    0    0
   -4    2    0    2    9
    1
    0    0    0
   -4    2    0    2   10
    1
    0    0    0
   -4    2    0    2   11
    1
    0    0    0
   -4    2    0    2   12
    1
    0    0    0
   -4    2    0    3    1
    1
    0    0    0
   -4    2    0    3    2
    1
    0    0    0
   -4    2    0    3    3
    1
    0    0    0
   -4    2    0    3    4
    1
    0    0    0
   -4    2    0    3    5
    1
    0    0    0
   -4    2    0    3    6
    1
    0    0    0
   -4    2    0    3    7
    1
    0    0    0
   -4    2    0    3    8
    1
    0    0    0
   -4    2    0    3    9
    1
    0    0    0
   -4    2    0    3   10
    1
    0    0    0
   -4    2    0    3   11
    1
    0    0    0
   -4    2    0    3   12
    1
    0    0    0
   -4    2    0    4    1
    1
    0    0    0
   -4    2    0    4    2
    1
    0    0    0
   -4    2    0    4    3
    1
    0    0    0
   -4    2    0    4    4
    1
    0    0    0
   -4    2    0    4    5
    1
    0    0    0
   -4    2    0    4    6
    1
    0    0    0
   -4    2    0    4    7
    1
    0    0    0
   -4    2    0    4    8
    1
    0    0    0
   -4    2    0    4    9
    1
    0    0    0
   -4    2    0    4   10
    1
    0    0    0
   -4    2    0    4   11
    1
    0    0    0
   -4    2    0    4   12
    1
    0    0    0
   -4    2    0    5    1
    1
    0    0    0
   -4    2    0    5    2
    1
    0    0    0
   -4    2    0    5    3
    1
    0    0    0
   -4    2    0    5    4
    1
    0    0    0
   -4    2    0    5    5
    1
    0    0    0
   -4    2    0    5    6
    1
    0    0    0
   -4    2    0    5    7
    1
    0    0    0
   -4    2    0    5    8
    1
    0    0    0
   -4    2    0    5    9
    1
    0    0    0
   -4    2    0    5   10
    1
    0    0    0
   -4    2    0    5   11
    1
    0    0    0
   -4    2    0    5   12
    1
    0    0    0
   -4    2    0    6    1
    1
    0    0    0
   -4    2    0    6    2
    1
    0    0    0
   -4    2    0    6    3
    1
    0    0    0
   -4    2    0    6    4
    1
    0    0    0
   -4    2    0    6    5
    1
    0    0    0
   -4    2    0    6    6
    1
    0    0    0
   -4    2    0    6    7
    1
    0    0    0
   -4    2    0    6    8
    1
    0    0    0
   -4    2    0    6    9
    1
    0    0    0
   -4    2    0    6   10
    1
    0    0    0
   -4    2    0    6   11
    1
    0    0    0
   -4    2    0    6   12
    1
    0    0    0
   -4    2    0    7    1
    1
    0    0    0
   -4    2    0    7    2
    1
    0    0    0
   -4    2    0    7    3
    1
    0    0    0
   -4    2    0    7    4
    1
    0    0    0
   -4    2    0    7    5
    1
    0    0    0
   -4    2    0    7    6
    1
    0    0    0
   -4    2    0    7    7
    1
    0    0    0
   -4    2    0    7    8
    1
    0    0    0
   -4    2    0    7    9
    1
    0    0    0
   -4    2    0    7   10
    1
    0    0    0
   -4    2    0    7   11
    1
    0    0    0
   -4    2    0    7   12
    1
    0    0    0
   -4    2    0    8    1
    1
    0    0    0
   -4    2    0    8    2
    1
    0    0    0
   -4    2    0    8    3
    1
    0    0    0
   -4    2    0    8    4
    1
    0    0    0
   -4    2    0    8    5
    1
    0    0    0
   -4    2    0    8    6
    1
    0    0    0
   -4    2    0    8    7
    1
    0    0    0
   -4    2    0    8    8
    1
    0    0    0
   -4    2    0    8    9
    1
    0    0    0
   -4    2    0    8   10
    1
    0    0    0
   -4    2    0    8   11
    1
    0    0    0
   -4    2    0    8   12
    1
    0    0    0
   -4    2    0    9    1
    1
    0    0    0
   -4    2    0    9    2
    1
    0    0    0
   -4    2    0    9    3
    1
    0    0    0
   -4    2    0    9    4
    1
    0    0    0
   -4    2    0    9    5
    1
    0    0    0
   -4    2    0    9    6
    1
    0    0    0
   -4    2    0    9    7
    1
    0    0    0
   -4    2    0    9    8
    1
    0    0    0
   -4    2    0    9    9
    1
    0    0    0
   -4    2    0    9   10
    1
    0    0    0
   -4    2    0    9   11
    1
    0    0    0
   -4    2    0    9   12
    1
    0    0    0
   -4    2    0   10    1
    1
    0    0    0
   -4    2    0   10    2
    1
    0    0    0
   -4    2    0   10    3
    1
    0    0    0
   -4    2    0   10    4
    1
    0    0    0
   -4    2    0   10    5
    1
    0    0    0
   -4    2    0   10    6
    1
    0    0    0
   -4    2    0   10    7
    1
    0    0    0
   -4    2    0   10    8
    1
    0    0    0
   -4    2    0   10    9
    1
    0    0    0
   -4    2    0   10   10
    1
    0    0    0
   -4    2    0   10   11
    1
    0    0    0
   -4    2    0   10   12
    1
    0    0    0
   -4    2    0   11    1
    1
    0    0    0
   -4    2    0   11    2
    1
    0    0    0
   -4    2    0   11    3
    1
    0    0    0
   -4    2    0   11    4
    1
    0    0    0
   -4    2    0   11    5
    1
    0    0    0
   -4    2    0   11    6
    1
    0    0    0
   -4    2    0   11    7
    1
    0    0    0
   -4    2    0   11    8
    1
    0    0    0
   -4    2    0   11    9
    1
    0    0    0
   -4    2    0   11   10
    1
    0    0    0
   -4    2    0   11   11
    1
    0    0    0
   -4    2    0   11   12
    1
    0    0    0
   -4    2    0   12    1
    1
    0    0    0
   -4    2    0   12    2
    1
    0    0    0
   -4    2    0   12    3
    1
    0    0    0
   -4    2    0   12    4
    1
    0    0    0
   -4    2    0   12    5
    1
    0    0    0
   -4    2    0   12    6
    1
    0    0    0
   -4    2    0   12    7
    1
    0    0    0
   -4    2    0   12    8
    1
    0    0    0
   -4    2    0   12    9
    1
    0    0    0
   -4    2    0   12   10
    1
    0    0    0
   -4    2    0   12   11
    1
    0    0    0
   -4    2    0   12   12
    1
    0    0    0
   -4    3    0    1    1
    1
    0    0    0
   -4    3    0    1    2
    1
    0    0    0
   -4    3    0    1    3
    1
    0    0    0
   -4    3    0    1    4
    1
    0    0    0
   -4    3    0    1    5
    1
    0    0    0
   -4    3    0    1    6
    1
    0    0    0
   -4    3    0    1    7
    1
    0    0    0
   -4    3    0    1    8
    1
    0    0    0
   -4    3    0    1    9
    1
    0    0    0
   -4    3    0    1   10
    1
    0    0    0
   -4    3    0    1   11
    1
    0    0    0
   -4    3    0    1   12
    1
    0    0    0
   -4    3    0    2    1
    1
    0    0    0
   -4    3    0    2    2
    1
    0    0    0
   -4    3    0    2    3
    1
    0    0    0
   -4    3    0    2    4
    1
    0    0    0
   -4    3    0    2    5
    1
    0    0    0
   -4    3    0    2    6
    1
    0    0    0
   -4    3    0    2    7
    1
    0    0    0
   -4    3    0    2    8
    1
    0    0    0
   -4    3    0    2    9
    1
    0    0    0
   -4    3    0    2   10
    1
    0    0    0
   -4    3    0    2   11
    1
    0    0    0
   -4    3    0    2   12
    1
    0    0    0
   -4    3    0    3    1
    1
    0    0    0
   -4    3    0    3    2
    1
    0    0    0
   -4    3    0    3    3
    1
    0    0    0
   -4    3    0    3    4
    1
    0    0    0
   -4    3    0    3    5
    1
    0    0    0
   -4    3    0    3    6
    1
    0    0    0
   -4    3    0    3    7
    1
    0    0    0
   -4    3    0    3    8
    1
    0    0    0
   -4    3    0    3    9
    1
    0    0    0
   -4    3    0    3   10
    1
    0    0    0
   -4    3    0    3   11
    1
    0    0    0
   -4    3    0    3   12
    1
    0    0    0
   -4    3    0    4    1
    1
    0    0    0
   -4    3    0    4    2
    1
    0    0    0
   -4    3    0    4    3
    1
    0    0    0
   -4    3    0    4    4
    1
    0    0    0
   -4    3    0    4    5
    1
    0    0    0
   -4    3    0    4    6
    1
    0    0    0
   -4    3    0    4    7
    1
    0    0    0
   -4    3    0    4    8
    1
    0    0    0
   -4    3    0    4    9
    1
    0    0    0
   -4    3    0    4   10
    1
    0    0    0
   -4    3    0    4   11
    1
    0    0    0
   -4    3    0    4   12
    1
    0    0    0
   -4    3    0    5    1
    1
    0    0    0
   -4    3    0    5    2
    1
    0    0    0
   -4    3    0    5    3
    1
    0    0    0
   -4    3    0    5    4
    1
    0    0    0
   -4    3    0    5    5
    1
    0    0    0
   -4    3    0    5    6
    1
    0    0    0
   -4    3    0    5    7
    1
    0    0    0
   -4    3    0    5    8
    1
    0    0    0
   -4    3    0    5    9
    1
    0    0    0
   -4    3    0    5   10
    1
    0    0    0
   -4    3    0    5   11
    1
    0    0    0
   -4    3    0    5   12
    1
    0    0    0
   -4    3    0    6    1
    1
    0    0    0
   -4    3    0    6    2
    1
    0    0    0
   -4    3    0    6    3
    1
    0    0    0
   -4    3    0    6    4
    1
    0    0    0
   -4    3    0    6    5
    1
    0    0    0
   -4    3    0    6    6
    1
    0    0    0
   -4    3    0    6    7
    1
    0    0    0
   -4    3    0    6    8
    1
    0    0    0
   -4    3    0    6    9
    1
    0    0    0
   -4    3    0    6   10
    1
    0    0    0
   -4    3    0    6   11
    1
    0    0    0
   -4    3    0    6   12
    1
    0    0    0
   -4    3    0    7    1
    1
    0    0    0
   -4    3    0    7    2
    1
    0    0    0
   -4    3    0    7    3
    1
    0    0    0
   -4    3    0    7    4
    1
    0    0    0
   -4    3    0    7    5
    1
    0    0    0
   -4    3    0    7    6
    1
    0    0    0
   -4    3    0    7    7
    1
    0    0    0
   -4    3    0    7    8
    1
    0    0    0
   -4    3    0    7    9
    1
    0    0    0
   -4    3    0    7   10
    1
    0    0    0
   -4    3    0    7   11
    1
    0    0    0
   -4    3    0    7   12
    1
    0    0    0
   -4    3    0    8    1
    1
    0    0    0
   -4    3    0    8    2
    1
    0    0    0
   -4    3    0    8    3
    1
    0    0    0
   -4    3    0    8    4
    1
    0    0    0
   -4    3    0    8    5
    1
    0    0    0
   -4    3    0    8    6
    1
    0    0    0
   -4    3    0    8    7
    1
    0    0    0
   -4    3    0    8    8
    1
    0    0    0
   -4    3    0    8    9
    1
    0    0    0
   -4    3    0    8   10
    1
    0    0    0
   -4    3    0    8   11
    1
    0    0    0
   -4    3    0    8   12
    1
    0    0    0
   -4    3    0    9    1
    1
    0    0    0
   -4    3    0    9    2
    1
    0    0    0
   -4    3    0    9    3
    1
    0    0    0
   -4    3    0    9    4
    1
    0    0    0
   -4    3    0    9    5
    1
    0    0    0
   -4    3    0    9    6
    1
    0    0    0
   -4    3    0    9    7
    1
    0    0    0
   -4    3    0    9    8
    1
    0    0    0
   -4    3    0    9    9
    1
    0    0    0
   -4    3    0    9   10
    1
    0    0    0
   -4    3    0    9   11
    1
    0    0    0
   -4    3    0    9   12
    1
    0    0    0
   -4    3    0   10    1
    1
    0    0    0
   -4    3    0   10    2
    1
    0    0    0
   -4    3    0   10    3
    1
    0    0    0
   -4    3    0   10    4
    1
    0    0    0
   -4    3    0   10    5
    1
    0    0    0
   -4    3    0   10    6
    1
    0    0    0
   -4    3    0   10    7
    1
    0    0    0
   -4    3    0   10    8
    1
    0    0    0
   -4    3    0   10    9
    1
    0    0    0
   -4    3    0   10   10
    1
    0    0    0
   -4    3    0   10   11
    1
    0    0    0
   -4    3    0   10   12
    1
    0    0    0
   -4    3    0   11    1
    1
    0    0    0
   -4    3    0   11    2
    1
    0    0    0
   -4    3    0   11    3
    1
    0    0    0
   -4    3    0   11    4
    1
    0    0    0
   -4    3    0   11    5
    1
    0    0    0
   -4    3    0   11    6
    1
    0    0    0
   -4    3    0   11    7
    1
    0    0    0
   -4    3    0   11    8
    1
    0    0    0
   -4    3    0   11    9
    1
    0    0    0
   -4    3    0   11   10
    1
    0    0    0
   -4    3    0   11   11
    1
    0    0    0
   -4    3    0   11   12
    1
    0    0    0
   -4    3    0   12    1
    1
    0    0    0
   -4    3    0   12    2
    1
    0    0    0
   -4    3    0   12    3
    1
    0    0    0
   -4    3    0   12    4
    1
    0    0    0
   -4    3    0   12    5
    1
    0    0    0
   -4    3    0   12    6
    1
    0    0    0
   -4    3    0   12    7
    1
    0    0    0
   -4    3    0   12    8
    1
    0    0    0
   -4    3    0   12    9
    1
    0    0    0
   -4    3    0   12   10
    1
    0    0    0
   -4    3    0   12   11
    1
    0    0    0
   -4    3    0   12   12
    1
    0    0    0
   -4    4    0    1    1
    1
    0    0    0
   -4    4    0    1    2
    1
    0    0    0
   -4    4    0    1    3
    1
    0    0    0
   -4    4    0    1    4
    1
    0    0    0
   -4    4    0    1    5
    1
    0    0    0
   -4    4    0    1    6
    1
    0    0    0
   -4    4    0    1    7
    1
    0    0    0
   -4    4    0    1    8
    1
    0    0    0
   -4    4    0    1    9
    1
    0    0    0
   -4    4    0    1   10
    1
    0    0    0
   -4    4    0    1   11
    1
    0    0    0
   -4    4    0    1   12
    1
    0    0    0
   -4    4    0    2    1
    1
    0    0    0
   -4    4    0    2    2
    1
    0    0    0
   -4    4    0    2    3
    1
    0    0    0
   -4    4    0    2    4
    1
    0    0    0
   -4    4    0    2    5
    1
    0    0    0
   -4    4    0    2    6
    1
    0    0    0
   -4    4    0    2    7
    1
    0    0    0
   -4    4    0    2    8
    1
    0    0    0
   -4    4    0    2    9
    1
    0    0    0
   -4    4    0    2   10
    1
    0    0    0
   -4    4    0    2   11
    1
    0    0    0
   -4    4    0    2   12
    1
    0    0    0
   -4    4    0    3    1
    1
    0    0    0
   -4    4    0    3    2
    1
    0    0    0
   -4    4    0    3    3
    1
    0    0    0
   -4    4    0    3    4
    1
    0    0    0
   -4    4    0    3    5
    1
    0    0    0
   -4    4    0    3    6
    1
    0    0    0
   -4    4    0    3    7
    1
    0    0    0
   -4    4    0    3    8
    1
    0    0    0
   -4    4    0    3    9
    1
    0    0    0
   -4    4    0    3   10
    1
    0    0    0
   -4    4    0    3   11
    1
    0    0    0
   -4    4    0    3   12
    1
    0    0    0
   -4    4    0    4    1
    1
    0    0    0
   -4    4    0    4    2
    1
    0    0    0
   -4    4    0    4    3
    1
    0    0    0
   -4    4    0    4    4
    1
    0    0    0
   -4    4    0    4    5
    1
    0    0    0
   -4    4    0    4    6
    1
    0    0    0
   -4    4    0    4    7
    1
    0    0    0
   -4    4    0    4    8
    1
    0    0    0
   -4    4    0    4    9
    1
    0    0    0
   -4    4    0    4   10
    1
    0    0    0
   -4    4    0    4   11
    1
    0    0    0
   -4    4    0    4   12
    1
    0    0    0
   -4    4    0    5    1
    1
    0    0    0
   -4    4    0    5    2
    1
    0    0    0
   -4    4    0    5    3
    1
    0    0    0
   -4    4    0    5    4
    1
    0    0    0
   -4    4    0    5    5
    1
    0    0    0
   -4    4    0    5    6
    1
    0    0    0
   -4    4    0    5    7
    1
    0    0    0
   -4    4    0    5    8
    1
    0    0    0
   -4    4    0    5    9
    1
    0    0    0
   -4    4    0    5   10
    1
    0    0    0
   -4    4    0    5   11
    1
    0    0    0
   -4    4    0    5   12
    1
    0    0    0
   -4    4    0    6    1
    1
    0    0    0
   -4    4    0    6    2
    1
    0    0    0
   -4    4    0    6    3
    1
    0    0    0
   -4    4    0    6    4
    1
    0    0    0
   -4    4    0    6    5
    1
    0    0    0
   -4    4    0    6    6
    1
    0    0    0
   -4    4    0    6    7
    1
    0    0    0
   -4    4    0    6    8
    1
    0    0    0
   -4    4    0    6    9
    1
    0    0    0
   -4    4    0    6   10
    1
    0    0    0
   -4    4    0    6   11
    1
    0    0    0
   -4    4    0    6   12
    1
    0    0    0
   -4    4    0    7    1
    1
    0    0    0
   -4    4    0    7    2
    1
    0    0    0
   -4    4    0    7    3
    1
    0    0    0
   -4    4    0    7    4
    1
    0    0    0
   -4    4    0    7    5
    1
    0    0    0
   -4    4    0    7    6
    1
    0    0    0
   -4    4    0    7    7
    1
    0    0    0
   -4    4    0    7    8
    1
    0    0    0
   -4    4    0    7    9
    1
    0    0    0
   -4    4    0    7   10
    1
    0    0    0
   -4    4    0    7   11
[truncated: 1,173,447 more chars]
